# Supplementary material for: Genome-wide identification and functional analysis of circRNAs in Trichophyton rubrum conidial and mycelial stages
Source: BMC Genomics. 2022 Jan 4;23:21. doi: 10.1186/s12864-021-08184-y (PMC8725419; doi:10.1186/s12864-021-08184-y)
Supplement: Supplementary file 2 — Additional file 2: Table S1. CircRNAs identified in conidial and mycelial stage of T. rubrum. [file 12864_2021_8184_MOESM2_ESM.xlsx]

## Sheet: Sheet1
Table S1. CircRNAs identified in conidial and mycelial stage of T. rubrum.
Stage	CircRNA_ID	genome contig	CircRNA_start	CircRNA_end	CircRNA length	Junction_reads	SM_MS_SMS	Non_junction_reads	Junction_reads_ratio	CircRNA_type	Gene_id
Conidia	Tru_circ08096_001	NW_003456417.1	150772	152280	1302	3	2_1_2	2240	0.003	exon	10371077,
Conidia	Tru_circ_sc2.18_00001	NW_003456411.1	11810	12506	282	5	5_5_0	87	0.103	intergenic_region	n/a
Conidia	Tru_circ08096_002	NW_003456417.1	151801	152144	344	2	1_2_0	3735	0.001	exon	10371077,
Conidia	Tru_circ_sc2.18_00004	NW_003456411.1	39920	41034	41	2	1_2_0	209	0.019	intergenic_region	n/a
Conidia	Tru_circ08208_001	NW_003456417.1	417499	417872	374	3	2_2_0	922	0.006	exon	10371081,
Conidia	Tru_circ_sc2.18_00005	NW_003456411.1	44519	44959	26	2	1_1_1	525	0.008	intergenic_region	n/a
Conidia	Tru_circ_sc2.17_00019	NW_003456412.1	102125	102675	551	11	8_9_0	1434	0.015	intergenic_region	n/a
Conidia	Tru_circ_sc2.17_00020	NW_003456412.1	103610	103877	91	2	1_2_0	799	0.005	intergenic_region	n/a
Conidia	Tru_circ_sc2.17_00021	NW_003456412.1	103610	104039	258	2	2_2_0	861	0.005	intergenic_region	n/a
Conidia	Tru_circ_sc2.17_00022	NW_003456412.1	103610	104972	150	4	1_1_1	900	0.009	intergenic_region	n/a
Conidia	Tru_circ_sc2.17_00023	NW_003456412.1	103787	104302	516	2	1_2_0	545	0.007	intergenic_region	n/a
Conidia	Tru_circ_sc2.17_00024	NW_003456412.1	103787	104972	112	3	2_1_0	1120	0.005	intergenic_region	n/a
Conidia	Tru_circ_sc2.17_00025	NW_003456412.1	104400	104840	79	3	2_0_2	962	0.006	intergenic_region	n/a
Conidia	Tru_circ_sc2.17_00026	NW_003456412.1	104400	104972	306	5	4_2_2	1132	0.009	intergenic_region	n/a
Conidia	Tru_circ_sc2.17_00027	NW_003456412.1	104514	104972	250	4	2_2_1	376	0.021	intergenic_region	n/a
Conidia	Tru_circ_sc2.17_00028	NW_003456412.1	108810	109118	309	5	4_2_0	842	0.012	intergenic_region	n/a
Conidia	Tru_circ_sc2.17_00001	NW_003456412.1	50809	51624	816	2	2_2_0	970	0.004	intergenic_region	n/a
Conidia	Tru_circ_sc2.17_00002	NW_003456412.1	51203	52088	886	6	4_4_0	2168	0.006	intergenic_region	n/a
Conidia	Tru_circ08117_001	NW_003456417.1	201660	202168	427	5	2_2_0	254	0.038	exon	10371088,
Conidia	Tru_circ_sc2.17_00005	NW_003456412.1	69002	69271	270	3	2_1_0	2910	0.002	intergenic_region	n/a
Conidia	Tru_circ_sc2.17_00006	NW_003456412.1	72773	74632	1860	2	1_2_0	497	0.008	intergenic_region	n/a
Conidia	Tru_circ_sc2.17_00007	NW_003456412.1	74125	75348	1224	2	2_2_0	208	0.019	intergenic_region	n/a
Conidia	Tru_circ_sc2.17_00008	NW_003456412.1	80593	80899	307	2	2_2_0	164	0.024	intergenic_region	n/a
Conidia	Tru_circ_sc2.17_00009	NW_003456412.1	92303	92506	204	3	2_2_0	79	0.071	intergenic_region	n/a
Conidia	Tru_circ_sc2.17_00010	NW_003456412.1	92921	93222	86	3	2_1_0	735	0.008	intergenic_region	n/a
Conidia	Tru_circ_sc2.17_00011	NW_003456412.1	92921	93451	394	2	2_2_0	774	0.005	intergenic_region	n/a
Conidia	Tru_circ_sc2.17_00012	NW_003456412.1	95347	95790	444	3	3_2_0	435	0.014	intergenic_region	n/a
Conidia	Tru_circ_sc2.17_00013	NW_003456412.1	95422	96609	1188	9	7_6_0	470	0.037	intergenic_region	n/a
Conidia	Tru_circ_sc2.17_00014	NW_003456412.1	95485	96609	1125	2	2_2_0	372	0.011	intergenic_region	n/a
Conidia	Tru_circ_sc2.17_00015	NW_003456412.1	95509	95790	282	2	2_1_0	557	0.007	intergenic_region	n/a
Conidia	Tru_circ_sc2.17_00016	NW_003456412.1	95509	96609	1101	5	4_5_0	467	0.021	intergenic_region	n/a
Conidia	Tru_circ_sc2.17_00017	NW_003456412.1	95509	96880	1372	6	6_4_1	404	0.029	intergenic_region	n/a
Conidia	Tru_circ_sc2.17_00018	NW_003456412.1	95509	97036	1528	2	2_2_0	514	0.008	intergenic_region	n/a
Conidia	Tru_circ08209_001	NW_003456417.1	418748	419000	253	6	3_2_0	670	0.018	intron	10371101,
Conidia	Tru_circ08153_001	NW_003456417.1	293283	293495	213	3	2_2_0	513	0.012	exon	10371107,
Conidia	Tru_circ_sc2.16_00006	NW_003456413.1	116449	117093	645	2	2_2_0	339	0.012	intergenic_region	n/a
Conidia	Tru_circ_sc2.16_00007	NW_003456413.1	146248	147532	1285	2	2_2_0	230	0.017	intergenic_region	n/a
Conidia	Tru_circ_sc2.16_00001	NW_003456413.1	76924	77761	838	2	2_2_0	3290	0.001	intergenic_region	n/a
Conidia;Mycelia	Tru_circ_sc2.16_00002	NW_003456413.1	80315	81054	740	95	31_33_0	931	0.169	intergenic_region	n/a
Conidia	Tru_circ_sc2.16_00003	NW_003456413.1	81181	81601	421	6	3_6_0	826	0.014	intergenic_region	n/a
Conidia	Tru_circ08136_001	NW_003456417.1	254111	254400	290	4	2_2_0	1727	0.005	exon	10371108,
Conidia	Tru_circ_sc2.16_00005	NW_003456413.1	89192	90357	1166	4	2_2_0	956	0.008	intergenic_region	n/a
Conidia	Tru_circ08095_001	NW_003456417.1	148559	149217	509	2	1_2_0	1037	0.004	exon	10371119,
Conidia	Tru_circ08043_001	NW_003456417.1	11514	11891	378	4	3_3_0	567	0.014	exon	10371120,
Conidia	Tru_circ_sc2.15_00005	NW_003456414.1	109120	109431	312	4	4_4_0	172	0.044	intergenic_region	n/a
Conidia	Tru_circ08137_001	NW_003456417.1	256905	257664	552	2	1_2_1	419	0.009	exon	10371121,
Conidia	Tru_circ08090_001	NW_003456417.1	129652	130277	564	3	2_2_0	2381	0.003	exon	10371124,
Conidia	Tru_circ08140_001	NW_003456417.1	264874	265660	823	3	2_1_0	336	0.018	exon	10371126,
Conidia	Tru_circ08025_002	NW_003456418.1	717669	718823	1075	2	2_2_0	548	0.007	exon	10371144,
Conidia	Tru_circ_sc2.15_00008	NW_003456414.1	135076	136100	1025	2	2_2_0	857	0.005	intergenic_region	n/a
Conidia	Tru_circ_sc2.15_00009	NW_003456414.1	135086	136100	1015	2	2_1_0	913	0.004	intergenic_region	n/a
Conidia	Tru_circ08025_001	NW_003456418.1	718900	719690	971	13	3_4_5	1028	0.025	exon	10371144,
Conidia	Tru_circ08015_004	NW_003456418.1	688918	690615	1325	3	2_2_1	1161	0.005	exon	10371149,
Conidia;Mycelia	Tru_circ08015_008	NW_003456418.1	689525	690101	426	2	1_0_2	1089	0.004	exon	10371149,
Conidia	Tru_circ08015_006	NW_003456418.1	689525	690329	577	2	2_2_0	1557	0.003	exon	10371149,
Conidia	Tru_circ08015_003	NW_003456418.1	689525	690615	795	3	2_3_0	1007	0.006	exon	10371149,
Conidia	Tru_circ_sc2.15_00010	NW_003456414.1	170074	172080	2007	9	7_8_0	307	0.055	intergenic_region	n/a
Conidia	Tru_circ08015_007	NW_003456418.1	689845	690136	237	4	2_2_0	815	0.01	intron	10371149,
Conidia;Mycelia	Tru_circ08015_005	NW_003456418.1	689845	690329	353	7	3_4_0	1542	0.009	exon	10371149,
Conidia;Mycelia	Tru_circ08015_002	NW_003456418.1	689845	690615	571	57	27_29_2	997	0.103	exon	10371149,
Conidia	Tru_circ08015_001	NW_003456418.1	690179	690615	369	4	2_2_0	823	0.01	exon	10371149,
Conidia	Tru_circ07986_001	NW_003456418.1	621231	621602	311	2	1_1_1	860	0.005	exon	10371163,
Mycelia	Tru_circ07988_001	NW_003456418.1	624738	625096	300	2	2_2_0	13484	0	exon	10371165,
Conidia	Tru_circ07868_001	NW_003456418.1	308450	308861	281	2	1_1_1	416	0.01	exon	10371168,
Conidia;Mycelia	Tru_circ07770_001	NW_003456418.1	44835	45244	410	3	2_3_0	1025	0.006	exon	10371171,
Conidia	Tru_circ07904_001	NW_003456418.1	414071	414637	511	2	1_2_0	734	0.005	exon	10371186,
Conidia	Tru_circ_sc2.15_00002	NW_003456414.1	74963	76203	1241	2	2_2_0	606	0.007	intergenic_region	n/a
Conidia	Tru_circ_sc2.15_00003	NW_003456414.1	76521	77513	124	5	4_3_0	543	0.018	intergenic_region	n/a
Conidia	Tru_circ07878_001	NW_003456418.1	331753	332133	381	13	7_8_0	394	0.062	exon	10371212,
Conidia	Tru_circ_sc2.15_00004	NW_003456414.1	99080	99504	425	2	2_2_0	230	0.017	intergenic_region	n/a
Conidia	Tru_circ07878_002	NW_003456418.1	331762	332133	372	3	3_3_0	275	0.021	exon	10371212,
Conidia	Tru_circ_sc2.14_00014	NW_003456415.1	132148	132585	120	2	2_2_0	651	0.006	intergenic_region	n/a
Conidia	Tru_circ07966_005	NW_003456418.1	583233	583576	286	4	3_4_1	1535	0.005	exon	10371216,
Conidia	Tru_circ_sc2.14_00015	NW_003456415.1	151064	151208	145	3	3_3_0	773	0.008	intergenic_region	n/a
Conidia	Tru_circ_sc2.14_00016	NW_003456415.1	159515	160246	732	3	1_2_1	1951	0.003	intergenic_region	n/a
Conidia	Tru_circ_sc2.14_00004	NW_003456415.1	17469	18995	1527	5	3_2_0	249	0.039	intergenic_region	n/a
Conidia	Tru_circ_sc2.14_00017	NW_003456415.1	178848	179024	177	3	2_2_0	3326	0.002	intergenic_region	n/a
Conidia	Tru_circ_sc2.14_00018	NW_003456415.1	178848	179176	260	7	3_3_1	2814	0.005	intergenic_region	n/a
Conidia	Tru_circ07966_003	NW_003456418.1	583626	583941	262	2	1_2_1	1204	0.003	exon	10371216,
Conidia	Tru_circ_sc2.14_00019	NW_003456415.1	193515	194892	1378	8	2_4_1	481	0.032	intergenic_region	n/a
Conidia;Mycelia	Tru_circ_sc2.14_00020	NW_003456415.1	193518	194892	1375	6	3_4_0	476	0.025	intergenic_region	n/a
Mycelia	Tru_circ07966_002	NW_003456418.1	583233	584344	823	4	0_4_3	3049	0.003	exon	10371216,
Mycelia	Tru_circ07966_004	NW_003456418.1	583331	583576	246	8	4_4_0	5380	0.003	exon	10371216,
Conidia	Tru_circ_sc2.14_00022	NW_003456415.1	211667	212108	442	2	2_1_0	1105	0.004	intergenic_region	n/a
Conidia	Tru_circ_sc2.14_00023	NW_003456415.1	228821	229128	308	2	2_1_0	629	0.006	intergenic_region	n/a
Conidia;Mycelia	Tru_circ_sc2.14_00005	NW_003456415.1	23425	24030	606	23	15_15_0	417	0.099	intergenic_region	n/a
Conidia	Tru_circ_sc2.14_00025	NW_003456415.1	237116	237836	192	23	14_15_2	528	0.08	intergenic_region	n/a
Conidia	Tru_circ_sc2.14_00006	NW_003456415.1	26484	28352	109	3	3_3_0	630	0.009	intergenic_region	n/a
Mycelia	Tru_circ07966_001	NW_003456418.1	583331	584344	783	2	2_1_0	4954	0.001	exon	10371216,
Conidia	Tru_circ_sc2.14_00007	NW_003456415.1	41636	42177	542	4	2_4_0	154	0.049	intergenic_region	n/a
Conidia	Tru_circ_sc2.14_00008	NW_003456415.1	51342	51865	524	8	6_5_0	1114	0.014	intergenic_region	n/a
Conidia	Tru_circ_sc2.14_00009	NW_003456415.1	52611	53874	130	2	2_1_0	522	0.008	intergenic_region	n/a
Mycelia	Tru_circ07882_001	NW_003456418.1	347560	348448	765	4	2_2_0	939	0.008	exon	10371220,
Conidia	Tru_circ_sc2.14_00001	NW_003456415.1	5873	6292	420	2	2_2_0	285	0.014	intergenic_region	n/a
Conidia	Tru_circ_sc2.14_00002	NW_003456415.1	5873	6295	423	2	1_2_0	307	0.013	intergenic_region	n/a
Conidia	Tru_circ_sc2.14_00003	NW_003456415.1	5873	7001	1129	3	2_3_0	300	0.02	intergenic_region	n/a
Conidia	Tru_circ07883_001	NW_003456418.1	352274	352987	478	4	2_3_1	1997	0.004	exon	10371221,
Conidia	Tru_circ_sc2.14_00010	NW_003456415.1	66434	66771	206	5	3_2_0	1296	0.008	intergenic_region	n/a
Conidia	Tru_circ_sc2.14_00011	NW_003456415.1	66434	67072	704	21	13_13_0	866	0.046	intergenic_region	n/a
Conidia	Tru_circ07883_002	NW_003456418.1	352365	352987	443	7	4_5_0	1454	0.01	exon	10371221,
Conidia	Tru_circ07971_001	NW_003456418.1	595402	595787	323	2	1_2_0	2153	0.002	exon	10371238,
Conidia	Tru_circ08029_002	NW_003456418.1	727684	728007	258	2	2_2_0	1637	0.002	exon	10371257,
Conidia	Tru_circ_sc2.14_00012	NW_003456415.1	81713	86123	140	2	2_2_0	449	0.009	intergenic_region	n/a
Conidia	Tru_circ_sc2.14_00013	NW_003456415.1	86152	87487	1336	2	2_2_0	526	0.008	intergenic_region	n/a
Conidia	Tru_circ08029_001	NW_003456418.1	727684	728058	309	3	2_3_1	1357	0.004	exon	10371257,
Conidia	Tru_circ08030_001	NW_003456418.1	728907	729760	854	5	2_1_0	8661	0.001	intron	10371258,
Conidia	Tru_circ07932_003	NW_003456418.1	484392	485004	484	2	1_2_0	2550	0.002	exon	10371263,
Conidia	Tru_circ_sc2.13_00012	NW_003456416.1	123554	123920	169	3	1_3_0	5353	0.001	intergenic_region	n/a
Conidia	Tru_circ_sc2.13_00001	NW_003456416.1	17507	17694	188	8	8_6_0	1478	0.011	intergenic_region	n/a
Conidia	Tru_circ_sc2.13_00002	NW_003456416.1	17507	17699	193	3	2_2_0	1517	0.004	intergenic_region	n/a
Conidia	Tru_circ07932_002	NW_003456418.1	484392	485102	440	3	2_0_1	2839	0.002	exon	10371263,
Conidia	Tru_circ_sc2.13_00013	NW_003456416.1	188154	188601	136	2	0_2_2	2513	0.002	intergenic_region	n/a
Conidia	Tru_circ_sc2.13_00014	NW_003456416.1	188154	188612	50	2	1_2_1	2148	0.002	intergenic_region	n/a
Conidia	Tru_circ07932_001	NW_003456418.1	484604	485102	314	2	2_0_2	1369	0.003	exon	10371263,
Conidia	Tru_circ_sc2.13_00015	NW_003456416.1	208649	209784	59	3	1_2_2	1420	0.004	intergenic_region	n/a
Conidia	Tru_circ07849_003	NW_003456418.1	263526	265228	1508	9	6_6_0	751	0.023	exon	10371278,
Conidia	Tru_circ07849_001	NW_003456418.1	263526	265367	1579	3	1_1_1	616	0.01	exon	10371278,
Conidia	Tru_circ_sc2.13_00016	NW_003456416.1	230924	232104	166	3	3_1_2	580	0.01	intergenic_region	n/a
Conidia	Tru_circ_sc2.13_00017	NW_003456416.1	230928	232104	341	6	3_3_1	1305	0.009	intergenic_region	n/a
Conidia	Tru_circ07849_002	NW_003456418.1	263883	265228	1228	4	4_4_0	873	0.009	exon	10371278,
Conidia	Tru_circ07849_004	NW_003456418.1	264471	265021	492	2	2_0_2	678	0.006	exon	10371278,
Conidia	Tru_circ07852_001	NW_003456418.1	268356	269640	1054	2	0_1_2	417	0.01	exon	10371280,
Conidia;Mycelia	Tru_circ07974_001	NW_003456418.1	599386	599692	419	7	5_5_1	363	0.037	exon	10371290,
Conidia	Tru_circ07974_002	NW_003456418.1	599581	600296	594	3	2_2_0	360	0.016	exon	10371290,
Conidia	Tru_circ07799_001	NW_003456418.1	122924	123206	283	2	2_1_0	622	0.006	exon	10371298,
Conidia	Tru_circ08021_001	NW_003456418.1	701643	702705	1063	9	5_4_0	1261	0.014	intron	10371301,
Conidia	Tru_circ08021_002	NW_003456418.1	701676	702705	1050	3	3_2_0	1407	0.004	exon	10371301,
Conidia	Tru_circ_sc2.13_00003	NW_003456416.1	27889	28320	126	3	2_2_0	553	0.011	intergenic_region	n/a
Conidia	Tru_circ08023_001	NW_003456418.1	709236	709976	633	4	3_3_0	692	0.011	exon	10371303,
Conidia;Mycelia	Tru_circ08023_002	NW_003456418.1	710030	710420	333	4	3_3_0	603	0.013	exon	10371303,
Conidia;Mycelia	Tru_circ_sc2.13_00004	NW_003456416.1	57885	58313	429	5	3_3_0	1114	0.009	intergenic_region	n/a
Conidia	Tru_circ07923_001	NW_003456418.1	461514	461841	270	5	4_4_0	2224	0.004	exon	10371328,
Conidia	Tru_circ07828_001	NW_003456418.1	206772	207915	1144	2	2_2_0	761	0.005	intron	10371351,
Conidia	Tru_circ_sc2.13_00005	NW_003456416.1	93574	95145	1572	2	1_2_0	2975	0.001	intergenic_region	n/a
Conidia	Tru_circ_sc2.13_00006	NW_003456416.1	97058	97519	462	5	3_5_0	655	0.015	intergenic_region	n/a
Conidia	Tru_circ_sc2.13_00007	NW_003456416.1	97122	97519	398	12	9_8_0	790	0.029	intergenic_region	n/a
Conidia;Mycelia	Tru_circ_sc2.13_00008	NW_003456416.1	97233	97519	287	3	2_3_0	564	0.011	intergenic_region	n/a
Conidia	Tru_circ_sc2.13_00009	NW_003456416.1	97233	99489	2257	4	4_4_0	820	0.01	intergenic_region	n/a
Conidia	Tru_circ_sc2.13_00010	NW_003456416.1	97240	97519	280	3	2_2_0	623	0.01	intergenic_region	n/a
Conidia	Tru_circ_sc2.13_00011	NW_003456416.1	97240	99489	2250	3	3_3_0	836	0.007	intergenic_region	n/a
Conidia	Tru_circ_sc2.12_00012	NW_003456417.1	101316	102156	841	2	2_2_0	336	0.012	intergenic_region	n/a
Conidia;Mycelia	Tru_circ_sc2.12_00013	NW_003456417.1	105211	105772	562	4	2_3_0	296	0.026	intergenic_region	n/a
Conidia	Tru_circ_sc2.12_00015	NW_003456417.1	106022	106291	270	14	10_10_1	260	0.097	intergenic_region	n/a
Conidia	Tru_circ_sc2.12_00016	NW_003456417.1	106035	106291	257	2	2_2_0	162	0.024	intergenic_region	n/a
Conidia	Tru_circ07803_002	NW_003456418.1	138661	139235	485	4	3_3_0	233	0.033	exon	10371357,
Conidia	Tru_circ_sc2.12_00017	NW_003456417.1	121394	121741	348	2	1_2_0	1040	0.004	intergenic_region	n/a
Conidia	Tru_circ_sc2.12_00018	NW_003456417.1	121433	121741	309	4	2_3_0	1002	0.008	intergenic_region	n/a
Conidia	Tru_circ07803_001	NW_003456418.1	138870	139235	366	3	2_3_0	237	0.025	exon	10371357,
Conidia	Tru_circ_sc2.12_00019	NW_003456417.1	144393	145073	681	2	2_2_0	373	0.011	intergenic_region	n/a
Conidia	Tru_circ08003_001	NW_003456418.1	658066	658439	374	4	3_4_0	550	0.014	exon	10371363,
Conidia	Tru_circ07953_001	NW_003456418.1	549085	551810	2726	2	2_2_0	1899	0.002	exon	10371369,
Conidia	Tru_circ_sc2.12_00020	NW_003456417.1	150772	152543	83	2	2_2_0	3447	0.001	intergenic_region	n/a
Conidia	Tru_circ_sc2.12_00021	NW_003456417.1	150772	152715	1944	3	3_2_0	2511	0.002	intergenic_region	n/a
Conidia	Tru_circ_sc2.12_00022	NW_003456417.1	151084	152543	822	168	46_47_4	3810	0.081	intergenic_region	n/a
Conidia	Tru_circ_sc2.12_00023	NW_003456417.1	151084	152715	1632	2	1_2_0	3205	0.001	intergenic_region	n/a
Conidia	Tru_circ_sc2.12_00024	NW_003456417.1	151350	152543	83	3	3_3_0	6109	0.001	intergenic_region	n/a
Conidia	Tru_circ_sc2.12_00025	NW_003456417.1	151350	152715	106	5	3_1_0	5172	0.002	intergenic_region	n/a
Conidia	Tru_circ_sc2.12_00026	NW_003456417.1	151502	152715	1214	3	3_2_0	3779	0.002	intergenic_region	n/a
Conidia	Tru_circ07948_005	NW_003456418.1	532461	533112	495	2	2_2_0	1411	0.003	exon	10371380,
Conidia	Tru_circ_sc2.12_00027	NW_003456417.1	151801	152715	915	5	2_4_1	3617	0.003	intergenic_region	n/a
Conidia	Tru_circ_sc2.12_00028	NW_003456417.1	152310	152715	406	4	1_4_0	3802	0.002	intergenic_region	n/a
Conidia	Tru_circ_sc2.12_00029	NW_003456417.1	156608	157201	392	6	3_3_0	298	0.039	intergenic_region	n/a
Conidia	Tru_circ_sc2.12_00030	NW_003456417.1	156608	157590	84	3	3_3_0	350	0.017	intergenic_region	n/a
Conidia	Tru_circ_sc2.12_00031	NW_003456417.1	156608	157785	84	3	2_1_0	270	0.022	intergenic_region	n/a
Conidia	Tru_circ_sc2.12_00032	NW_003456417.1	171333	174522	3190	2	2_2_0	1383	0.003	intergenic_region	n/a
Conidia	Tru_circ_sc2.12_00033	NW_003456417.1	175049	175956	703	70	31_32_0	786	0.151	intergenic_region	n/a
Conidia	Tru_circ_sc2.12_00034	NW_003456417.1	182906	183466	561	7	4_5_0	1848	0.008	intergenic_region	n/a
Conidia	Tru_circ07948_003	NW_003456418.1	532461	533198	535	4	3_1_1	1601	0.005	exon	10371380,
Conidia	Tru_circ_sc2.12_00035	NW_003456417.1	215012	215593	582	6	4_4_0	428	0.027	intergenic_region	n/a
Conidia	Tru_circ_sc2.12_00036	NW_003456417.1	225698	227164	1467	2	2_1_0	2174	0.002	intergenic_region	n/a
Conidia	Tru_circ_sc2.12_00037	NW_003456417.1	225698	227636	93	3	2_2_0	2217	0.003	intergenic_region	n/a
Conidia	Tru_circ07948_002	NW_003456418.1	532461	533455	689	2	2_2_0	1173	0.003	exon	10371380,
Conidia	Tru_circ_sc2.12_00038	NW_003456417.1	231912	232245	334	4	2_1_0	572	0.014	intergenic_region	n/a
Conidia	Tru_circ_sc2.12_00039	NW_003456417.1	231925	232245	60	2	2_2_0	617	0.006	intergenic_region	n/a
Conidia;Mycelia	Tru_circ_sc2.12_00004	NW_003456417.1	23278	23605	328	2	2_1_0	310	0.013	intergenic_region	n/a
Conidia	Tru_circ_sc2.12_00040	NW_003456417.1	233078	233369	292	4	2_3_0	704	0.011	intergenic_region	n/a
Conidia	Tru_circ_sc2.12_00041	NW_003456417.1	233086	233369	284	2	2_2_0	493	0.008	intergenic_region	n/a
Conidia	Tru_circ_sc2.12_00042	NW_003456417.1	233649	233984	336	2	2_1_0	562	0.007	intergenic_region	n/a
Conidia	Tru_circ_sc2.12_00044	NW_003456417.1	236391	236659	269	2	1_2_0	515	0.008	intergenic_region	n/a
Conidia	Tru_circ07948_004	NW_003456418.1	532743	533112	317	4	3_3_0	1451	0.005	exon	10371380,
Conidia;Mycelia	Tru_circ_sc2.12_00045	NW_003456417.1	246570	246994	215	2	2_2_0	6412	0.001	intergenic_region	n/a
Conidia	Tru_circ07948_001	NW_003456418.1	533927	534281	355	3	3_3_0	1587	0.004	exon	10371380,
Conidia	Tru_circ_sc2.12_00046	NW_003456417.1	249553	251343	256	2	1_2_0	576	0.007	intergenic_region	n/a
Conidia	Tru_circ_sc2.12_00047	NW_003456417.1	249985	251343	257	2	1_2_0	580	0.007	intergenic_region	n/a
Conidia	Tru_circ_sc2.12_00048	NW_003456417.1	251189	251512	235	4	2_1_1	611	0.013	intergenic_region	n/a
Conidia;Mycelia	Tru_circ07834_001	NW_003456418.1	224039	224665	627	5	4_4_0	636	0.015	exon	10371381,
Conidia	Tru_circ_sc2.12_00049	NW_003456417.1	255446	255923	478	4	2_2_0	624	0.013	intergenic_region	n/a
Conidia	Tru_circ_sc2.12_00050	NW_003456417.1	255446	255951	506	9	6_7_0	428	0.04	intergenic_region	n/a
Conidia	Tru_circ07889_002	NW_003456418.1	370627	370870	244	3	3_3_0	308	0.019	exon	10371388,
Conidia	Tru_circ_sc2.12_00051	NW_003456417.1	263668	264025	358	4	2_2_0	631	0.013	intergenic_region	n/a
Conidia;Mycelia	Tru_circ07889_001	NW_003456418.1	370627	370976	280	2	2_0_1	324	0.012	exon	10371388,
Conidia	Tru_circ_sc2.12_00052	NW_003456417.1	272298	273369	90	6	3_4_0	860	0.014	intergenic_region	n/a
Conidia	Tru_circ_sc2.12_00053	NW_003456417.1	273562	274609	1048	3	2_2_0	293	0.02	intergenic_region	n/a
Conidia	Tru_circ_sc2.12_00054	NW_003456417.1	274805	275291	162	4	2_3_1	409	0.019	intergenic_region	n/a
Conidia	Tru_circ_sc2.12_00055	NW_003456417.1	285153	285503	351	4	2_3_0	634	0.012	intergenic_region	n/a
Conidia	Tru_circ07997_002	NW_003456418.1	642505	643194	609	2	2_1_1	188	0.021	exon	10371401,
Conidia	Tru_circ07997_001	NW_003456418.1	642505	643430	751	3	2_1_0	214	0.027	exon	10371401,
Conidia	Tru_circ_sc2.12_00056	NW_003456417.1	310555	311027	473	8	6_7_0	328	0.047	intergenic_region	n/a
Conidia	Tru_circ_sc2.12_00057	NW_003456417.1	344504	344820	317	4	2_2_0	239	0.032	intergenic_region	n/a
Conidia;Mycelia	Tru_circ_sc2.12_00058	NW_003456417.1	344504	345321	818	6	5_6_0	145	0.076	intergenic_region	n/a
Conidia	Tru_circ07838_001	NW_003456418.1	238544	238997	95	3	2_3_0	491	0.012	intron	10371410,
Conidia	Tru_circ_sc2.12_00060	NW_003456417.1	361028	361268	241	3	2_2_0	491	0.012	intergenic_region	n/a
Conidia	Tru_circ07838_002	NW_003456418.1	238561	238997	270	3	2_3_0	606	0.01	exon	10371410,
Conidia	Tru_circ_sc2.12_00061	NW_003456417.1	374887	375218	257	3	3_2_0	1030	0.006	intergenic_region	n/a
Conidia	Tru_circ07918_001	NW_003456418.1	450666	451152	429	2	2_1_1	176	0.022	exon	10371413,
Conidia	Tru_circ_sc2.12_00062	NW_003456417.1	395562	396798	1237	2	2_2_0	144	0.027	intergenic_region	n/a
Conidia	Tru_circ07918_002	NW_003456418.1	450666	451499	722	5	3_1_0	261	0.037	exon	10371413,
Conidia	Tru_circ07918_003	NW_003456418.1	451121	451499	325	2	0_1_2	197	0.02	exon	10371413,
Conidia	Tru_circ_sc2.12_00063	NW_003456417.1	418411	418872	462	2	2_2_0	611	0.007	intergenic_region	n/a
Conidia	Tru_circ07963_001	NW_003456418.1	575069	575677	352	2	1_2_0	296	0.013	exon	10371416,
Conidia	Tru_circ_sc2.12_00064	NW_003456417.1	443622	444153	532	4	2_2_0	440	0.018	intergenic_region	n/a
Conidia	Tru_circ_sc2.12_00065	NW_003456417.1	449018	449240	223	2	2_1_0	142	0.027	intergenic_region	n/a
Conidia	Tru_circ07797_001	NW_003456418.1	114614	114985	267	2	1_0_2	478	0.008	exon	10371420,
Conidia	Tru_circ_sc2.12_00066	NW_003456417.1	460522	462483	1962	2	2_2_0	539	0.007	intergenic_region	n/a
Conidia	Tru_circ_sc2.12_00067	NW_003456417.1	477025	477601	154	6	2_2_3	485	0.024	intergenic_region	n/a
Conidia	Tru_circ_sc2.12_00068	NW_003456417.1	477025	478313	78	3	3_3_0	459	0.013	intergenic_region	n/a
Conidia	Tru_circ07841_001	NW_003456418.1	246298	246701	67	2	1_1_1	1642	0.002	intron	10371422,
Conidia	Tru_circ_sc2.12_00001	NW_003456417.1	5175	6366	170	3	2_1_0	1242	0.005	intergenic_region	n/a
Conidia	Tru_circ_sc2.12_00005	NW_003456417.1	65474	65904	431	3	2_2_0	2490	0.002	intergenic_region	n/a
Conidia	Tru_circ_sc2.12_00006	NW_003456417.1	65474	66090	617	2	2_2_0	3301	0.001	intergenic_region	n/a
Conidia	Tru_circ_sc2.12_00007	NW_003456417.1	75072	75938	867	3	1_2_0	560	0.011	intergenic_region	n/a
Conidia	Tru_circ08941_001	NW_003456419.1	94452	95611	918	6	6_5_0	388	0.03	exon	10371430,
Conidia	Tru_circ_sc2.12_00002	NW_003456417.1	8333	9682	1350	2	1_2_0	95	0.04	intergenic_region	n/a
Conidia	Tru_circ_sc2.12_00008	NW_003456417.1	90283	90708	426	3	1_2_0	341	0.017	intergenic_region	n/a
Conidia;Mycelia	Tru_circ_sc2.12_00003	NW_003456417.1	9420	9682	263	11	8_7_0	139	0.137	intergenic_region	n/a
Conidia	Tru_circ_sc2.12_00009	NW_003456417.1	94382	94979	598	2	1_2_0	1060	0.004	intergenic_region	n/a
Conidia	Tru_circ_sc2.12_00010	NW_003456417.1	94524	94979	456	3	3_3_0	1260	0.005	intergenic_region	n/a
Conidia	Tru_circ_sc2.12_00011	NW_003456417.1	96581	97097	517	2	2_2_0	426	0.009	intergenic_region	n/a
Conidia;Mycelia	Tru_circ_sc2.11_00008	NW_003456418.1	101350	102126	244	5	4_3_0	264	0.036	intergenic_region	n/a
Conidia	Tru_circ_sc2.11_00009	NW_003456418.1	101350	102206	857	4	3_3_0	344	0.023	intergenic_region	n/a
Conidia	Tru_circ_sc2.11_00010	NW_003456418.1	102940	103321	382	3	2_2_0	384	0.015	intergenic_region	n/a
Conidia	Tru_circ_sc2.11_00011	NW_003456418.1	105802	106295	494	2	1_2_0	246	0.016	intergenic_region	n/a
Conidia	Tru_circ_sc2.11_00012	NW_003456418.1	105802	106575	1252	14	10_11_1	286	0.089	intergenic_region	n/a
Conidia	Tru_circ08941_002	NW_003456419.1	94942	95611	682	2	2_1_0	453	0.009	exon	10371430,
Conidia	Tru_circ07400_001	NW_003456419.1	117295	117696	402	2	2_1_0	383	0.01	exon	10371436,
Conidia	Tru_circ_sc2.11_00013	NW_003456418.1	123306	123744	439	5	2_2_0	411	0.024	intergenic_region	n/a
Conidia	Tru_circ07626_001	NW_003456419.1	696126	696458	333	2	2_1_0	401	0.01	exon	10371462,
Conidia;Mycelia	Tru_circ07636_001	NW_003456419.1	723363	723590	228	3	2_2_0	2388	0.003	exon	10371473,
Conidia	Tru_circ_sc2.11_00014	NW_003456418.1	148712	149454	41	5	1_2_3	602	0.016	intergenic_region	n/a
Conidia;Mycelia	Tru_circ_sc2.11_00015	NW_003456418.1	148851	149454	604	5	4_4_1	844	0.012	intergenic_region	n/a
Conidia;Mycelia	Tru_circ_sc2.11_00016	NW_003456418.1	148947	149454	508	4	2_3_1	974	0.008	intergenic_region	n/a
Conidia;Mycelia	Tru_circ_sc2.11_00017	NW_003456418.1	149109	149454	346	41	19_19_0	906	0.083	intergenic_region	n/a
Conidia	Tru_circ_sc2.11_00018	NW_003456418.1	154501	155343	34	2	1_2_1	2265	0.002	intergenic_region	n/a
Conidia;Mycelia	Tru_circ_sc2.11_00019	NW_003456418.1	172494	174014	1521	5	3_4_0	247	0.039	intergenic_region	n/a
Conidia	Tru_circ_sc2.11_00020	NW_003456418.1	173053	174014	31	2	0_2_2	288	0.014	intergenic_region	n/a
Conidia;Mycelia	Tru_circ_sc2.11_00021	NW_003456418.1	173152	174014	863	9	6_7_0	254	0.066	intergenic_region	n/a
Conidia	Tru_circ_sc2.11_00022	NW_003456418.1	177404	178083	229	2	1_2_0	343	0.012	intergenic_region	n/a
Mycelia	Tru_circ07637_001	NW_003456419.1	728496	729644	1149	2	2_1_0	1436	0.003	exon	10371474,
Conidia	Tru_circ_sc2.11_00024	NW_003456418.1	215273	215614	342	15	8_8_0	334	0.082	intergenic_region	n/a
Conidia	Tru_circ_sc2.11_00025	NW_003456418.1	220243	220529	287	4	4_3_0	334	0.023	intergenic_region	n/a
Conidia	Tru_circ07640_001	NW_003456419.1	737177	737805	629	2	1_2_0	447	0.009	exon	10371477,
Conidia	Tru_circ_sc2.11_00026	NW_003456418.1	232264	232818	555	2	2_2_0	174	0.022	intergenic_region	n/a
Conidia	Tru_circ_sc2.11_00027	NW_003456418.1	232272	232818	547	3	2_2_1	164	0.035	intergenic_region	n/a
Conidia	Tru_circ_sc2.11_00028	NW_003456418.1	238328	238997	221	3	3_2_0	448	0.013	intergenic_region	n/a
Conidia	Tru_circ07431_001	NW_003456419.1	196059	196622	151	6	5_5_0	386	0.03	exon	10371487,
Conidia	Tru_circ07567_001	NW_003456419.1	549191	549490	245	4	3_3_1	1065	0.007	exon	10371516,
Conidia	Tru_circ_sc2.11_00001	NW_003456418.1	24013	24974	962	2	2_2_0	3945	0.001	intergenic_region	n/a
Conidia	Tru_circ07567_002	NW_003456419.1	549191	549760	515	45	23_22_0	1024	0.081	exon	10371516,
Conidia	Tru_circ_sc2.11_00029	NW_003456418.1	254954	255312	359	2	2_1_1	352	0.011	intergenic_region	n/a
Conidia	Tru_circ_sc2.11_00030	NW_003456418.1	254954	255315	362	6	4_6_0	197	0.057	intergenic_region	n/a
Conidia;Mycelia	Tru_circ_sc2.11_00031	NW_003456418.1	256255	256646	392	82	31_29_1	305	0.35	intergenic_region	n/a
Conidia	Tru_circ_sc2.11_00032	NW_003456418.1	256508	257414	55	5	3_2_2	286	0.034	intergenic_region	n/a
Conidia	Tru_circ_sc2.11_00033	NW_003456418.1	259768	260690	923	4	2_2_0	978	0.008	intergenic_region	n/a
Conidia	Tru_circ_sc2.11_00034	NW_003456418.1	262145	265228	3084	2	2_1_0	829	0.005	intergenic_region	n/a
Conidia	Tru_circ07567_003	NW_003456419.1	549191	549880	516	2	1_2_0	1461	0.003	exon	10371516,
Conidia	Tru_circ07567_004	NW_003456419.1	549191	549984	561	6	3_0_3	1510	0.008	exon	10371516,
Conidia	Tru_circ07567_005	NW_003456419.1	549191	550644	1156	10	7_6_0	1348	0.015	exon	10371516,
Conidia	Tru_circ07525_001	NW_003456419.1	437759	438132	374	5	1_2_0	585	0.017	exon	10371531,
Conidia	Tru_circ07529_001	NW_003456419.1	445732	446479	613	4	2_0_3	962	0.008	exon	10371535,
Conidia	Tru_circ_sc2.11_00035	NW_003456418.1	272421	272697	277	2	1_2_0	265	0.015	intergenic_region	n/a
Conidia	Tru_circ_sc2.11_00036	NW_003456418.1	273053	274660	1608	7	4_5_0	491	0.028	intergenic_region	n/a
Conidia;Mycelia	Tru_circ_sc2.11_00037	NW_003456418.1	273089	274660	1572	8	6_6_0	478	0.032	intergenic_region	n/a
Conidia	Tru_circ_sc2.11_00038	NW_003456418.1	288280	288564	285	2	2_1_0	485	0.008	intergenic_region	n/a
Conidia	Tru_circ_sc2.11_00039	NW_003456418.1	299514	299970	264	2	1_2_1	2440	0.002	intergenic_region	n/a
Conidia;Mycelia	Tru_circ_sc2.11_00040	NW_003456418.1	307900	308207	308	2	1_2_0	172	0.023	intergenic_region	n/a
Conidia	Tru_circ07742_001	NW_003456419.1	994127	994416	290	2	2_2_0	463	0.009	exon	10371542,
Conidia	Tru_circ_sc2.11_00041	NW_003456418.1	309538	310384	93	2	2_2_0	452	0.009	intergenic_region	n/a
Conidia	Tru_circ_sc2.11_00042	NW_003456418.1	309761	310384	93	4	3_3_0	782	0.01	intergenic_region	n/a
Conidia	Tru_circ_sc2.11_00043	NW_003456418.1	312129	313599	181	5	2_2_0	657	0.015	intergenic_region	n/a
Conidia	Tru_circ_sc2.11_00044	NW_003456418.1	312270	313599	1330	4	1_3_0	611	0.013	intergenic_region	n/a
Conidia	Tru_circ_sc2.11_00045	NW_003456418.1	313884	314276	393	2	1_2_1	419	0.009	intergenic_region	n/a
Conidia	Tru_circ_sc2.11_00046	NW_003456418.1	313884	314298	415	7	3_2_0	436	0.031	intergenic_region	n/a
Conidia	Tru_circ_sc2.11_00048	NW_003456418.1	325409	326453	1045	7	5_5_0	466	0.029	intergenic_region	n/a
Conidia	Tru_circ07578_001	NW_003456419.1	579164	579581	333	3	3_3_0	1067	0.006	exon	10371558,
Conidia	Tru_circ07584_001	NW_003456419.1	590368	590703	223	2	1_1_2	492	0.008	exon	10371565,
Conidia	Tru_circ_sc2.11_00049	NW_003456418.1	349029	349446	418	4	2_2_0	3013	0.003	intergenic_region	n/a
Conidia	Tru_circ_sc2.11_00050	NW_003456418.1	349029	352987	3959	4	2_2_0	3348	0.002	intergenic_region	n/a
Conidia	Tru_circ07588_001	NW_003456419.1	598476	598695	220	2	2_2_0	440	0.009	exon	10371569,
Conidia	Tru_circ_sc2.11_00051	NW_003456418.1	352274	353073	282	2	1_2_0	1957	0.002	intergenic_region	n/a
Conidia	Tru_circ07588_002	NW_003456419.1	598476	598886	340	10	8_8_0	518	0.037	exon	10371569,
Conidia	Tru_circ_sc2.11_00052	NW_003456418.1	352365	353073	709	3	2_1_0	1414	0.004	intergenic_region	n/a
Conidia	Tru_circ_sc2.11_00053	NW_003456418.1	352792	353073	282	4	3_4_0	1163	0.007	intergenic_region	n/a
Conidia	Tru_circ_sc2.11_00054	NW_003456418.1	352792	353341	550	3	2_1_0	1225	0.005	intergenic_region	n/a
Conidia	Tru_circ_sc2.11_00055	NW_003456418.1	352792	353444	653	11	7_4_0	1032	0.021	intergenic_region	n/a
Conidia	Tru_circ_sc2.11_00056	NW_003456418.1	352792	353529	738	3	2_3_0	1460	0.004	intergenic_region	n/a
Conidia	Tru_circ_sc2.11_00057	NW_003456418.1	365188	366030	843	3	2_1_0	1668	0.004	intergenic_region	n/a
Conidia	Tru_circ07409_001	NW_003456419.1	138117	138442	326	2	2_2_0	348	0.011	exon	10371573,
Conidia	Tru_circ07422_001	NW_003456419.1	172611	173717	962	2	1_0_2	607	0.007	exon	10371586,
Conidia	Tru_circ_sc2.11_00058	NW_003456418.1	379578	382561	2984	2	1_2_0	227	0.017	intergenic_region	n/a
Conidia	Tru_circ_sc2.11_00002	NW_003456418.1	39895	40150	256	3	2_2_0	1281	0.005	intergenic_region	n/a
Conidia;Mycelia	Tru_circ_sc2.11_00003	NW_003456418.1	39895	40435	541	3	3_2_0	2114	0.003	intergenic_region	n/a
Conidia	Tru_circ_sc2.11_00059	NW_003456418.1	410721	411178	458	2	2_2_0	740	0.005	intergenic_region	n/a
Mycelia	Tru_circ07500_001	NW_003456419.1	367583	368041	459	4	2_2_0	425	0.018	exon	10371589,
Conidia	Tru_circ_sc2.11_00064	NW_003456418.1	430833	431702	870	2	1_2_0	479	0.008	intergenic_region	n/a
Conidia	Tru_circ_sc2.11_00065	NW_003456418.1	434447	435087	57	5	1_2_3	4474	0.002	intergenic_region	n/a
Conidia	Tru_circ_sc2.11_00066	NW_003456418.1	436260	436945	174	2	2_0_1	1344	0.003	intergenic_region	n/a
Conidia	Tru_circ_sc2.11_00067	NW_003456418.1	439660	440055	396	3	2_2_0	1989	0.003	intergenic_region	n/a
Conidia	Tru_circ_sc2.11_00068	NW_003456418.1	439660	440378	87	3	3_1_1	1313	0.005	intergenic_region	n/a
Conidia	Tru_circ_sc2.11_00069	NW_003456418.1	440374	440888	515	4	4_4_0	440	0.018	intergenic_region	n/a
Conidia	Tru_circ_sc2.11_00070	NW_003456418.1	441518	441823	306	2	1_2_0	2138	0.002	intergenic_region	n/a
Conidia	Tru_circ07501_001	NW_003456419.1	372274	375124	2605	2	2_2_0	283	0.014	exon	10371590,
Conidia	Tru_circ07501_002	NW_003456419.1	373260	375124	1619	3	3_3_0	508	0.012	exon	10371590,
Conidia	Tru_circ07501_003	NW_003456419.1	374289	375124	780	6	3_4_0	504	0.023	exon	10371590,
Conidia	Tru_circ07364_001	NW_003456419.1	20991	21716	726	3	1_2_0	1026	0.006	exon	10371610,
Conidia	Tru_circ_sc2.11_00004	NW_003456418.1	45464	46731	81	3	2_1_1	920	0.006	intergenic_region	n/a
Conidia;Mycelia	Tru_circ07371_003	NW_003456419.1	40512	41116	546	4	3_3_1	646	0.012	exon	10371616,
Conidia	Tru_circ_sc2.11_00071	NW_003456418.1	477658	479280	1623	3	2_2_0	766	0.008	intergenic_region	n/a
Conidia;Mycelia	Tru_circ07371_002	NW_003456419.1	41324	41617	294	5	3_4_0	516	0.019	exon	10371616,
Conidia;Mycelia	Tru_circ07371_001	NW_003456419.1	41324	41791	370	4	3_3_0	408	0.019	exon	10371616,
Conidia	Tru_circ07376_001	NW_003456419.1	53031	53620	504	5	4_3_0	992	0.01	exon	10371621,
Conidia	Tru_circ_sc2.11_00072	NW_003456418.1	487994	488825	832	2	2_2_0	584	0.007	intergenic_region	n/a
Conidia	Tru_circ07485_001	NW_003456419.1	330286	330636	351	3	2_2_0	907	0.007	exon	10371626,
Conidia	Tru_circ07486_001	NW_003456419.1	332708	333281	597	6	5_6_0	85	0.124	exon	10371627,
Conidia	Tru_circ07495_001	NW_003456419.1	357452	358194	622	3	2_2_0	217	0.027	exon	10371637,
Conidia	Tru_circ07667_001	NW_003456419.1	806033	806474	209	4	1_1_3	718	0.011	exon	10371645,
Conidia	Tru_circ07667_002	NW_003456419.1	806033	806719	320	3	0_1_2	644	0.009	exon	10371645,
Conidia	Tru_circ_sc2.11_00074	NW_003456418.1	540648	541082	105	3	3_2_0	978	0.006	intergenic_region	n/a
Conidia	Tru_circ07669_001	NW_003456419.1	808170	810571	2281	50	27_24_1	268	0.272	exon	10371646,
Conidia	Tru_circ_sc2.11_00075	NW_003456418.1	551635	552142	446	12	9_8_0	1780	0.013	intergenic_region	n/a
Conidia	Tru_circ07669_002	NW_003456419.1	808355	808703	349	3	3_3_0	365	0.016	intron	10371646,
Conidia	Tru_circ07669_003	NW_003456419.1	808355	808986	511	3	3_3_0	402	0.015	exon	10371646,
Conidia	Tru_circ07669_004	NW_003456419.1	809427	809669	243	2	2_2_0	356	0.011	exon	10371646,
Conidia;Mycelia	Tru_circ_sc2.11_00077	NW_003456418.1	586186	587039	189	10	5_4_0	812	0.024	intergenic_region	n/a
Conidia;Mycelia	Tru_circ_sc2.11_00078	NW_003456418.1	586191	587039	849	3	2_1_0	1096	0.005	intergenic_region	n/a
Conidia	Tru_circ_sc2.11_00079	NW_003456418.1	586590	587039	450	2	2_1_0	1496	0.003	intergenic_region	n/a
Conidia;Mycelia	Tru_circ_sc2.11_00080	NW_003456418.1	586630	587039	410	7	7_4_0	1482	0.009	intergenic_region	n/a
Conidia;Mycelia	Tru_circ_sc2.11_00081	NW_003456418.1	595148	595787	514	12	8_10_0	1849	0.013	intergenic_region	n/a
Conidia;Mycelia	Tru_circ_sc2.11_00082	NW_003456418.1	595148	596094	947	4	1_4_0	1520	0.005	intergenic_region	n/a
Conidia;Mycelia	Tru_circ07680_001	NW_003456419.1	841771	842316	546	3	1_3_0	569	0.01	exon	10371657,
Conidia	Tru_circ_sc2.11_00083	NW_003456418.1	598991	599692	278	3	1_3_0	299	0.02	intergenic_region	n/a
Conidia	Tru_circ_sc2.11_00084	NW_003456418.1	599098	599692	151	3	2_3_1	284	0.021	intergenic_region	n/a
Conidia	Tru_circ_sc2.11_00085	NW_003456418.1	599145	599692	112	2	1_2_0	330	0.012	intergenic_region	n/a
Conidia	Tru_circ_sc2.11_00086	NW_003456418.1	599281	599692	258	2	2_2_0	283	0.014	intergenic_region	n/a
Conidia	Tru_circ07380_001	NW_003456419.1	61974	62328	231	7	4_7_0	2693	0.005	exon	10371661,
Conidia	Tru_circ_sc2.11_00087	NW_003456418.1	599386	601103	529	33	16_15_1	377	0.149	intergenic_region	n/a
Conidia	Tru_circ07382_001	NW_003456419.1	67798	68157	360	3	3_3_0	1527	0.004	exon	10371663,
Conidia	Tru_circ_sc2.11_00088	NW_003456418.1	599581	601103	112	6	3_5_0	488	0.024	intergenic_region	n/a
Conidia;Mycelia	Tru_circ_sc2.11_00089	NW_003456418.1	599815	601103	1289	5	5_4_0	464	0.021	intergenic_region	n/a
Conidia;Mycelia	Tru_circ_sc2.11_00090	NW_003456418.1	600369	601103	735	4	3_2_0	375	0.021	intergenic_region	n/a
Conidia	Tru_circ_sc2.11_00091	NW_003456418.1	616727	617006	280	4	2_2_0	432	0.018	intergenic_region	n/a
Conidia	Tru_circ_sc2.11_00006	NW_003456418.1	62075	62628	313	9	8_9_0	594	0.029	intergenic_region	n/a
Conidia	Tru_circ_sc2.11_00092	NW_003456418.1	621067	621920	854	7	4_4_0	2623	0.005	intergenic_region	n/a
Conidia	Tru_circ_sc2.11_00093	NW_003456418.1	621089	621920	155	2	2_2_0	2347	0.002	intergenic_region	n/a
Conidia	Tru_circ07384_001	NW_003456419.1	75206	75713	386	5	4_4_0	947	0.01	exon	10371665,
Conidia	Tru_circ_sc2.11_00094	NW_003456418.1	635514	636460	947	2	2_2_0	420	0.009	intergenic_region	n/a
Mycelia	Tru_circ07385_001	NW_003456419.1	76760	77070	311	2	2_1_0	10479	0	exon	10371666,
Conidia	Tru_circ07460_001	NW_003456419.1	258194	258612	419	2	2_2_0	801	0.005	intron	10371688,
Conidia	Tru_circ07735_001	NW_003456419.1	978297	978675	379	4	2_3_0	2161	0.004	exon	10371707,
Conidia	Tru_circ_sc2.11_00095	NW_003456418.1	669321	671768	151	5	4_3_0	389	0.025	intergenic_region	n/a
Conidia;Mycelia	Tru_circ_sc2.11_00096	NW_003456418.1	669321	672244	2924	22	13_13_0	390	0.101	intergenic_region	n/a
Conidia	Tru_circ_sc2.11_00097	NW_003456418.1	669537	672244	2708	2	2_2_0	363	0.011	intergenic_region	n/a
Conidia	Tru_circ_sc2.11_00098	NW_003456418.1	671815	672244	430	3	2_2_0	236	0.025	intergenic_region	n/a
Conidia	Tru_circ_sc2.11_00007	NW_003456418.1	67443	67808	366	4	3_4_0	3931	0.002	intergenic_region	n/a
Conidia	Tru_circ07604_004	NW_003456419.1	638067	638522	276	4	4_2_0	1023	0.008	intron	10371727,
Conidia	Tru_circ07604_003	NW_003456419.1	638312	639021	302	3	1_2_1	1608	0.004	exon	10371727,
Conidia	Tru_circ07604_002	NW_003456419.1	638451	639021	299	2	2_2_0	1284	0.003	exon	10371727,
Conidia	Tru_circ07604_001	NW_003456419.1	638740	639313	424	2	2_2_0	1352	0.003	exon	10371727,
Conidia	Tru_circ07472_001	NW_003456419.1	293054	293407	306	3	2_1_1	973	0.006	exon	10371739,
Conidia	Tru_circ07480_002	NW_003456419.1	321748	322439	626	2	2_2_0	692	0.006	exon	10371747,
Conidia	Tru_circ07480_001	NW_003456419.1	322222	322648	292	2	1_1_1	828	0.005	exon	10371747,
Conidia	Tru_circ07687_002	NW_003456419.1	859997	860866	729	3	2_1_1	684	0.009	exon	10371754,
Conidia	Tru_circ07687_001	NW_003456419.1	859997	861572	1375	2	2_1_0	734	0.005	exon	10371754,
Conidia	Tru_circ07688_001	NW_003456419.1	863801	864088	288	2	2_2_0	706	0.006	exon	10371755,
Conidia	Tru_circ07690_001	NW_003456419.1	868008	868365	284	8	1_4_1	525	0.03	exon	10371757,
Conidia	Tru_circ07693_001	NW_003456419.1	875361	875701	341	4	3_4_0	177	0.043	exon	10371760,
Conidia	Tru_circ_sc2.11_00099	NW_003456418.1	713728	715716	1989	4	2_2_0	889	0.009	intergenic_region	n/a
Conidia	Tru_circ07700_001	NW_003456419.1	890299	891223	834	2	1_2_0	716	0.006	exon	10371767,
Conidia	Tru_circ07539_001	NW_003456419.1	466302	466849	433	2	2_2_0	688	0.006	exon	10371773,
Conidia	Tru_circ_sc2.11_00100	NW_003456418.1	725996	728007	2012	2	2_1_0	4715	0.001	intergenic_region	n/a
Conidia	Tru_circ_sc2.11_00101	NW_003456418.1	725996	728058	2063	3	2_2_0	1775	0.003	intergenic_region	n/a
Conidia	Tru_circ_sc2.11_00102	NW_003456418.1	725996	728061	2066	4	3_1_0	4008	0.002	intergenic_region	n/a
Conidia	Tru_circ07544_001	NW_003456419.1	480101	480634	554	2	2_2_0	715	0.006	exon	10371778,
Conidia;Mycelia	Tru_circ07703_001	NW_003456419.1	897992	898367	318	2	2_2_0	302	0.013	exon	10371788,
Conidia	Tru_circ_sc2.11_00103	NW_003456418.1	728343	729114	772	8	6_5_0	2390	0.007	intergenic_region	n/a
Conidia	Tru_circ_sc2.11_00104	NW_003456418.1	728343	729221	879	15	9_7_1	1732	0.017	intergenic_region	n/a
Conidia	Tru_circ_sc2.11_00105	NW_003456418.1	728539	729114	576	5	2_2_0	2218	0.004	intergenic_region	n/a
Conidia	Tru_circ08949_001	NW_003456419.1	920811	921261	451	3	2_2_0	482	0.012	exon	10371797,
Conidia	Tru_circ_sc2.11_00106	NW_003456418.1	733993	734385	393	3	3_3_0	304	0.019	intergenic_region	n/a
Conidia	Tru_circ_sc2.11_00107	NW_003456418.1	734013	734385	373	2	2_2_0	851	0.005	intergenic_region	n/a
Conidia	Tru_circ_sc2.11_00108	NW_003456418.1	735254	735664	77	5	2_2_1	2123	0.005	intergenic_region	n/a
Conidia	Tru_circ_sc2.11_00109	NW_003456418.1	735285	735664	324	24	16_11_5	1059	0.043	intergenic_region	n/a
Conidia	Tru_circ_sc2.11_00110	NW_003456418.1	735285	735674	205	2	1_2_0	871	0.005	intergenic_region	n/a
Conidia	Tru_circ_sc2.11_00111	NW_003456418.1	735285	735718	388	18	13_12_0	991	0.035	intergenic_region	n/a
Conidia	Tru_circ_sc2.11_00112	NW_003456418.1	735285	735849	514	16	8_7_2	951	0.033	intergenic_region	n/a
Conidia	Tru_circ_sc2.11_00113	NW_003456418.1	735285	735863	306	8	4_3_2	2457	0.006	intergenic_region	n/a
Conidia	Tru_circ_sc2.11_00114	NW_003456418.1	735285	736005	721	2	2_2_0	1637	0.002	intergenic_region	n/a
Conidia	Tru_circ_sc2.11_00115	NW_003456418.1	735285	736057	773	4	2_3_0	842	0.009	intergenic_region	n/a
Conidia	Tru_circ_sc2.11_00116	NW_003456418.1	735285	736072	487	3	3_2_0	883	0.007	intergenic_region	n/a
Conidia	Tru_circ_sc2.11_00117	NW_003456418.1	735598	735849	121	2	2_1_0	2150	0.002	intergenic_region	n/a
Conidia	Tru_circ_sc2.11_00118	NW_003456418.1	735887	736072	186	2	2_2_0	896	0.004	intergenic_region	n/a
Conidia	Tru_circ_sc2.11_00119	NW_003456418.1	739643	746217	6575	2	1_2_0	535	0.007	intergenic_region	n/a
Conidia	Tru_circ_sc2.11_00120	NW_003456418.1	745391	746436	156	2	2_2_0	583	0.007	intergenic_region	n/a
Conidia	Tru_circ_sc2.11_00121	NW_003456418.1	747381	749598	2218	3	3_2_0	521	0.011	intergenic_region	n/a
Conidia	Tru_circ_sc2.11_00122	NW_003456418.1	749399	749598	200	2	2_2_0	336	0.012	intergenic_region	n/a
Conidia	Tru_circ_sc2.11_00123	NW_003456418.1	749495	749793	104	2	1_2_0	342	0.012	intergenic_region	n/a
Conidia	Tru_circ_sc2.11_00124	NW_003456418.1	749498	749793	296	2	2_2_0	317	0.012	intergenic_region	n/a
Conidia	Tru_circ_sc2.10_00013	NW_003456419.1	101093	101308	216	6	3_2_0	653	0.018	intergenic_region	n/a
Conidia	Tru_circ_sc2.10_00014	NW_003456419.1	101093	101314	222	3	3_3_0	731	0.008	intergenic_region	n/a
Conidia;Mycelia	Tru_circ_sc2.10_00015	NW_003456419.1	101093	101335	243	4	4_4_0	692	0.011	intergenic_region	n/a
Conidia	Tru_circ_sc2.10_00016	NW_003456419.1	101093	101349	257	3	3_3_0	685	0.009	intergenic_region	n/a
Conidia	Tru_circ07714_001	NW_003456419.1	930178	930398	221	2	1_2_0	693	0.006	exon	10371800,
Conidia	Tru_circ07719_006	NW_003456419.1	948724	949506	593	3	2_0_2	346	0.017	exon	10371805,
Conidia	Tru_circ07719_005	NW_003456419.1	948724	949587	232	2	2_0_1	401	0.01	intron	10371805,
Conidia	Tru_circ07719_002	NW_003456419.1	948724	950013	844	2	1_1_1	264	0.015	exon	10371805,
Conidia	Tru_circ07719_004	NW_003456419.1	949277	949868	328	2	2_2_0	430	0.009	exon	10371805,
Conidia	Tru_circ07719_003	NW_003456419.1	949469	949868	283	4	1_3_2	397	0.02	exon	10371805,
Conidia	Tru_circ_sc2.10_00018	NW_003456419.1	258970	259668	112	2	2_1_0	785	0.005	intergenic_region	n/a
Conidia	Tru_circ07719_001	NW_003456419.1	949469	950013	273	2	0_1_2	397	0.01	exon	10371805,
Conidia	Tru_circ07608_001	NW_003456419.1	648797	649171	375	2	2_1_0	447	0.009	exon	10371806,
Conidia	Tru_circ07610_002	NW_003456419.1	652838	654397	1442	3	3_3_0	902	0.007	exon	10371808,
Conidia	Tru_circ07610_001	NW_003456419.1	653444	654397	954	2	2_2_0	1288	0.003	exon	10371808,
Conidia	Tru_circ07621_003	NW_003456419.1	681366	681656	212	8	7_7_0	261	0.058	exon	10371819,
Conidia;Mycelia	Tru_circ07621_002	NW_003456419.1	681366	681797	271	11	8_4_2	205	0.097	exon	10371819,
Conidia	Tru_circ07621_001	NW_003456419.1	681366	681883	294	2	2_1_1	197	0.02	exon	10371819,
Mycelia	Tru_circ07276_001	NW_003456420.1	820219	820573	30	2	2_0_1	1168	0.003	exon	10371827,
Conidia	Tru_circ07277_001	NW_003456420.1	822733	823397	665	2	2_1_0	1186	0.003	exon	10371828,
Conidia	Tru_circ_sc2.10_00019	NW_003456419.1	400574	400763	190	2	1_2_0	238	0.017	intergenic_region	n/a
Conidia	Tru_circ07287_002	NW_003456420.1	847985	848911	927	2	2_1_0	366	0.011	exon	10371838,
Conidia	Tru_circ_sc2.10_00020	NW_003456419.1	410764	411429	666	6	6_5_0	318	0.036	intergenic_region	n/a
Conidia	Tru_circ_sc2.10_00021	NW_003456419.1	410764	411579	816	2	1_2_0	412	0.01	intergenic_region	n/a
Conidia	Tru_circ_sc2.10_00022	NW_003456419.1	410764	411851	1088	14	11_10_0	422	0.062	intergenic_region	n/a
Conidia	Tru_circ_sc2.10_00023	NW_003456419.1	410764	412191	1428	2	2_2_0	614	0.006	intergenic_region	n/a
Conidia	Tru_circ_sc2.10_00024	NW_003456419.1	411649	411851	203	2	2_1_0	286	0.014	intergenic_region	n/a
Conidia	Tru_circ07287_001	NW_003456420.1	848508	848911	404	2	2_1_0	443	0.009	exon	10371838,
Conidia;Mycelia	Tru_circ07033_001	NW_003456420.1	120542	121045	400	4	1_2_1	388	0.02	exon	10371849,
Conidia	Tru_circ07038_001	NW_003456420.1	133068	133449	382	3	2_2_0	1456	0.004	exon	10371854,
Conidia	Tru_circ07044_002	NW_003456420.1	153280	154113	767	2	1_2_0	410	0.01	exon	10371860,
Conidia	Tru_circ_sc2.10_00025	NW_003456419.1	450220	450770	48	4	1_4_3	955	0.008	intergenic_region	n/a
Conidia	Tru_circ_sc2.10_00026	NW_003456419.1	450253	450770	518	2	1_2_0	913	0.004	intergenic_region	n/a
Conidia	Tru_circ_sc2.10_00027	NW_003456419.1	450330	450770	441	17	9_10_0	733	0.044	intergenic_region	n/a
Conidia	Tru_circ_sc2.10_00028	NW_003456419.1	450330	450815	486	3	3_3_0	711	0.008	intergenic_region	n/a
Mycelia	Tru_circ07044_001	NW_003456420.1	153280	154333	987	5	4_4_0	234	0.041	exon	10371860,
Conidia;Mycelia	Tru_circ_sc2.10_00029	NW_003456419.1	472682	474538	369	60	26_30_2	1439	0.077	intergenic_region	n/a
Conidia	Tru_circ_sc2.10_00030	NW_003456419.1	472705	474538	52	5	1_2_4	1395	0.007	intergenic_region	n/a
Conidia	Tru_circ_sc2.10_00031	NW_003456419.1	473044	474538	1495	3	1_2_0	1403	0.004	intergenic_region	n/a
Conidia	Tru_circ_sc2.10_00001	NW_003456419.1	47343	48082	740	2	2_2_0	243	0.016	intergenic_region	n/a
Conidia	Tru_circ_sc2.10_00032	NW_003456419.1	474933	475478	546	17	9_10_0	453	0.07	intergenic_region	n/a
Conidia	Tru_circ07294_001	NW_003456420.1	862697	863395	628	3	2_3_0	1413	0.004	exon	10371866,
Conidia	Tru_circ_sc2.10_00033	NW_003456419.1	492461	492873	413	2	2_2_0	426	0.009	intergenic_region	n/a
Conidia	Tru_circ_sc2.10_00034	NW_003456419.1	506751	507391	641	3	2_3_0	623	0.01	intergenic_region	n/a
Conidia	Tru_circ_sc2.10_00035	NW_003456419.1	506760	507391	632	2	1_2_0	360	0.011	intergenic_region	n/a
Conidia	Tru_circ07295_001	NW_003456420.1	866199	866615	600	2	2_2_0	748	0.005	exon	10371867,
Conidia	Tru_circ_sc2.10_00036	NW_003456419.1	534833	537991	3159	2	2_2_0	119	0.033	intergenic_region	n/a
Conidia	Tru_circ_sc2.10_00037	NW_003456419.1	534833	537996	3164	3	1_2_0	187	0.031	intergenic_region	n/a
Conidia	Tru_circ07297_001	NW_003456420.1	869186	869374	189	4	3_4_0	233	0.033	exon	10371869,
Conidia	Tru_circ07179_001	NW_003456420.1	512428	512881	340	2	2_2_0	515	0.008	exon	10371888,
Mycelia	Tru_circ07180_001	NW_003456420.1	524874	525189	316	3	2_3_0	983	0.006	exon	10371889,
Conidia	Tru_circ07192_001	NW_003456420.1	563834	564073	240	4	4_4_0	691	0.011	exon	10371901,
Conidia	Tru_circ07020_001	NW_003456420.1	86209	86654	385	4	2_4_0	1292	0.006	exon	10371907,
Conidia;Mycelia	Tru_circ_sc2.10_00038	NW_003456419.1	566178	567177	1000	20	9_13_0	955	0.04	intergenic_region	n/a
Conidia	Tru_circ_sc2.10_00039	NW_003456419.1	578842	579802	96	5	2_3_1	1289	0.008	intergenic_region	n/a
Conidia	Tru_circ_sc2.10_00040	NW_003456419.1	578842	580164	96	3	1_1_1	941	0.006	intergenic_region	n/a
Conidia	Tru_circ07023_001	NW_003456420.1	90237	90505	269	3	2_2_0	685	0.009	exon	10371910,
Conidia	Tru_circ_sc2.10_00041	NW_003456419.1	579164	580164	198	4	3_2_0	990	0.008	intergenic_region	n/a
Conidia	Tru_circ_sc2.10_00002	NW_003456419.1	57927	58266	231	2	1_2_1	1219	0.003	intergenic_region	n/a
Conidia	Tru_circ_sc2.10_00042	NW_003456419.1	581175	581540	366	2	2_0_2	518	0.008	intergenic_region	n/a
Conidia	Tru_circ_sc2.10_00003	NW_003456419.1	58764	59735	972	3	3_3_0	425	0.014	intergenic_region	n/a
Conidia	Tru_circ_sc2.10_00004	NW_003456419.1	58764	59744	347	9	9_8_0	462	0.037	intergenic_region	n/a
Conidia	Tru_circ07023_002	NW_003456420.1	90237	90650	353	5	2_1_1	687	0.014	exon	10371910,
Conidia	Tru_circ07025_002	NW_003456420.1	96287	96584	298	3	2_3_0	1078	0.006	exon	10371912,
Conidia	Tru_circ07025_001	NW_003456420.1	96287	96623	337	3	3_3_0	1008	0.006	exon	10371912,
Conidia	Tru_circ_sc2.10_00005	NW_003456419.1	60019	61848	1830	2	2_2_0	2183	0.002	intergenic_region	n/a
Conidia	Tru_circ07026_001	NW_003456420.1	98490	98900	305	2	2_0_1	898	0.004	exon	10371913,
Conidia	Tru_circ07079_001	NW_003456420.1	267863	268259	335	2	2_2_0	455	0.009	exon	10371923,
Conidia	Tru_circ07079_002	NW_003456420.1	267863	268557	559	13	8_10_0	536	0.046	exon	10371923,
Conidia	Tru_circ07079_003	NW_003456420.1	268703	269392	616	2	2_2_0	556	0.007	exon	10371923,
Conidia	Tru_circ07087_001	NW_003456420.1	289313	289964	652	3	2_2_0	674	0.009	exon	10371930,
Conidia	Tru_circ_sc2.10_00044	NW_003456419.1	638740	639335	446	24	13_14_0	1712	0.027	intergenic_region	n/a
Conidia	Tru_circ07095_001	NW_003456420.1	308788	309358	571	2	2_1_0	387	0.01	exon	10371939,
Conidia	Tru_circ07341_001	NW_003456420.1	967880	968269	333	3	2_2_0	138	0.042	exon	10371952,
Conidia;Mycelia	Tru_circ07345_001	NW_003456420.1	978999	979668	272	45	20_15_2	175	0.34	exon	10371956,
Conidia	Tru_circ_sc2.10_00006	NW_003456419.1	65903	67981	2079	3	3_1_0	1985	0.003	intergenic_region	n/a
Conidia;Mycelia	Tru_circ_sc2.10_00045	NW_003456419.1	672177	672676	373	28	16_18_0	1220	0.044	intergenic_region	n/a
Conidia	Tru_circ07345_002	NW_003456420.1	978999	980127	338	2	2_1_0	161	0.024	exon	10371956,
Conidia;Mycelia	Tru_circ07345_003	NW_003456420.1	979518	980127	217	10	3_2_4	268	0.069	exon	10371956,
Conidia	Tru_circ06987_002	NW_003456420.1	10083	10410	272	4	2_3_0	1115	0.007	exon	10371963,
Conidia	Tru_circ06987_001	NW_003456420.1	10083	10536	398	27	12_13_0	478	0.102	exon	10371963,
Mycelia	Tru_circ07202_001	NW_003456420.1	598674	599000	327	4	1_3_0	1322	0.006	intron	10371971,
Conidia	Tru_circ07214_001	NW_003456420.1	631525	632012	413	3	2_3_0	523	0.011	exon	10371983,
Conidia;Mycelia	Tru_circ_sc2.10_00046	NW_003456419.1	725876	726426	551	4	3_3_0	243	0.032	intergenic_region	n/a
Conidia	Tru_circ07258_001	NW_003456420.1	751681	752146	466	6	4_4_0	391	0.03	exon	10372014,
Conidia;Mycelia	Tru_circ_sc2.10_00047	NW_003456419.1	742246	743254	1009	7	4_6_0	146	0.087	intergenic_region	n/a
Conidia	Tru_circ07262_001	NW_003456420.1	761363	761895	475	4	2_2_0	2129	0.004	exon	10372018,
Conidia	Tru_circ_sc2.10_00007	NW_003456419.1	75206	76161	956	3	1_2_0	476	0.012	intergenic_region	n/a
Conidia	Tru_circ_sc2.10_00048	NW_003456419.1	753316	753933	618	4	2_4_0	108	0.069	intergenic_region	n/a
Conidia	Tru_circ_sc2.10_00049	NW_003456419.1	753555	753933	379	3	3_2_0	242	0.024	intergenic_region	n/a
Conidia	Tru_circ_sc2.10_00050	NW_003456419.1	783715	785382	116	3	2_2_0	2663	0.002	intergenic_region	n/a
Conidia	Tru_circ_sc2.10_00051	NW_003456419.1	783715	785810	2096	2	1_2_0	2704	0.001	intergenic_region	n/a
Conidia	Tru_circ_sc2.10_00052	NW_003456419.1	795026	795412	387	2	2_2_0	734	0.005	intergenic_region	n/a
Conidia	Tru_circ_sc2.10_00053	NW_003456419.1	795026	795501	164	3	3_2_1	624	0.01	intergenic_region	n/a
Conidia	Tru_circ_sc2.10_00054	NW_003456419.1	795026	799688	164	2	2_2_0	347	0.011	intergenic_region	n/a
Conidia	Tru_circ07053_001	NW_003456420.1	179446	179689	194	4	1_2_0	920	0.009	exon	10372038,
Conidia	Tru_circ07053_002	NW_003456420.1	180111	180866	756	3	2_2_0	943	0.006	exon	10372038,
Conidia	Tru_circ07058_002	NW_003456420.1	199806	200244	439	4	3_3_0	507	0.016	exon	10372044,
Conidia	Tru_circ_sc2.10_00055	NW_003456419.1	808170	810960	2791	2	2_2_0	239	0.016	intergenic_region	n/a
Mycelia	Tru_circ07058_001	NW_003456420.1	199504	200133	581	4	4_4_0	1833	0.004	exon	10372044,
Mycelia	Tru_circ07130_001	NW_003456420.1	400063	400497	139	2	0_2_1	1238	0.003	exon	10372062,
Conidia	Tru_circ07116_001	NW_003456420.1	372975	373539	510	4	2_1_2	546	0.014	exon	10372109,
Conidia;Mycelia	Tru_circ_sc2.10_00056	NW_003456419.1	835007	835410	404	7	5_4_0	413	0.033	intergenic_region	n/a
Conidia	Tru_circ_sc2.10_00057	NW_003456419.1	837534	838096	563	3	2_3_0	526	0.011	intergenic_region	n/a
Mycelia	Tru_circ07116_002	NW_003456420.1	373479	373932	401	2	0_1_2	1583	0.003	exon	10372109,
Conidia	Tru_circ_sc2.10_00058	NW_003456419.1	849464	849709	246	2	2_2_0	1578	0.003	intergenic_region	n/a
Conidia	Tru_circ_sc2.10_00059	NW_003456419.1	852666	853192	262	4	4_3_0	1567	0.005	intergenic_region	n/a
Conidia	Tru_circ07360_001	NW_003456420.1	1016582	1017254	616	2	2_0_2	421	0.009	exon	10372119,
Conidia;Mycelia	Tru_circ07138_001	NW_003456420.1	425005	425220	216	2	2_2_0	19679	0	exon	10372121,
Conidia	Tru_circ07143_001	NW_003456420.1	434174	436022	1786	2	2_2_0	1317	0.003	exon	10372127,
Conidia	Tru_circ07060_002	NW_003456420.1	206319	206815	497	2	2_2_0	1573	0.003	exon	10372142,
Conidia	Tru_circ07060_001	NW_003456420.1	206319	207344	909	3	1_2_0	1485	0.004	exon	10372142,
Conidia	Tru_circ_sc2.10_00060	NW_003456419.1	881889	882361	473	2	2_2_0	352	0.011	intergenic_region	n/a
Conidia	Tru_circ_sc2.10_00061	NW_003456419.1	889874	890234	238	5	2_2_0	501	0.02	intergenic_region	n/a
Conidia;Mycelia	Tru_circ07065_003	NW_003456420.1	219106	219511	325	3	1_2_1	408	0.014	exon	10372148,
Conidia	Tru_circ_sc2.10_00062	NW_003456419.1	891185	891845	661	4	4_3_0	1113	0.007	intergenic_region	n/a
Conidia	Tru_circ_sc2.10_00063	NW_003456419.1	891236	891845	480	62	29_22_18	1123	0.099	intergenic_region	n/a
Conidia	Tru_circ_sc2.10_00064	NW_003456419.1	891236	891847	482	4	2_3_0	1120	0.007	intergenic_region	n/a
Conidia	Tru_circ_sc2.10_00065	NW_003456419.1	891409	891845	373	16	10_9_1	1237	0.025	intergenic_region	n/a
Conidia	Tru_circ07065_001	NW_003456420.1	219270	220538	840	2	2_0_1	330	0.012	exon	10372148,
Conidia	Tru_circ07065_002	NW_003456420.1	219670	220271	374	2	1_0_2	346	0.011	exon	10372148,
Conidia	Tru_circ07071_001	NW_003456420.1	238749	239727	919	3	2_2_0	1544	0.004	exon	10372154,
Conidia	Tru_circ_sc2.10_00066	NW_003456419.1	934474	934902	429	2	1_2_0	508	0.008	intergenic_region	n/a
Conidia;Mycelia	Tru_circ_sc2.10_00068	NW_003456419.1	935619	935900	282	13	10_8_2	309	0.078	intergenic_region	n/a
Conidia	Tru_circ_sc2.10_00069	NW_003456419.1	935619	936101	124	2	2_1_0	622	0.006	intergenic_region	n/a
Conidia	Tru_circ_sc2.10_00070	NW_003456419.1	935784	940303	405	4	3_2_0	205	0.038	intergenic_region	n/a
Conidia	Tru_circ_sc2.10_00071	NW_003456419.1	935978	940303	4326	22	12_9_0	155	0.221	intergenic_region	n/a
Conidia;Mycelia	Tru_circ_sc2.10_00008	NW_003456419.1	93803	94213	411	6	5_4_1	291	0.04	intergenic_region	n/a
Conidia;Mycelia	Tru_circ_sc2.10_00009	NW_003456419.1	93803	94699	897	4	3_3_0	336	0.023	intergenic_region	n/a
Conidia	Tru_circ_sc2.10_00010	NW_003456419.1	93803	95611	1809	2	2_2_0	301	0.013	intergenic_region	n/a
Conidia	Tru_circ_sc2.10_00011	NW_003456419.1	93803	97318	3516	2	2_2_0	394	0.01	intergenic_region	n/a
Conidia;Mycelia	Tru_circ_sc2.10_00072	NW_003456419.1	939152	940303	1152	5	5_2_0	152	0.062	intergenic_region	n/a
Conidia	Tru_circ07073_001	NW_003456420.1	244686	245480	795	4	4_4_0	534	0.015	exon	10372156,
Conidia	Tru_circ07006_001	NW_003456420.1	53418	54078	392	2	2_2_0	325	0.012	exon	10372164,
Conidia	Tru_circ07220_001	NW_003456420.1	646593	647021	301	2	2_2_0	544	0.007	exon	10372168,
Conidia	Tru_circ07220_002	NW_003456420.1	646719	647021	234	2	2_2_0	542	0.007	exon	10372168,
Conidia	Tru_circ07223_001	NW_003456420.1	655506	655825	320	3	2_1_0	533	0.011	exon	10372171,
Mycelia	Tru_circ07226_001	NW_003456420.1	664285	664885	570	3	2_2_0	506	0.012	exon	10372174,
Conidia	Tru_circ07229_001	NW_003456420.1	674259	676110	1792	3	2_2_0	920	0.006	exon	10372177,
Conidia	Tru_circ07232_001	NW_003456420.1	684516	684902	387	8	7_5_0	487	0.032	exon	10372180,
Conidia	Tru_circ_sc2.10_00012	NW_003456419.1	96150	97318	1169	4	3_2_1	393	0.02	intergenic_region	n/a
Conidia;Mycelia	Tru_circ07233_001	NW_003456420.1	688404	688860	457	21	11_10_0	871	0.046	exon	10372181,
Conidia	Tru_circ07012_001	NW_003456420.1	69942	70585	573	2	1_1_1	1890	0.002	exon	10372184,
Conidia	Tru_circ_sc2.10_00074	NW_003456419.1	995838	996072	235	2	2_2_0	1786	0.002	intergenic_region	n/a
Conidia	Tru_circ_sc2.10_00075	NW_003456419.1	996878	998007	39	2	0_2_2	1361	0.003	intergenic_region	n/a
Conidia	Tru_circ_sc2.9_00014	NW_003456420.1	100394	100859	324	3	2_2_0	324	0.018	intergenic_region	n/a
Conidia	Tru_circ_sc2.9_00015	NW_003456420.1	100564	100859	26	3	1_2_0	308	0.019	intergenic_region	n/a
Mycelia	Tru_circ07015_001	NW_003456420.1	76409	76588	95	2	2_2_0	911	0.004	exon	10372187,
Mycelia	Tru_circ07016_001	NW_003456420.1	78755	79141	330	2	2_0_2	2143	0.002	exon	10372188,
Conidia	Tru_circ_sc2.9_00001	NW_003456420.1	10083	10682	600	3	2_2_0	413	0.014	intergenic_region	n/a
Conidia;Mycelia	Tru_circ_sc2.9_00002	NW_003456420.1	10083	10958	113	3	2_2_0	873	0.007	intergenic_region	n/a
Conidia	Tru_circ07160_001	NW_003456420.1	474394	474933	459	3	2_1_1	407	0.015	exon	10372194,
Conidia	Tru_circ07169_001	NW_003456420.1	492889	493352	348	2	2_1_0	472	0.008	exon	10372203,
Conidia	Tru_circ_sc2.9_00016	NW_003456420.1	126250	126763	235	6	5_4_0	352	0.033	intergenic_region	n/a
Conidia	Tru_circ_sc2.9_00017	NW_003456420.1	126250	126840	242	4	4_1_0	346	0.023	intergenic_region	n/a
Conidia	Tru_circ06708_001	NW_003456421.1	522422	523308	84	2	2_1_0	404	0.01	intron	10372213,
Conidia	Tru_circ_sc2.9_00018	NW_003456420.1	135141	135987	847	4	2_4_0	553	0.014	intergenic_region	n/a
Conidia	Tru_circ_sc2.9_00019	NW_003456420.1	135141	136252	1112	2	1_2_0	353	0.011	intergenic_region	n/a
Conidia	Tru_circ_sc2.9_00020	NW_003456420.1	135153	136195	152	4	4_4_0	293	0.027	intergenic_region	n/a
Conidia	Tru_circ_sc2.9_00021	NW_003456420.1	152550	153175	626	3	3_3_0	537	0.011	intergenic_region	n/a
Conidia	Tru_circ06718_001	NW_003456421.1	551601	551821	221	3	2_3_0	221	0.026	intron	10372224,
Conidia	Tru_circ_sc2.9_00022	NW_003456420.1	175210	175573	226	2	2_1_0	135	0.029	intergenic_region	n/a
Conidia	Tru_circ_sc2.9_00023	NW_003456420.1	178662	179689	1028	3	2_1_0	1481	0.004	intergenic_region	n/a
Conidia	Tru_circ_sc2.9_00024	NW_003456420.1	179281	179689	176	4	4_2_0	958	0.008	intergenic_region	n/a
Conidia	Tru_circ08925_001	NW_003456421.1	900463	901629	1167	6	3_4_1	525	0.022	exon	10372234,
Conidia	Tru_circ06864_001	NW_003456421.1	917532	918662	830	2	2_2_0	369	0.011	exon	10372241,
Conidia	Tru_circ_sc2.9_00025	NW_003456420.1	188474	188751	278	3	3_3_0	228	0.026	intergenic_region	n/a
Conidia	Tru_circ_sc2.9_00026	NW_003456420.1	190424	190929	404	4	3_3_0	312	0.025	intergenic_region	n/a
Conidia	Tru_circ_sc2.9_00027	NW_003456420.1	192261	193494	1234	2	2_2_0	294	0.013	intergenic_region	n/a
Conidia;Mycelia	Tru_circ06871_001	NW_003456421.1	935514	935862	287	4	2_3_0	1017	0.008	exon	10372248,
Conidia	Tru_circ_sc2.9_00028	NW_003456420.1	202589	203847	1259	2	2_1_0	443	0.009	intergenic_region	n/a
Conidia	Tru_circ_sc2.9_00029	NW_003456420.1	203199	203847	176	5	4_4_0	699	0.014	intergenic_region	n/a
Conidia	Tru_circ_sc2.9_00030	NW_003456420.1	203576	205023	1448	2	2_2_0	373	0.011	intergenic_region	n/a
Conidia	Tru_circ_sc2.9_00031	NW_003456420.1	205994	206815	822	2	2_2_0	1154	0.003	intergenic_region	n/a
Conidia	Tru_circ_sc2.9_00032	NW_003456420.1	206100	206815	104	3	1_2_0	1128	0.005	intergenic_region	n/a
Conidia;Mycelia	Tru_circ06873_001	NW_003456421.1	941022	941500	479	4	4_1_0	314	0.025	exon	10372250,
Conidia	Tru_circ06528_001	NW_003456421.1	72919	73613	695	2	2_2_0	127	0.031	intron	10372256,
Conidia	Tru_circ_sc2.9_00033	NW_003456420.1	218714	218974	261	5	2_1_0	415	0.024	intergenic_region	n/a
Conidia	Tru_circ_sc2.9_00034	NW_003456420.1	218904	219511	313	5	2_4_1	427	0.023	intergenic_region	n/a
Conidia	Tru_circ06529_001	NW_003456421.1	75164	75733	570	3	1_2_0	413	0.014	exon	10372257,
Conidia	Tru_circ06773_002	NW_003456421.1	690352	690785	434	6	4_3_0	1175	0.01	exon	10372266,
Conidia	Tru_circ06773_001	NW_003456421.1	690352	691030	679	5	4_2_0	1622	0.006	intron	10372266,
Conidia	Tru_circ_sc2.9_00036	NW_003456420.1	222864	223819	956	3	3_3_0	8267	0.001	intergenic_region	n/a
Conidia	Tru_circ_sc2.9_00037	NW_003456420.1	222864	223940	36	2	2_2_0	7677	0.001	intergenic_region	n/a
Conidia	Tru_circ06783_001	NW_003456421.1	710455	710882	428	3	3_3_0	2147	0.003	exon	10372276,
Conidia	Tru_circ_sc2.9_00038	NW_003456420.1	240609	240872	48	4	2_2_0	2717	0.003	intergenic_region	n/a
Conidia	Tru_circ06788_002	NW_003456421.1	725660	726098	376	2	2_2_0	464	0.009	exon	10372281,
Conidia	Tru_circ_sc2.9_00039	NW_003456420.1	247304	247931	628	3	2_2_0	267	0.022	intergenic_region	n/a
Conidia	Tru_circ_sc2.9_00040	NW_003456420.1	258912	259513	602	3	3_3_0	154	0.037	intergenic_region	n/a
Conidia;Mycelia	Tru_circ_sc2.9_00041	NW_003456420.1	258912	260012	1101	19	9_14_0	174	0.179	intergenic_region	n/a
Conidia	Tru_circ_sc2.9_00042	NW_003456420.1	258912	260016	1105	6	3_5_0	176	0.064	intergenic_region	n/a
Conidia	Tru_circ_sc2.9_00043	NW_003456420.1	258912	260227	1316	4	4_3_0	185	0.041	intergenic_region	n/a
Conidia	Tru_circ_sc2.9_00044	NW_003456420.1	258912	262169	3258	2	1_2_0	191	0.021	intergenic_region	n/a
Conidia	Tru_circ_sc2.9_00045	NW_003456420.1	259077	260012	138	2	2_1_0	237	0.017	intergenic_region	n/a
Conidia	Tru_circ_sc2.9_00046	NW_003456420.1	265930	266248	319	2	1_2_0	535	0.007	intergenic_region	n/a
Conidia	Tru_circ06788_001	NW_003456421.1	725660	726314	484	2	2_2_0	397	0.01	exon	10372281,
Conidia	Tru_circ06705_001	NW_003456421.1	515358	515875	518	3	3_2_0	249	0.024	exon	10372305,
Conidia	Tru_circ06564_001	NW_003456421.1	160063	160865	671	9	6_8_1	772	0.023	exon	10372311,
Conidia	Tru_circ_sc2.9_00047	NW_003456420.1	278751	279248	498	4	2_2_0	207	0.037	intergenic_region	n/a
Conidia	Tru_circ06564_002	NW_003456421.1	160360	160865	506	4	2_2_0	805	0.01	exon	10372311,
Conidia;Mycelia	Tru_circ_sc2.9_00048	NW_003456420.1	308629	309358	730	14	10_9_0	640	0.042	intergenic_region	n/a
Mycelia	Tru_circ06892_001	NW_003456421.1	987851	988344	402	2	1_2_0	966	0.004	exon	10372325,
Conidia	Tru_circ_sc2.9_00004	NW_003456420.1	31696	32120	425	2	2_1_0	396	0.01	intergenic_region	n/a
Conidia;Mycelia	Tru_circ_sc2.9_00006	NW_003456420.1	32345	32724	380	26	16_18_0	280	0.157	intergenic_region	n/a
Conidia	Tru_circ_sc2.9_00049	NW_003456420.1	326076	326835	760	2	2_2_0	357	0.011	intergenic_region	n/a
Conidia	Tru_circ_sc2.9_00050	NW_003456420.1	326316	326835	520	3	1_3_0	236	0.025	intergenic_region	n/a
Conidia	Tru_circ_sc2.9_00052	NW_003456420.1	349341	349844	87	4	4_3_0	1155	0.007	intergenic_region	n/a
Conidia	Tru_circ_sc2.9_00053	NW_003456420.1	370683	371470	110	2	2_2_0	395	0.01	intergenic_region	n/a
Conidia	Tru_circ06896_001	NW_003456421.1	996224	997097	556	2	1_2_1	1195	0.003	exon	10372329,
Conidia	Tru_circ_sc2.9_00054	NW_003456420.1	400063	401246	58	2	1_2_1	1091	0.004	intergenic_region	n/a
Conidia;Mycelia	Tru_circ_sc2.9_00055	NW_003456420.1	400063	401486	228	6	1_4_4	819	0.014	intergenic_region	n/a
Conidia;Mycelia	Tru_circ_sc2.9_00056	NW_003456420.1	400417	401486	251	31	16_18_0	816	0.071	intergenic_region	n/a
Conidia	Tru_circ_sc2.9_00057	NW_003456420.1	400417	402059	81	3	2_2_0	1022	0.006	intergenic_region	n/a
Conidia;Mycelia	Tru_circ_sc2.9_00058	NW_003456420.1	400854	401486	563	255	53_54_5	941	0.351	intergenic_region	n/a
Conidia	Tru_circ_sc2.9_00060	NW_003456420.1	408843	409436	594	3	3_2_0	187	0.031	intergenic_region	n/a
Conidia	Tru_circ_sc2.9_00061	NW_003456420.1	410433	411330	898	3	3_1_0	236	0.025	intergenic_region	n/a
Conidia	Tru_circ_sc2.9_00062	NW_003456420.1	410878	411330	453	3	3_3_0	233	0.025	intergenic_region	n/a
Conidia	Tru_circ_sc2.9_00063	NW_003456420.1	412944	413345	402	3	3_2_0	155	0.037	intergenic_region	n/a
Conidia	Tru_circ_sc2.9_00064	NW_003456420.1	413037	413345	309	2	2_1_0	178	0.022	intergenic_region	n/a
Conidia	Tru_circ_sc2.9_00065	NW_003456420.1	413089	413345	257	2	2_2_0	195	0.02	intergenic_region	n/a
Conidia;Mycelia	Tru_circ_sc2.9_00066	NW_003456420.1	413360	413939	580	13	8_9_0	199	0.116	intergenic_region	n/a
Conidia	Tru_circ_sc2.9_00067	NW_003456420.1	413548	413939	392	12	9_10_0	203	0.106	intergenic_region	n/a
Conidia	Tru_circ_sc2.9_00068	NW_003456420.1	413710	413939	230	2	2_2_0	166	0.024	intergenic_region	n/a
Conidia	Tru_circ_sc2.9_00069	NW_003456420.1	413710	415107	1398	5	3_3_0	241	0.04	intergenic_region	n/a
Conidia	Tru_circ_sc2.9_00070	NW_003456420.1	414719	415878	1160	4	2_2_0	232	0.033	intergenic_region	n/a
Conidia	Tru_circ_sc2.9_00071	NW_003456420.1	415728	416171	444	2	2_1_0	240	0.016	intergenic_region	n/a
Conidia	Tru_circ_sc2.9_00072	NW_003456420.1	418083	418558	476	4	3_4_0	203	0.038	intergenic_region	n/a
Conidia	Tru_circ_sc2.9_00073	NW_003456420.1	418083	419010	928	3	3_3_0	429	0.014	intergenic_region	n/a
Conidia	Tru_circ_sc2.9_00074	NW_003456420.1	418091	418558	468	8	5_5_0	460	0.034	intergenic_region	n/a
Conidia	Tru_circ_sc2.9_00007	NW_003456420.1	41953	42379	350	14	6_8_1	358	0.073	intergenic_region	n/a
Conidia	Tru_circ_sc2.9_00075	NW_003456420.1	424784	425777	151	3	2_2_0	24513	0	intergenic_region	n/a
Conidia	Tru_circ_sc2.9_00078	NW_003456420.1	424784	425972	1189	2	2_1_0	3145	0.001	intergenic_region	n/a
Conidia	Tru_circ_sc2.9_00079	NW_003456420.1	424802	425220	419	2	1_2_0	19960	0	intergenic_region	n/a
Conidia	Tru_circ06896_002	NW_003456421.1	996678	997097	364	2	1_0_2	1079	0.004	exon	10372329,
Conidia	Tru_circ_sc2.9_00081	NW_003456420.1	433565	433976	412	2	2_1_0	1150	0.003	intergenic_region	n/a
Conidia	Tru_circ06899_001	NW_003456421.1	1005348	1005845	430	2	2_2_0	419	0.009	exon	10372332,
Conidia	Tru_circ_sc2.9_00082	NW_003456420.1	445661	447419	1759	4	4_4_0	261	0.03	intergenic_region	n/a
Conidia	Tru_circ_sc2.9_00083	NW_003456420.1	445714	446762	1049	3	3_1_0	310	0.019	intergenic_region	n/a
Conidia	Tru_circ_sc2.9_00084	NW_003456420.1	446187	446762	576	35	16_16_0	384	0.154	intergenic_region	n/a
Conidia	Tru_circ_sc2.9_00085	NW_003456420.1	446187	447419	1233	2	1_2_0	282	0.014	intergenic_region	n/a
Conidia	Tru_circ_sc2.9_00009	NW_003456420.1	45964	46340	377	3	2_2_0	856	0.007	intergenic_region	n/a
Conidia	Tru_circ_sc2.9_00086	NW_003456420.1	460274	463820	3547	15	9_8_0	615	0.047	intergenic_region	n/a
Conidia	Tru_circ06975_002	NW_003456421.1	1179162	1179642	410	2	2_1_0	486	0.008	exon	10372344,
Conidia	Tru_circ_sc2.9_00087	NW_003456420.1	484890	485527	162	3	2_2_0	289	0.02	intergenic_region	n/a
Conidia	Tru_circ06975_001	NW_003456421.1	1179162	1179647	415	4	3_3_0	476	0.017	intron	10372344,
Conidia	Tru_circ06976_001	NW_003456421.1	1182958	1183695	682	3	2_1_0	559	0.011	exon	10372345,
Conidia;Mycelia	Tru_circ_sc2.9_00089	NW_003456420.1	529707	530098	392	7	4_4_0	10482	0.001	intergenic_region	n/a
Conidia	Tru_circ_sc2.9_00090	NW_003456420.1	531529	532456	21	2	2_1_1	3931	0.001	intergenic_region	n/a
Conidia;Mycelia	Tru_circ_sc2.9_00091	NW_003456420.1	531529	532608	94	2	1_1_1	3209	0.001	intergenic_region	n/a
Conidia	Tru_circ06984_001	NW_003456421.1	1206159	1206483	325	2	2_2_0	124	0.031	intron	10372353,
Conidia	Tru_circ06556_001	NW_003456421.1	144611	145620	873	2	2_2_0	226	0.017	exon	10372357,
Conidia	Tru_circ_sc2.9_00093	NW_003456420.1	567018	567440	423	2	2_1_0	396	0.01	intergenic_region	n/a
Conidia	Tru_circ_sc2.9_00094	NW_003456420.1	567960	568246	287	3	3_2_0	586	0.01	intergenic_region	n/a
Conidia	Tru_circ_sc2.9_00095	NW_003456420.1	567960	568599	640	3	2_0_2	478	0.012	intergenic_region	n/a
Conidia	Tru_circ_sc2.9_00096	NW_003456420.1	567960	569036	387	50	21_22_1	540	0.156	intergenic_region	n/a
Conidia	Tru_circ_sc2.9_00097	NW_003456420.1	567960	569455	81	10	5_5_1	441	0.043	intergenic_region	n/a
Conidia	Tru_circ_sc2.9_00098	NW_003456420.1	567960	569510	1551	3	2_2_0	510	0.012	intergenic_region	n/a
Conidia	Tru_circ_sc2.9_00099	NW_003456420.1	583166	584028	863	3	3_3_0	504	0.012	intergenic_region	n/a
Conidia	Tru_circ_sc2.9_00100	NW_003456420.1	583652	584028	249	2	2_1_0	606	0.007	intergenic_region	n/a
Conidia	Tru_circ_sc2.9_00101	NW_003456420.1	584263	584584	322	2	2_2_0	260	0.015	intergenic_region	n/a
Conidia	Tru_circ_sc2.9_00102	NW_003456420.1	615122	615968	778	49	22_21_0	1790	0.052	intergenic_region	n/a
Conidia	Tru_circ_sc2.9_00103	NW_003456420.1	619769	632160	76	4	2_1_0	690	0.011	intergenic_region	n/a
Conidia	Tru_circ_sc2.9_00104	NW_003456420.1	626743	627936	289	4	3_3_0	487	0.016	intergenic_region	n/a
Conidia	Tru_circ06552_001	NW_003456421.1	130123	130441	319	2	1_2_0	2660	0.002	exon	10372359,
Conidia	Tru_circ_sc2.9_00106	NW_003456420.1	641489	641907	419	10	5_6_0	348	0.054	intergenic_region	n/a
Conidia	Tru_circ_sc2.9_00107	NW_003456420.1	643118	643400	283	2	1_2_0	136	0.029	intergenic_region	n/a
Conidia	Tru_circ_sc2.9_00108	NW_003456420.1	643584	643771	188	2	2_1_0	116	0.033	intergenic_region	n/a
Conidia	Tru_circ_sc2.9_00109	NW_003456420.1	644054	644563	510	8	5_6_0	185	0.08	intergenic_region	n/a
Conidia	Tru_circ_sc2.9_00110	NW_003456420.1	644859	647892	3034	4	2_2_0	567	0.014	intergenic_region	n/a
Conidia	Tru_circ_sc2.9_00111	NW_003456420.1	645240	646491	1252	2	1_2_0	242	0.016	intergenic_region	n/a
Conidia	Tru_circ05618_001	NW_003456423.1	560405	560779	375	2	2_2_0	523	0.008	exon	10372375,
Conidia	Tru_circ05619_001	NW_003456423.1	564698	565003	306	2	2_1_0	484	0.008	exon	10372376,
Conidia	Tru_circ_sc2.9_00112	NW_003456420.1	647192	647892	701	2	2_2_0	692	0.006	intergenic_region	n/a
Conidia	Tru_circ_sc2.9_00113	NW_003456420.1	647357	647892	536	2	2_2_0	803	0.005	intergenic_region	n/a
Conidia	Tru_circ_sc2.9_00114	NW_003456420.1	655006	655414	279	4	2_1_1	437	0.018	intergenic_region	n/a
Conidia	Tru_circ05621_001	NW_003456423.1	570354	570864	456	5	4_2_2	2064	0.005	exon	10372378,
Conidia	Tru_circ_sc2.9_00115	NW_003456420.1	661711	662326	616	2	1_2_0	1277	0.003	intergenic_region	n/a
Conidia	Tru_circ_sc2.9_00116	NW_003456420.1	666147	666659	513	2	2_2_0	871	0.005	intergenic_region	n/a
Conidia	Tru_circ05622_001	NW_003456423.1	573159	573670	512	3	1_2_0	543	0.011	exon	10372379,
Conidia;Mycelia	Tru_circ_sc2.9_00010	NW_003456420.1	67732	68653	922	16	9_9_0	482	0.062	intergenic_region	n/a
Conidia	Tru_circ_sc2.9_00011	NW_003456420.1	68047	68653	607	2	2_2_0	472	0.008	intergenic_region	n/a
Conidia;Mycelia	Tru_circ05628_001	NW_003456423.1	592721	593104	327	2	2_2_0	223	0.018	exon	10372385,
Conidia	Tru_circ_sc2.9_00117	NW_003456420.1	685888	688860	2973	3	2_2_0	882	0.007	intergenic_region	n/a
Conidia	Tru_circ05439_002	NW_003456423.1	101760	102117	795	3	2_2_0	705	0.008	exon	10372403,
Conidia	Tru_circ_sc2.9_00118	NW_003456420.1	695353	696128	231	4	3_2_1	3435	0.002	intergenic_region	n/a
Conidia;Mycelia	Tru_circ_sc2.9_00119	NW_003456420.1	695609	696128	375	4	3_3_1	2862	0.003	intergenic_region	n/a
Conidia;Mycelia	Tru_circ_sc2.9_00120	NW_003456420.1	695861	696128	268	6	3_3_0	1901	0.006	intergenic_region	n/a
Conidia	Tru_circ05439_001	NW_003456423.1	101760	102554	795	2	1_2_0	814	0.005	exon	10372403,
Conidia;Mycelia	Tru_circ_sc2.9_00121	NW_003456420.1	702923	703495	343	4	1_3_3	5042	0.002	intergenic_region	n/a
Conidia;Mycelia	Tru_circ_sc2.9_00122	NW_003456420.1	702923	703703	426	14	1_10_8	5407	0.005	intergenic_region	n/a
Conidia	Tru_circ_sc2.9_00123	NW_003456420.1	703184	703495	312	2	2_2_0	4069	0.001	intergenic_region	n/a
Conidia	Tru_circ_sc2.9_00124	NW_003456420.1	703184	703703	83	3	2_1_0	4181	0.001	intergenic_region	n/a
Conidia	Tru_circ_sc2.9_00125	NW_003456420.1	703254	703703	325	3	1_1_1	5845	0.001	intergenic_region	n/a
Conidia	Tru_circ_sc2.9_00126	NW_003456420.1	717641	718081	441	4	2_2_0	425	0.018	intergenic_region	n/a
Conidia	Tru_circ_sc2.9_00127	NW_003456420.1	724856	725786	931	4	3_3_0	439	0.018	intergenic_region	n/a
Conidia	Tru_circ_sc2.9_00012	NW_003456420.1	73341	74455	1115	3	2_2_0	986	0.006	intergenic_region	n/a
Conidia	Tru_circ05441_001	NW_003456423.1	106570	107037	319	5	2_3_2	878	0.011	exon	10372405,
Conidia	Tru_circ05441_002	NW_003456423.1	106570	107288	570	3	0_2_2	1191	0.005	exon	10372405,
Conidia	Tru_circ_sc2.9_00013	NW_003456420.1	76571	77116	375	9	0_6_5	641	0.027	intergenic_region	n/a
Conidia	Tru_circ_sc2.9_00128	NW_003456420.1	769905	770383	115	2	2_1_0	258	0.015	intergenic_region	n/a
Conidia	Tru_circ_sc2.9_00129	NW_003456420.1	780548	780930	383	2	2_1_0	742	0.005	intergenic_region	n/a
Conidia	Tru_circ_sc2.9_00130	NW_003456420.1	794198	795817	1620	2	2_2_0	442	0.009	intergenic_region	n/a
Conidia	Tru_circ05441_003	NW_003456423.1	106578	107288	562	2	0_2_2	1235	0.003	exon	10372405,
Conidia	Tru_circ_sc2.9_00131	NW_003456420.1	843164	845318	2155	2	2_2_0	414	0.01	intergenic_region	n/a
Conidia	Tru_circ05441_004	NW_003456423.1	107436	107681	246	2	2_2_0	1065	0.004	exon	10372405,
Conidia	Tru_circ05442_001	NW_003456423.1	108278	108764	65	4	2_2_0	918	0.009	intron	10372406,
Conidia	Tru_circ05722_001	NW_003456423.1	836683	837139	457	2	2_1_0	383	0.01	exon	10372408,
Conidia	Tru_circ05724_001	NW_003456423.1	842638	843362	642	3	3_1_0	222	0.026	exon	10372410,
Conidia;Mycelia	Tru_circ05728_001	NW_003456423.1	851496	851993	498	4	3_3_0	158	0.048	exon	10372414,
Conidia;Mycelia	Tru_circ_sc2.9_00132	NW_003456420.1	866199	866982	784	50	29_29_0	671	0.13	intergenic_region	n/a
Conidia	Tru_circ05729_002	NW_003456423.1	853921	854414	494	2	1_2_0	634	0.006	exon	10372415,
Conidia	Tru_circ_sc2.9_00133	NW_003456420.1	875548	875946	399	3	1_2_0	91	0.062	intergenic_region	n/a
Conidia	Tru_circ_sc2.9_00134	NW_003456420.1	901309	901786	478	6	2_5_0	326	0.036	intergenic_region	n/a
Conidia	Tru_circ05729_001	NW_003456423.1	853921	854418	498	3	2_1_0	753	0.008	exon	10372415,
Conidia	Tru_circ05739_001	NW_003456423.1	878965	879823	2659	2	2_2_0	1996	0.002	exon	10372428,
Conidia;Mycelia	Tru_circ_sc2.9_00135	NW_003456420.1	905079	905386	308	4	2_2_0	1227	0.006	intergenic_region	n/a
Conidia;Mycelia	Tru_circ_sc2.9_00136	NW_003456420.1	905090	905386	297	2	2_1_0	2113	0.002	intergenic_region	n/a
Conidia	Tru_circ_sc2.9_00137	NW_003456420.1	905094	905386	293	3	2_2_0	2656	0.002	intergenic_region	n/a
Conidia	Tru_circ_sc2.9_00138	NW_003456420.1	905105	905386	282	2	1_2_0	2649	0.002	intergenic_region	n/a
Conidia	Tru_circ_sc2.9_00139	NW_003456420.1	905110	905386	277	2	2_2_0	2793	0.001	intergenic_region	n/a
Conidia	Tru_circ_sc2.9_00140	NW_003456420.1	921157	922281	1125	2	2_2_0	192	0.02	intergenic_region	n/a
Conidia	Tru_circ_sc2.9_00141	NW_003456420.1	921162	922281	1120	2	2_2_0	179	0.022	intergenic_region	n/a
Conidia	Tru_circ_sc2.9_00142	NW_003456420.1	925234	926991	1758	2	2_1_0	498	0.008	intergenic_region	n/a
Conidia	Tru_circ_sc2.9_00143	NW_003456420.1	926749	927332	584	2	2_2_0	292	0.014	intergenic_region	n/a
Conidia;Mycelia	Tru_circ_sc2.9_00145	NW_003456420.1	927487	927806	320	2	1_2_0	380	0.01	intergenic_region	n/a
Conidia	Tru_circ_sc2.9_00146	NW_003456420.1	929322	929796	98	2	2_1_0	1299	0.003	intergenic_region	n/a
Conidia	Tru_circ_sc2.9_00147	NW_003456420.1	935240	935911	80	2	2_2_0	1086	0.004	intergenic_region	n/a
Conidia	Tru_circ05741_001	NW_003456423.1	884320	884962	83	2	2_2_0	1248	0.003	exon	10372430,
Conidia	Tru_circ05741_002	NW_003456423.1	884547	884945	341	2	1_2_0	1134	0.004	exon	10372430,
Conidia	Tru_circ05752_001	NW_003456423.1	926247	926846	528	2	2_1_0	530	0.007	exon	10372442,
Conidia	Tru_circ_sc2.9_00148	NW_003456420.1	977118	978548	191	20	11_10_1	215	0.157	intergenic_region	n/a
Conidia	Tru_circ_sc2.9_00149	NW_003456420.1	977118	979119	312	22	11_11_0	283	0.135	intergenic_region	n/a
Conidia	Tru_circ_sc2.9_00150	NW_003456420.1	977118	979668	2551	2	2_2_0	222	0.018	intergenic_region	n/a
Conidia	Tru_circ_sc2.9_00151	NW_003456420.1	977118	980127	257	3	1_1_1	205	0.028	intergenic_region	n/a
Conidia	Tru_circ_sc2.9_00152	NW_003456420.1	977163	979119	146	3	1_3_0	404	0.015	intergenic_region	n/a
Conidia;Mycelia	Tru_circ_sc2.9_00153	NW_003456420.1	977425	978548	1124	12	10_10_1	348	0.065	intergenic_region	n/a
Conidia;Mycelia	Tru_circ_sc2.9_00154	NW_003456420.1	977425	979119	121	20	13_11_1	416	0.088	intergenic_region	n/a
Conidia	Tru_circ_sc2.9_00155	NW_003456420.1	977425	980127	217	5	3_1_2	338	0.029	intergenic_region	n/a
Conidia	Tru_circ_sc2.9_00156	NW_003456420.1	977429	978548	1120	2	2_2_0	331	0.012	intergenic_region	n/a
Conidia	Tru_circ_sc2.9_00157	NW_003456420.1	977429	979119	1691	4	3_3_0	422	0.019	intergenic_region	n/a
Conidia	Tru_circ_sc2.9_00158	NW_003456420.1	977435	978548	1114	3	2_2_0	363	0.016	intergenic_region	n/a
Conidia;Mycelia	Tru_circ05752_002	NW_003456423.1	926445	926846	402	3	2_3_0	471	0.013	exon	10372442,
Conidia	Tru_circ05752_003	NW_003456423.1	927066	927365	300	7	5_5_0	551	0.025	exon	10372442,
Conidia	Tru_circ_sc2.9_00159	NW_003456420.1	978999	980215	154	3	1_2_0	268	0.022	intergenic_region	n/a
Conidia;Mycelia	Tru_circ_sc2.9_00160	NW_003456420.1	978999	980255	194	4	4_4_0	222	0.035	intergenic_region	n/a
Conidia	Tru_circ05752_004	NW_003456423.1	927066	927485	329	2	2_0_1	458	0.009	exon	10372442,
Conidia	Tru_circ_sc2.9_00161	NW_003456420.1	979518	980215	305	2	2_2_0	335	0.012	intergenic_region	n/a
Conidia	Tru_circ05754_001	NW_003456423.1	931211	931491	281	3	2_2_0	329	0.018	exon	10372444,
Conidia;Mycelia	Tru_circ_sc2.9_00162	NW_003456420.1	989728	989925	198	2	1_2_0	832	0.005	intergenic_region	n/a
Conidia	Tru_circ_sc2.9_00163	NW_003456420.1	989728	990119	392	2	2_1_0	694	0.006	intergenic_region	n/a
Conidia;Mycelia	Tru_circ_sc2.9_00164	NW_003456420.1	995886	996225	277	7	6_6_0	2775	0.005	intergenic_region	n/a
Conidia;Mycelia	Tru_circ_sc2.9_00165	NW_003456420.1	995886	996492	308	2	2_2_0	3337	0.001	intergenic_region	n/a
Conidia	Tru_circ_sc2.9_00167	NW_003456420.1	996226	996757	323	6	4_3_2	2123	0.006	intergenic_region	n/a
Conidia;Mycelia	Tru_circ05479_001	NW_003456423.1	196595	197039	375	5	4_0_4	105	0.087	exon	10372470,
Conidia	Tru_circ05492_001	NW_003456423.1	232607	232884	278	2	2_1_0	131	0.03	exon	10372483,
Conidia;Mycelia	Tru_circ_sc2.8_00112	NW_003456421.1	1014773	1015517	212	3	2_2_0	540	0.011	intergenic_region	n/a
Conidia	Tru_circ_sc2.8_00113	NW_003456421.1	1014773	1015872	131	5	1_1_1	603	0.016	intergenic_region	n/a
Conidia	Tru_circ_sc2.8_00114	NW_003456421.1	1015080	1015745	666	2	2_2_0	607	0.007	intergenic_region	n/a
Conidia	Tru_circ_sc2.8_00116	NW_003456421.1	1038605	1039000	396	2	2_1_0	886	0.004	intergenic_region	n/a
Conidia	Tru_circ_sc2.8_00117	NW_003456421.1	1042084	1042507	424	2	2_2_0	762	0.005	intergenic_region	n/a
Conidia	Tru_circ_sc2.8_00118	NW_003456421.1	1043748	1046075	2328	3	2_2_0	1127	0.005	intergenic_region	n/a
Conidia	Tru_circ05509_001	NW_003456423.1	285286	285485	200	2	2_1_0	613	0.006	exon	10372501,
Conidia	Tru_circ05516_001	NW_003456423.1	296512	296984	402	5	2_3_0	611	0.016	exon	10372508,
Conidia	Tru_circ_sc2.8_00119	NW_003456421.1	1061121	1061324	204	2	2_2_0	930	0.004	intergenic_region	n/a
Conidia	Tru_circ05518_001	NW_003456423.1	301482	301820	339	11	7_8_0	3360	0.007	exon	10372510,
Conidia	Tru_circ_sc2.8_00120	NW_003456421.1	1068592	1070087	1496	2	2_2_0	1275	0.003	intergenic_region	n/a
Conidia	Tru_circ_sc2.8_00121	NW_003456421.1	1068633	1069658	1026	2	1_2_0	2299	0.002	intergenic_region	n/a
Conidia	Tru_circ_sc2.8_00122	NW_003456421.1	1069240	1070087	848	2	2_2_0	1166	0.003	intergenic_region	n/a
Conidia	Tru_circ_sc2.8_00123	NW_003456421.1	1087296	1088248	80	6	5_4_0	263	0.044	intergenic_region	n/a
Conidia	Tru_circ05519_001	NW_003456423.1	303621	303998	378	2	2_1_0	833	0.005	intron	10372512,
Conidia	Tru_circ05533_002	NW_003456423.1	335459	335880	322	2	1_2_1	1869	0.002	exon	10372526,
Conidia	Tru_circ_sc2.8_00124	NW_003456421.1	1137654	1138081	266	4	3_2_1	1410	0.006	intergenic_region	n/a
Conidia	Tru_circ_sc2.8_00125	NW_003456421.1	1137654	1138239	424	3	2_2_0	1375	0.004	intergenic_region	n/a
Conidia	Tru_circ_sc2.8_00126	NW_003456421.1	1137654	1138364	160	5	2_2_0	588	0.017	intergenic_region	n/a
Conidia	Tru_circ05533_001	NW_003456423.1	335596	335880	285	3	2_1_0	1094	0.005	exon	10372526,
Conidia	Tru_circ_sc2.8_00127	NW_003456421.1	1146313	1146682	52	2	1_0_2	933	0.004	intergenic_region	n/a
Conidia;Mycelia	Tru_circ_sc2.8_00128	NW_003456421.1	1151636	1151931	296	11	7_6_0	4530	0.005	intergenic_region	n/a
Conidia;Mycelia	Tru_circ_sc2.8_00129	NW_003456421.1	1159353	1159799	447	25	16_18_0	972	0.049	intergenic_region	n/a
Conidia	Tru_circ_sc2.8_00130	NW_003456421.1	1159353	1160218	172	6	4_3_0	893	0.013	intergenic_region	n/a
Conidia;Mycelia	Tru_circ_sc2.8_00131	NW_003456421.1	1159353	1160652	1300	4	2_2_0	829	0.01	intergenic_region	n/a
Conidia	Tru_circ_sc2.8_00132	NW_003456421.1	1159353	1160988	1636	5	4_3_0	935	0.011	intergenic_region	n/a
Conidia	Tru_circ_sc2.8_00133	NW_003456421.1	1159353	1160994	1642	4	2_3_0	1535	0.005	intergenic_region	n/a
Conidia	Tru_circ_sc2.8_00134	NW_003456421.1	1159353	1161685	2333	2	2_2_0	1049	0.004	intergenic_region	n/a
Conidia	Tru_circ_sc2.8_00135	NW_003456421.1	1160047	1160652	189	6	3_6_0	742	0.016	intergenic_region	n/a
Conidia	Tru_circ_sc2.8_00136	NW_003456421.1	1160047	1160988	189	4	3_3_0	592	0.013	intergenic_region	n/a
Conidia;Mycelia	Tru_circ_sc2.8_00137	NW_003456421.1	1160047	1160994	948	11	5_6_0	612	0.035	intergenic_region	n/a
Conidia	Tru_circ_sc2.8_00138	NW_003456421.1	1160218	1161685	1468	6	4_4_1	712	0.017	intergenic_region	n/a
Conidia	Tru_circ05539_001	NW_003456423.1	353465	353777	263	2	2_1_0	98	0.039	exon	10372532,
Mycelia	Tru_circ05540_001	NW_003456423.1	355605	356666	927	34	13_13_0	107	0.389	exon	10372533,
Conidia;Mycelia	Tru_circ05546_002	NW_003456423.1	376035	376417	315	6	4_6_0	622	0.019	exon	10372539,
Conidia	Tru_circ_sc2.8_00139	NW_003456421.1	1198748	1200139	1392	2	2_1_0	261	0.015	intergenic_region	n/a
Conidia	Tru_circ_sc2.8_00140	NW_003456421.1	1205881	1206483	603	4	2_2_0	129	0.058	intergenic_region	n/a
Conidia	Tru_circ_sc2.8_00141	NW_003456421.1	1205891	1206483	325	6	4_4_0	150	0.074	intergenic_region	n/a
Conidia;Mycelia	Tru_circ05546_001	NW_003456423.1	376035	376718	551	3	1_2_1	471	0.013	exon	10372539,
Conidia	Tru_circ_sc2.8_00142	NW_003456421.1	1207585	1208012	372	3	3_3_0	215	0.027	intergenic_region	n/a
Conidia	Tru_circ_sc2.8_00143	NW_003456421.1	1207585	1208036	452	2	1_2_0	211	0.019	intergenic_region	n/a
Conidia	Tru_circ05077_002	NW_003456424.1	936222	936597	376	5	3_4_0	475	0.021	exon	10372558,
Conidia	Tru_circ_sc2.8_00005	NW_003456421.1	132666	133291	626	3	2_3_0	1512	0.004	intergenic_region	n/a
Conidia	Tru_circ_sc2.8_00006	NW_003456421.1	137958	138529	572	5	2_3_0	459	0.021	intergenic_region	n/a
Conidia	Tru_circ_sc2.8_00007	NW_003456421.1	137961	138529	317	2	2_2_0	462	0.009	intergenic_region	n/a
Conidia	Tru_circ_sc2.8_00008	NW_003456421.1	137967	138529	371	2	2_1_0	753	0.005	intergenic_region	n/a
Conidia	Tru_circ_sc2.8_00009	NW_003456421.1	137980	138171	192	3	2_2_0	758	0.008	intergenic_region	n/a
Conidia	Tru_circ_sc2.8_00010	NW_003456421.1	138424	138724	209	22	10_11_0	785	0.053	intergenic_region	n/a
Conidia	Tru_circ_sc2.8_00011	NW_003456421.1	140641	141157	517	13	10_7_0	319	0.075	intergenic_region	n/a
Conidia	Tru_circ_sc2.8_00012	NW_003456421.1	140641	141175	535	2	2_2_0	478	0.008	intergenic_region	n/a
Conidia	Tru_circ_sc2.8_00013	NW_003456421.1	140641	141238	598	29	19_15_0	282	0.171	intergenic_region	n/a
Conidia	Tru_circ_sc2.8_00014	NW_003456421.1	140641	141258	618	3	1_2_0	224	0.026	intergenic_region	n/a
Conidia	Tru_circ_sc2.8_00015	NW_003456421.1	140673	141238	566	2	2_2_0	223	0.018	intergenic_region	n/a
Conidia;Mycelia	Tru_circ_sc2.8_00016	NW_003456421.1	143324	144515	1192	4	2_2_0	197	0.039	intergenic_region	n/a
Conidia	Tru_circ05077_001	NW_003456424.1	936222	936939	584	4	2_4_0	351	0.022	exon	10372558,
Conidia;Mycelia	Tru_circ05079_001	NW_003456424.1	942212	944079	1271	9	8_7_0	828	0.021	exon	10372560,
Conidia	Tru_circ05090_001	NW_003456424.1	968283	968725	372	2	1_2_1	1627	0.002	exon	10372571,
Conidia	Tru_circ05101_001	NW_003456424.1	990910	991238	329	4	2_2_0	364	0.022	exon	10372582,
Conidia	Tru_circ_sc2.8_00017	NW_003456421.1	170292	171296	1005	5	4_5_0	1553	0.006	intergenic_region	n/a
Conidia	Tru_circ05103_001	NW_003456424.1	996749	997220	392	5	4_3_0	384	0.025	exon	10372584,
Conidia	Tru_circ05110_001	NW_003456424.1	1010233	1010681	1006	2	1_2_0	1709	0.002	exon	10372591,
Conidia	Tru_circ_sc2.8_00019	NW_003456421.1	177113	177527	415	3	3_3_0	1347	0.004	intergenic_region	n/a
Conidia	Tru_circ_sc2.8_00020	NW_003456421.1	177327	178101	201	2	2_1_0	1184	0.003	intergenic_region	n/a
Conidia;Mycelia	Tru_circ_sc2.8_00021	NW_003456421.1	177339	178101	763	11	6_8_0	1254	0.017	intergenic_region	n/a
Conidia	Tru_circ_sc2.8_00022	NW_003456421.1	177342	178101	186	8	6_7_0	1374	0.012	intergenic_region	n/a
Conidia	Tru_circ_sc2.8_00023	NW_003456421.1	179957	180494	127	6	2_2_1	1846	0.006	intergenic_region	n/a
Conidia	Tru_circ05138_001	NW_003456424.1	1063303	1063784	369	3	2_1_0	856	0.007	exon	10372618,
Conidia	Tru_circ_sc2.8_00024	NW_003456421.1	180421	181472	74	9	6_7_1	1432	0.012	intergenic_region	n/a
Conidia	Tru_circ05139_001	NW_003456424.1	1065530	1066130	119	2	2_2_0	578	0.007	exon	10372619,
Conidia	Tru_circ_sc2.8_00025	NW_003456421.1	180628	181472	845	2	2_2_0	1374	0.003	intergenic_region	n/a
Conidia	Tru_circ_sc2.8_00026	NW_003456421.1	182494	183054	229	3	2_3_0	716	0.008	intergenic_region	n/a
Conidia	Tru_circ_sc2.8_00027	NW_003456421.1	182507	183054	548	13	8_10_0	802	0.031	intergenic_region	n/a
Conidia	Tru_circ_sc2.8_00028	NW_003456421.1	188044	188348	305	2	2_2_0	168	0.023	intergenic_region	n/a
Conidia	Tru_circ_sc2.8_00029	NW_003456421.1	188044	188458	352	4	4_2_2	136	0.056	intergenic_region	n/a
Conidia	Tru_circ05142_001	NW_003456424.1	1073191	1073615	425	2	2_2_0	343	0.012	exon	10372621,
Conidia;Mycelia	Tru_circ_sc2.8_00030	NW_003456421.1	207834	208481	594	60	29_31_1	525	0.186	intergenic_region	n/a
Conidia	Tru_circ_sc2.8_00031	NW_003456421.1	207834	208519	686	2	2_2_0	686	0.006	intergenic_region	n/a
Mycelia	Tru_circ05145_001	NW_003456424.1	1083661	1084061	401	2	2_2_0	436	0.009	exon	10372624,
Conidia	Tru_circ05154_001	NW_003456424.1	1102535	1102932	315	8	5_3_0	982	0.016	exon	10372633,
Conidia	Tru_circ05156_001	NW_003456424.1	1109739	1110071	333	2	2_2_0	649	0.006	exon	10372636,
Conidia	Tru_circ05156_002	NW_003456424.1	1109739	1110379	511	2	2_2_0	738	0.005	exon	10372636,
Conidia	Tru_circ05158_001	NW_003456424.1	1115152	1115659	447	2	1_2_0	887	0.004	exon	10372638,
Conidia	Tru_circ05164_001	NW_003456424.1	1137515	1137797	283	2	2_2_0	403	0.01	exon	10372645,
Conidia	Tru_circ05172_001	NW_003456424.1	1149993	1151422	1311	5	3_4_1	1488	0.007	exon	10372653,
Conidia	Tru_circ05175_002	NW_003456424.1	1159875	1160241	1019	2	2_2_0	681	0.006	exon	10372656,
Conidia	Tru_circ05175_001	NW_003456424.1	1160963	1161271	469	2	2_2_0	653	0.006	exon	10372656,
Conidia	Tru_circ05333_001	NW_003456424.1	1543883	1544123	241	4	2_2_0	957	0.008	exon	10372682,
Conidia	Tru_circ05334_002	NW_003456424.1	1547609	1548138	396	3	2_2_1	525	0.011	exon	10372683,
Conidia;Mycelia	Tru_circ05334_001	NW_003456424.1	1547806	1548138	273	2	2_1_0	445	0.009	exon	10372683,
Conidia	Tru_circ05348_001	NW_003456424.1	1582098	1582699	464	3	2_2_0	1476	0.004	exon	10372697,
Conidia	Tru_circ_sc2.8_00032	NW_003456421.1	272633	273075	266	2	2_2_0	518	0.008	intergenic_region	n/a
Conidia	Tru_circ_sc2.8_00033	NW_003456421.1	275094	275911	818	3	2_2_0	792	0.008	intergenic_region	n/a
Conidia	Tru_circ_sc2.8_00034	NW_003456421.1	283721	284189	469	6	3_5_0	531	0.022	intergenic_region	n/a
Conidia	Tru_circ_sc2.8_00035	NW_003456421.1	286843	287321	479	2	2_2_0	320	0.012	intergenic_region	n/a
Conidia	Tru_circ_sc2.8_00036	NW_003456421.1	287023	287321	299	2	2_1_0	434	0.009	intergenic_region	n/a
Conidia	Tru_circ_sc2.8_00037	NW_003456421.1	290767	291303	77	3	2_1_0	4756	0.001	intergenic_region	n/a
Conidia	Tru_circ_sc2.8_00038	NW_003456421.1	290775	291135	183	2	2_2_0	4267	0.001	intergenic_region	n/a
Conidia	Tru_circ_sc2.8_00039	NW_003456421.1	290775	291303	352	6	4_4_0	4594	0.003	intergenic_region	n/a
Conidia	Tru_circ05358_001	NW_003456424.1	1611232	1611794	429	3	2_1_0	1373	0.004	exon	10372707,
Conidia	Tru_circ_sc2.8_00040	NW_003456421.1	292109	292611	335	2	2_1_1	2962	0.001	intergenic_region	n/a
Conidia	Tru_circ05365_001	NW_003456424.1	1626240	1626524	285	3	1_2_0	798	0.007	exon	10372714,
Conidia	Tru_circ05365_002	NW_003456424.1	1626240	1628933	2694	3	3_3_0	470	0.013	exon	10372714,
Conidia	Tru_circ05378_001	NW_003456424.1	1656529	1657456	741	2	2_0_2	1992	0.002	exon	10372727,
Mycelia	Tru_circ05378_002	NW_003456424.1	1656808	1657384	445	3	1_2_0	4874	0.001	exon	10372727,
Conidia	Tru_circ_sc2.8_00041	NW_003456421.1	328033	328884	852	2	2_2_0	1523	0.003	intergenic_region	n/a
Conidia	Tru_circ_sc2.8_00042	NW_003456421.1	331406	332901	1496	2	2_2_0	290	0.014	intergenic_region	n/a
Conidia;Mycelia	Tru_circ_sc2.8_00043	NW_003456421.1	331406	334053	266	16	3_11_8	657	0.046	intergenic_region	n/a
Conidia	Tru_circ_sc2.8_00044	NW_003456421.1	331684	334053	235	7	2_5_1	642	0.021	intergenic_region	n/a
Conidia	Tru_circ_sc2.8_00045	NW_003456421.1	332975	333746	772	2	2_2_0	744	0.005	intergenic_region	n/a
Conidia	Tru_circ05382_001	NW_003456424.1	1669988	1670475	594	4	2_2_0	377	0.021	exon	10372731,
Conidia	Tru_circ_sc2.8_00046	NW_003456421.1	339761	353896	14136	2	2_1_0	3319	0.001	intergenic_region	n/a
Conidia	Tru_circ_sc2.8_00047	NW_003456421.1	346580	347458	879	4	3_3_0	1285	0.006	intergenic_region	n/a
Conidia	Tru_circ_sc2.8_00048	NW_003456421.1	360021	360906	886	6	3_3_0	799	0.015	intergenic_region	n/a
Conidia	Tru_circ_sc2.8_00049	NW_003456421.1	361035	361436	402	2	2_2_0	632	0.006	intergenic_region	n/a
Conidia	Tru_circ_sc2.8_00050	NW_003456421.1	361035	362628	1594	10	8_7_0	538	0.036	intergenic_region	n/a
Conidia	Tru_circ_sc2.8_00051	NW_003456421.1	361035	363064	2030	3	3_1_0	403	0.015	intergenic_region	n/a
Conidia	Tru_circ_sc2.8_00052	NW_003456421.1	362724	363064	341	2	2_2_0	107	0.036	intergenic_region	n/a
Conidia	Tru_circ05391_001	NW_003456424.1	1701613	1701991	379	3	2_2_0	4964	0.001	exon	10372741,
Conidia	Tru_circ05392_001	NW_003456424.1	1704177	1705060	663	5	3_3_0	1354	0.007	exon	10372742,
Conidia	Tru_circ_sc2.8_00053	NW_003456421.1	377235	377873	639	2	1_2_0	675	0.006	intergenic_region	n/a
Conidia	Tru_circ_sc2.8_00054	NW_003456421.1	377235	378746	1512	2	2_2_0	857	0.005	intergenic_region	n/a
Conidia	Tru_circ04790_001	NW_003456424.1	202567	203032	102	6	2_1_0	163	0.069	intron	10372751,
Conidia	Tru_circ04798_001	NW_003456424.1	217827	218540	541	3	2_2_1	94	0.06	exon	10372759,
Conidia	Tru_circ_sc2.8_00055	NW_003456421.1	405609	406774	241	4	4_2_0	265	0.029	intergenic_region	n/a
Mycelia	Tru_circ04799_001	NW_003456424.1	219203	220671	1469	4	2_2_0	47	0.145	exon	10372760,
Conidia	Tru_circ04803_001	NW_003456424.1	230917	231079	163	27	14_14_0	742	0.068	exon	10372764,
Conidia	Tru_circ_sc2.8_00056	NW_003456421.1	410104	410893	790	2	1_1_1	4878	0.001	intergenic_region	n/a
Conidia;Mycelia	Tru_circ_sc2.8_00057	NW_003456421.1	410104	411205	1102	3	3_1_0	4384	0.001	intergenic_region	n/a
Conidia;Mycelia	Tru_circ_sc2.8_00058	NW_003456421.1	410502	411205	111	2	1_2_0	898	0.004	intergenic_region	n/a
Conidia;Mycelia	Tru_circ04803_002	NW_003456424.1	230917	231786	800	55	22_25_0	582	0.159	exon	10372764,
Conidia	Tru_circ_sc2.8_00059	NW_003456421.1	439517	440498	263	3	3_3_0	549	0.011	intergenic_region	n/a
Conidia	Tru_circ04805_001	NW_003456424.1	236167	236788	477	2	2_1_0	721	0.006	exon	10372766,
Conidia	Tru_circ04806_001	NW_003456424.1	239436	239909	474	2	2_2_0	651	0.006	exon	10372767,
Conidia	Tru_circ08835_001	NW_003456424.1	265448	266430	983	6	6_6_0	254	0.045	exon	10372776,
Conidia	Tru_circ04819_001	NW_003456424.1	271706	272082	300	3	2_1_0	1703	0.004	exon	10372779,
Conidia	Tru_circ04827_001	NW_003456424.1	289494	289839	286	4	1_2_0	1672	0.005	exon	10372787,
Conidia	Tru_circ04827_002	NW_003456424.1	289494	289956	351	2	2_1_1	736	0.005	exon	10372787,
Conidia	Tru_circ04827_004	NW_003456424.1	290122	290832	652	5	3_2_1	1107	0.009	exon	10372787,
Mycelia	Tru_circ04827_003	NW_003456424.1	290122	290564	443	2	2_2_0	266	0.015	exon	10372787,
Conidia	Tru_circ04836_001	NW_003456424.1	309804	310121	238	3	3_1_0	404	0.015	exon	10372796,
Conidia	Tru_circ_sc2.8_00060	NW_003456421.1	490700	491381	682	2	2_2_0	252	0.016	intergenic_region	n/a
Conidia	Tru_circ_sc2.8_00061	NW_003456421.1	491549	492226	678	2	1_2_0	171	0.023	intergenic_region	n/a
Conidia	Tru_circ_sc2.8_00062	NW_003456421.1	492241	493372	1132	3	2_2_0	364	0.016	intergenic_region	n/a
Conidia	Tru_circ04836_002	NW_003456424.1	309804	310513	357	2	2_2_0	670	0.006	exon	10372796,
Conidia	Tru_circ04836_003	NW_003456424.1	309804	310622	466	4	4_4_0	515	0.015	exon	10372796,
Conidia;Mycelia	Tru_circ04836_004	NW_003456424.1	309804	310870	714	28	19_18_0	552	0.092	exon	10372796,
Conidia	Tru_circ_sc2.8_00063	NW_003456421.1	563809	564324	516	5	5_5_0	402	0.024	intergenic_region	n/a
Conidia	Tru_circ_sc2.8_00064	NW_003456421.1	563809	564480	672	7	4_5_0	585	0.023	intergenic_region	n/a
Conidia	Tru_circ_sc2.8_00065	NW_003456421.1	563809	564971	1163	4	4_4_0	525	0.015	intergenic_region	n/a
Conidia;Mycelia	Tru_circ_sc2.8_00066	NW_003456421.1	565646	566101	221	2	1_2_0	682	0.006	intergenic_region	n/a
Conidia	Tru_circ_sc2.8_00067	NW_003456421.1	565850	566101	99	2	2_2_0	705	0.006	intergenic_region	n/a
Conidia;Mycelia	Tru_circ_sc2.8_00001	NW_003456421.1	57334	57927	594	12	6_7_0	303	0.073	intergenic_region	n/a
Conidia	Tru_circ_sc2.8_00002	NW_003456421.1	57346	57927	582	2	2_2_0	272	0.014	intergenic_region	n/a
Conidia	Tru_circ04836_005	NW_003456424.1	309804	310874	114	2	2_1_0	411	0.01	intron	10372796,
Conidia	Tru_circ04836_006	NW_003456424.1	309998	310870	600	6	3_5_0	437	0.027	exon	10372796,
Conidia;Mycelia	Tru_circ04836_007	NW_003456424.1	310395	310870	476	28	18_19_0	379	0.129	exon	10372796,
Conidia;Mycelia	Tru_circ04836_008	NW_003456424.1	310395	311010	541	3	3_2_0	411	0.014	exon	10372796,
Conidia	Tru_circ_sc2.8_00068	NW_003456421.1	599201	599563	363	5	3_2_0	2442	0.004	intergenic_region	n/a
Conidia	Tru_circ_sc2.8_00069	NW_003456421.1	607059	608013	955	4	4_2_2	1354	0.006	intergenic_region	n/a
Conidia;Mycelia	Tru_circ_sc2.8_00070	NW_003456421.1	608253	608946	694	3	3_3_0	1679	0.004	intergenic_region	n/a
Conidia	Tru_circ04836_009	NW_003456424.1	310395	311457	885	2	2_1_0	474	0.008	exon	10372796,
Conidia	Tru_circ04836_010	NW_003456424.1	310946	311457	409	4	2_3_1	536	0.015	exon	10372796,
Conidia	Tru_circ04852_001	NW_003456424.1	355396	356406	830	2	1_0_2	2844	0.001	exon	10372812,
Conidia	Tru_circ_sc2.8_00071	NW_003456421.1	618834	619742	909	2	1_2_0	327	0.012	intergenic_region	n/a
Conidia	Tru_circ_sc2.8_00072	NW_003456421.1	628347	628602	256	2	2_2_0	80	0.048	intergenic_region	n/a
Conidia	Tru_circ_sc2.8_00003	NW_003456421.1	64449	65735	1287	2	2_2_0	646	0.006	intergenic_region	n/a
Conidia	Tru_circ_sc2.8_00004	NW_003456421.1	64449	65902	127	2	2_1_0	649	0.006	intergenic_region	n/a
Conidia	Tru_circ08837_001	NW_003456424.1	359142	359532	312	5	3_2_1	300	0.032	exon	10372813,
Conidia	Tru_circ04871_001	NW_003456424.1	398263	398754	492	4	3_2_0	2686	0.003	exon	10372831,
Conidia	Tru_circ04871_002	NW_003456424.1	398263	399067	689	3	2_1_0	1087	0.005	exon	10372831,
Conidia	Tru_circ04871_003	NW_003456424.1	398871	399719	462	2	2_2_0	1538	0.003	exon	10372831,
Conidia	Tru_circ04871_004	NW_003456424.1	399455	399719	265	3	3_3_0	2077	0.003	exon	10372831,
Conidia	Tru_circ_sc2.8_00073	NW_003456421.1	711276	712340	1065	2	2_2_0	1648	0.002	intergenic_region	n/a
Conidia	Tru_circ_sc2.8_00074	NW_003456421.1	717859	718531	197	5	0_3_2	287	0.034	intergenic_region	n/a
Conidia	Tru_circ_sc2.8_00075	NW_003456421.1	718128	719037	910	2	2_1_0	662	0.006	intergenic_region	n/a
Conidia	Tru_circ_sc2.8_00076	NW_003456421.1	718131	719037	907	2	2_2_0	795	0.005	intergenic_region	n/a
Conidia	Tru_circ_sc2.8_00077	NW_003456421.1	718131	719047	142	3	2_2_0	788	0.008	intergenic_region	n/a
Conidia	Tru_circ_sc2.8_00078	NW_003456421.1	718704	719047	344	3	1_2_0	659	0.009	intergenic_region	n/a
Conidia	Tru_circ04872_001	NW_003456424.1	401802	402275	385	9	5_6_1	5561	0.003	exon	10372832,
Conidia	Tru_circ04882_001	NW_003456424.1	426078	426527	342	2	2_1_0	832	0.005	exon	10372845,
Conidia	Tru_circ04882_002	NW_003456424.1	426285	426527	356	3	2_2_0	638	0.009	exon	10372845,
Conidia	Tru_circ04889_001	NW_003456424.1	443790	444968	1179	2	2_2_0	1641	0.002	exon	10372852,
Conidia	Tru_circ04894_001	NW_003456424.1	457517	458260	606	2	1_2_1	1095	0.004	exon	10372857,
Conidia	Tru_circ04894_002	NW_003456424.1	457949	458260	237	2	1_2_0	1151	0.003	exon	10372857,
Conidia	Tru_circ04894_003	NW_003456424.1	457956	458260	230	4	3_3_0	1188	0.007	exon	10372857,
Conidia	Tru_circ_sc2.8_00079	NW_003456421.1	775319	776446	1128	2	2_1_0	212	0.019	intergenic_region	n/a
Conidia	Tru_circ_sc2.8_00080	NW_003456421.1	775323	776446	1124	5	4_4_0	497	0.02	intergenic_region	n/a
Conidia	Tru_circ04897_001	NW_003456424.1	463382	463849	400	2	1_2_0	6667	0.001	exon	10372860,
Conidia;Mycelia	Tru_circ_sc2.8_00081	NW_003456421.1	791905	792689	785	15	8_10_3	1380	0.021	intergenic_region	n/a
Conidia;Mycelia	Tru_circ_sc2.8_00082	NW_003456421.1	792236	792689	454	2	2_2_0	1618	0.002	intergenic_region	n/a
Conidia;Mycelia	Tru_circ_sc2.8_00083	NW_003456421.1	794014	794825	230	5	3_1_1	1469	0.007	intergenic_region	n/a
Conidia	Tru_circ04897_002	NW_003456424.1	463382	463976	465	4	3_2_1	7926	0.001	exon	10372860,
Conidia;Mycelia	Tru_circ_sc2.8_00084	NW_003456421.1	812271	812672	402	2	2_2_0	8056	0	intergenic_region	n/a
Conidia	Tru_circ_sc2.8_00085	NW_003456421.1	826453	827029	577	2	2_2_0	471	0.008	intergenic_region	n/a
Conidia	Tru_circ_sc2.8_00086	NW_003456421.1	834910	835749	840	2	2_1_1	204	0.019	intergenic_region	n/a
Conidia	Tru_circ_sc2.8_00087	NW_003456421.1	837991	838294	304	3	2_1_0	728	0.008	intergenic_region	n/a
Conidia	Tru_circ_sc2.8_00088	NW_003456421.1	837991	838402	412	7	3_4_0	639	0.021	intergenic_region	n/a
Conidia	Tru_circ_sc2.8_00089	NW_003456421.1	838958	839789	832	2	2_2_0	250	0.016	intergenic_region	n/a
Conidia	Tru_circ_sc2.8_00090	NW_003456421.1	839330	839789	460	3	3_3_0	204	0.029	intergenic_region	n/a
Conidia;Mycelia	Tru_circ04899_001	NW_003456424.1	466978	467384	292	2	2_2_0	5190	0.001	exon	10372862,
Conidia	Tru_circ_sc2.8_00091	NW_003456421.1	843887	844797	911	4	2_3_0	3189	0.003	intergenic_region	n/a
Conidia	Tru_circ_sc2.8_00092	NW_003456421.1	844248	844797	550	2	1_2_0	2982	0.001	intergenic_region	n/a
Conidia	Tru_circ_sc2.8_00093	NW_003456421.1	844502	844797	296	4	2_3_0	2655	0.003	intergenic_region	n/a
Conidia	Tru_circ04920_001	NW_003456424.1	525229	525544	316	2	2_1_0	1190	0.003	exon	10372881,
Conidia	Tru_circ_sc2.8_00094	NW_003456421.1	858675	858985	311	3	2_2_0	914	0.007	intergenic_region	n/a
Conidia	Tru_circ_sc2.8_00095	NW_003456421.1	860027	860332	306	4	2_3_0	515	0.015	intergenic_region	n/a
Conidia;Mycelia	Tru_circ_sc2.8_00096	NW_003456421.1	860027	860411	385	25	18_16_0	459	0.098	intergenic_region	n/a
Conidia	Tru_circ_sc2.8_00097	NW_003456421.1	860027	860444	418	3	3_3_0	468	0.013	intergenic_region	n/a
Conidia	Tru_circ_sc2.8_00098	NW_003456421.1	860027	860712	686	3	3_2_0	490	0.012	intergenic_region	n/a
Conidia	Tru_circ_sc2.8_00099	NW_003456421.1	860057	860411	218	3	2_2_0	356	0.017	intergenic_region	n/a
Conidia	Tru_circ04921_001	NW_003456424.1	528612	529037	426	3	3_3_0	319	0.018	exon	10372882,
Conidia	Tru_circ04927_001	NW_003456424.1	548475	548984	510	5	4_3_0	535	0.018	exon	10372888,
Conidia	Tru_circ04927_002	NW_003456424.1	548482	548984	503	2	2_1_0	575	0.007	exon	10372888,
Conidia	Tru_circ_sc2.8_00101	NW_003456421.1	890762	891363	602	2	2_2_0	778	0.005	intergenic_region	n/a
Conidia	Tru_circ04928_001	NW_003456424.1	562243	563122	809	3	3_2_0	1478	0.004	exon	10372889,
Conidia	Tru_circ_sc2.8_00102	NW_003456421.1	898730	900358	1629	3	2_2_0	622	0.01	intergenic_region	n/a
Conidia	Tru_circ_sc2.8_00103	NW_003456421.1	898737	900358	1622	4	4_4_0	651	0.012	intergenic_region	n/a
Conidia	Tru_circ04928_002	NW_003456424.1	562338	563122	714	4	0_2_2	1831	0.004	exon	10372889,
Conidia	Tru_circ04928_003	NW_003456424.1	562467	563122	656	3	2_2_0	1870	0.003	exon	10372889,
Conidia	Tru_circ_sc2.8_00104	NW_003456421.1	920126	920639	514	2	2_2_0	844	0.005	intergenic_region	n/a
Conidia	Tru_circ_sc2.8_00105	NW_003456421.1	930793	931749	957	16	11_11_0	762	0.04	intergenic_region	n/a
Conidia	Tru_circ04929_001	NW_003456424.1	566295	567163	797	3	2_3_0	1244	0.005	exon	10372890,
Conidia	Tru_circ04929_002	NW_003456424.1	566295	568229	1804	3	2_2_0	1370	0.004	exon	10372890,
Conidia	Tru_circ_sc2.8_00106	NW_003456421.1	941022	941694	673	2	2_2_0	415	0.01	intergenic_region	n/a
Conidia	Tru_circ_sc2.8_00107	NW_003456421.1	956051	956404	244	2	2_2_0	736	0.005	intergenic_region	n/a
Conidia	Tru_circ_sc2.8_00108	NW_003456421.1	961659	964940	3282	2	2_1_0	867	0.005	intergenic_region	n/a
Conidia	Tru_circ_sc2.8_00109	NW_003456421.1	982905	983650	746	4	4_3_0	1916	0.004	intergenic_region	n/a
Conidia	Tru_circ_sc2.8_00110	NW_003456421.1	982905	983663	759	3	2_2_0	1896	0.003	intergenic_region	n/a
Conidia	Tru_circ_sc2.8_00111	NW_003456421.1	990048	990484	437	2	2_1_0	472	0.008	intergenic_region	n/a
Conidia	Tru_circ04943_001	NW_003456424.1	598781	599460	567	4	3_2_0	724	0.011	exon	10372904,
Conidia	Tru_circ04943_002	NW_003456424.1	599104	599460	302	2	2_2_0	725	0.005	exon	10372904,
Conidia	Tru_circ04949_001	NW_003456424.1	611633	612443	736	4	3_2_1	1137	0.007	exon	10372910,
Conidia	Tru_circ04971_001	NW_003456424.1	677544	677822	279	2	2_2_0	449	0.009	exon	10372933,
Conidia	Tru_circ04971_002	NW_003456424.1	677544	678013	351	4	2_2_1	684	0.012	exon	10372933,
Conidia	Tru_circ_sc2.7_00122	NW_003456422.1	1006759	1007131	373	9	9_7_0	758	0.023	intergenic_region	n/a
Conidia	Tru_circ_sc2.7_00123	NW_003456422.1	1009061	1009503	378	3	2_2_0	712	0.008	intergenic_region	n/a
Conidia	Tru_circ_sc2.7_00124	NW_003456422.1	1009061	1010043	162	16	10_11_0	796	0.039	intergenic_region	n/a
Conidia	Tru_circ08844_013	NW_003456424.1	680659	681110	289	5	3_2_2	798	0.012	intron	10372936,
Conidia	Tru_circ_sc2.7_00125	NW_003456422.1	1014594	1015086	493	5	4_2_0	154	0.061	intergenic_region	n/a
Conidia	Tru_circ_sc2.7_00126	NW_003456422.1	1014594	1015149	556	3	2_3_0	140	0.041	intergenic_region	n/a
Conidia	Tru_circ_sc2.7_00127	NW_003456422.1	1014594	1015358	765	4	1_2_0	200	0.038	intergenic_region	n/a
Conidia	Tru_circ_sc2.7_00128	NW_003456422.1	1014594	1015383	790	8	6_7_0	146	0.099	intergenic_region	n/a
Conidia	Tru_circ08844_007	NW_003456424.1	680659	681434	515	17	7_9_0	512	0.062	intron	10372936,
Conidia	Tru_circ_sc2.7_00012	NW_003456422.1	103122	103556	167	9	4_5_1	2745	0.007	intergenic_region	n/a
Conidia	Tru_circ_sc2.7_00013	NW_003456422.1	103122	104711	167	9	4_6_0	3516	0.005	intergenic_region	n/a
Conidia;Mycelia	Tru_circ_sc2.7_00014	NW_003456422.1	103393	104711	950	171	23_41_16	2713	0.112	intergenic_region	n/a
Conidia	Tru_circ_sc2.7_00015	NW_003456422.1	103393	104715	92	7	3_5_3	2661	0.005	intergenic_region	n/a
Conidia	Tru_circ_sc2.7_00129	NW_003456422.1	1034920	1035471	127	3	2_1_0	837	0.007	intergenic_region	n/a
Conidia	Tru_circ_sc2.7_00016	NW_003456422.1	103521	104711	36	2	1_2_0	3223	0.001	intergenic_region	n/a
Conidia	Tru_circ_sc2.7_00130	NW_003456422.1	1035868	1036156	289	2	1_2_0	528	0.008	intergenic_region	n/a
Conidia	Tru_circ_sc2.7_00131	NW_003456422.1	1035875	1036156	282	3	2_2_0	421	0.014	intergenic_region	n/a
Conidia	Tru_circ_sc2.7_00017	NW_003456422.1	103717	104711	164	4	2_4_1	3389	0.002	intergenic_region	n/a
Conidia	Tru_circ08844_015	NW_003456424.1	680667	681106	277	5	5_4_0	769	0.013	intron	10372936,
Conidia	Tru_circ_sc2.7_00132	NW_003456422.1	1037621	1038378	192	2	2_2_0	626	0.006	intergenic_region	n/a
Conidia;Mycelia	Tru_circ08844_012	NW_003456424.1	680667	681110	281	8	7_8_0	751	0.021	intron	10372936,
Conidia;Mycelia	Tru_circ_sc2.7_00018	NW_003456422.1	103847	104711	329	5	2_2_0	2238	0.004	intergenic_region	n/a
Conidia	Tru_circ08844_006	NW_003456424.1	680667	681434	599	70	28_22_1	473	0.228	intron	10372936,
Conidia	Tru_circ08844_011	NW_003456424.1	680671	681110	201	2	2_2_0	744	0.005	intron	10372936,
Conidia	Tru_circ_sc2.7_00133	NW_003456422.1	1049133	1049507	375	5	5_5_0	994	0.01	intergenic_region	n/a
Conidia	Tru_circ_sc2.7_00134	NW_003456422.1	1049133	1049701	569	2	1_2_0	1372	0.003	intergenic_region	n/a
Conidia	Tru_circ_sc2.7_00135	NW_003456422.1	1049409	1049701	293	7	6_6_0	776	0.018	intergenic_region	n/a
Conidia	Tru_circ_sc2.7_00136	NW_003456422.1	1049751	1050306	491	10	7_8_0	1548	0.013	intergenic_region	n/a
Conidia	Tru_circ_sc2.7_00137	NW_003456422.1	1049930	1050306	377	5	1_2_0	1255	0.008	intergenic_region	n/a
Conidia	Tru_circ_sc2.7_00138	NW_003456422.1	1049982	1050318	337	3	3_2_0	3428	0.002	intergenic_region	n/a
Conidia	Tru_circ_sc2.7_00139	NW_003456422.1	1050864	1051053	190	2	2_2_0	2372	0.002	intergenic_region	n/a
Conidia	Tru_circ_sc2.7_00140	NW_003456422.1	1062379	1062805	427	2	2_2_0	241	0.016	intergenic_region	n/a
Conidia	Tru_circ_sc2.7_00141	NW_003456422.1	1071068	1072717	1650	5	4_4_0	392	0.025	intergenic_region	n/a
Conidia	Tru_circ08844_005	NW_003456424.1	680671	681434	310	7	3_2_0	484	0.028	intron	10372936,
Conidia	Tru_circ_sc2.7_00142	NW_003456422.1	1080224	1081056	833	3	3_1_0	3359	0.002	intergenic_region	n/a
Conidia	Tru_circ08844_014	NW_003456424.1	680686	681106	258	3	2_2_0	1403	0.004	intron	10372936,
Conidia	Tru_circ08844_010	NW_003456424.1	680686	681110	349	6	5_4_1	803	0.015	intron	10372936,
Conidia	Tru_circ08844_004	NW_003456424.1	680686	681434	309	4	3_3_0	475	0.017	intron	10372936,
Conidia	Tru_circ_sc2.7_00143	NW_003456422.1	1082743	1083424	682	3	3_3_0	321	0.018	intergenic_region	n/a
Conidia	Tru_circ_sc2.7_00144	NW_003456422.1	1084354	1085031	66	2	2_2_0	6475	0.001	intergenic_region	n/a
Conidia	Tru_circ_sc2.7_00145	NW_003456422.1	1084354	1085772	206	2	2_2_0	6257	0.001	intergenic_region	n/a
Conidia	Tru_circ_sc2.7_00146	NW_003456422.1	1084354	1086377	66	2	2_2_0	5785	0.001	intergenic_region	n/a
Conidia	Tru_circ08844_009	NW_003456424.1	680713	681110	159	3	2_2_0	851	0.007	intron	10372936,
Conidia	Tru_circ08844_008	NW_003456424.1	680865	681110	246	8	6_5_0	939	0.017	intron	10372936,
Conidia	Tru_circ08844_003	NW_003456424.1	680865	681434	570	2	2_2_0	621	0.006	intron	10372936,
Conidia	Tru_circ08844_002	NW_003456424.1	680889	681434	52	2	0_2_2	994	0.004	intron	10372936,
Conidia	Tru_circ08844_001	NW_003456424.1	681028	681434	407	10	5_4_0	697	0.028	intron	10372936,
Conidia	Tru_circ04983_001	NW_003456424.1	697220	698722	1503	2	1_2_0	1667	0.002	intron	10372943,
Conidia	Tru_circ04984_001	NW_003456424.1	703471	703771	454	2	2_2_0	355	0.011	exon	10372944,
Mycelia	Tru_circ04985_001	NW_003456424.1	704642	704990	217	3	1_1_1	1031	0.006	exon	10372945,
Conidia	Tru_circ04987_001	NW_003456424.1	709799	710448	2020	2	1_2_0	305	0.013	exon	10372947,
Conidia	Tru_circ04992_002	NW_003456424.1	722201	722396	196	2	1_2_0	3444	0.001	exon	10372952,
Conidia;Mycelia	Tru_circ04992_001	NW_003456424.1	722201	722690	376	7	6_2_0	3666	0.004	exon	10372952,
Conidia	Tru_circ_sc2.7_00147	NW_003456422.1	1090584	1093529	2946	2	2_1_0	176	0.022	intergenic_region	n/a
Conidia	Tru_circ_sc2.7_00148	NW_003456422.1	1093937	1094347	220	2	1_2_1	146	0.027	intergenic_region	n/a
Conidia	Tru_circ_sc2.7_00149	NW_003456422.1	1094261	1094546	286	2	1_2_0	195	0.02	intergenic_region	n/a
Conidia	Tru_circ_sc2.7_00001	NW_003456422.1	10945	11654	710	5	2_2_0	699	0.014	intergenic_region	n/a
Conidia	Tru_circ_sc2.7_00150	NW_003456422.1	1116685	1117326	157	4	2_2_0	727	0.011	intergenic_region	n/a
Conidia	Tru_circ_sc2.7_00151	NW_003456422.1	1116766	1117278	513	4	3_4_0	859	0.009	intergenic_region	n/a
Conidia	Tru_circ_sc2.7_00152	NW_003456422.1	1116766	1117326	509	5	5_5_0	630	0.016	intergenic_region	n/a
Conidia	Tru_circ_sc2.7_00153	NW_003456422.1	1116766	1118193	1428	2	2_2_0	787	0.005	intergenic_region	n/a
Conidia;Mycelia	Tru_circ_sc2.7_00154	NW_003456422.1	1117170	1117896	253	4	3_2_0	482	0.016	intergenic_region	n/a
Conidia	Tru_circ_sc2.7_00155	NW_003456422.1	1117170	1118193	1024	3	1_2_0	736	0.008	intergenic_region	n/a
Conidia	Tru_circ_sc2.7_00156	NW_003456422.1	1117170	1118297	157	3	3_2_0	908	0.007	intergenic_region	n/a
Conidia	Tru_circ_sc2.7_00157	NW_003456422.1	1117479	1117896	418	2	2_2_0	690	0.006	intergenic_region	n/a
Conidia	Tru_circ_sc2.7_00158	NW_003456422.1	1117479	1118297	819	2	2_2_0	1137	0.004	intergenic_region	n/a
Conidia	Tru_circ05004_001	NW_003456424.1	752272	752549	278	4	2_2_1	821	0.01	exon	10372964,
Conidia	Tru_circ05007_001	NW_003456424.1	759099	759516	418	4	3_3_0	1108	0.007	exon	10372967,
Conidia	Tru_circ05011_001	NW_003456424.1	779868	780163	230	3	1_2_2	272	0.022	intron	10372971,
Conidia	Tru_circ05031_001	NW_003456424.1	824757	825276	520	3	1_1_3	1259	0.005	intron	10372990,
Mycelia	Tru_circ08845_001	NW_003456424.1	830672	831735	25	2	2_1_1	5420	0.001	intron	10372992,
Mycelia	Tru_circ05035_002	NW_003456424.1	833782	834124	343	2	2_2_0	17902	0	exon	10372993,
Conidia	Tru_circ_sc2.7_00159	NW_003456422.1	1136073	1136692	178	4	3_2_0	894	0.009	intergenic_region	n/a
Conidia	Tru_circ_sc2.7_00160	NW_003456422.1	1136574	1136833	260	2	2_1_0	1096	0.004	intergenic_region	n/a
Mycelia	Tru_circ05035_001	NW_003456424.1	835116	835301	186	2	1_1_1	8614	0	exon	10372993,
Conidia	Tru_circ_sc2.7_00162	NW_003456422.1	1151447	1151913	467	2	2_2_0	1064	0.004	intergenic_region	n/a
Conidia	Tru_circ03259_001	NW_003456426.1	1418123	1418658	536	3	3_3_0	294	0.02	exon	10373021,
Conidia	Tru_circ_sc2.7_00163	NW_003456422.1	1177359	1177929	62	2	2_2_0	636	0.006	intergenic_region	n/a
Conidia;Mycelia	Tru_circ03264_001	NW_003456426.1	1430411	1430915	403	5	5_5_0	1993	0.005	exon	10373026,
Conidia	Tru_circ_sc2.7_00164	NW_003456422.1	1185637	1186384	748	3	2_1_0	1089	0.005	intergenic_region	n/a
Conidia	Tru_circ_sc2.7_00165	NW_003456422.1	1189853	1190901	1049	2	2_2_0	1160	0.003	intergenic_region	n/a
Conidia;Mycelia	Tru_circ03264_002	NW_003456426.1	1430421	1430915	393	46	22_21_2	2116	0.042	exon	10373026,
Conidia	Tru_circ_sc2.7_00166	NW_003456422.1	1195083	1195622	540	2	2_2_0	303	0.013	intergenic_region	n/a
Conidia	Tru_circ03264_003	NW_003456426.1	1430430	1430915	384	3	3_3_0	2145	0.003	exon	10373026,
Conidia	Tru_circ03274_001	NW_003456426.1	1453882	1454589	648	2	2_2_0	1718	0.002	exon	10373036,
Conidia	Tru_circ_sc2.7_00167	NW_003456422.1	1201515	1202751	156	4	2_3_0	514	0.015	intergenic_region	n/a
Conidia	Tru_circ_sc2.7_00168	NW_003456422.1	1201515	1203277	312	3	2_2_0	311	0.019	intergenic_region	n/a
Conidia	Tru_circ03281_001	NW_003456426.1	1474058	1474282	225	5	2_3_0	1654	0.006	exon	10373044,
Conidia;Mycelia	Tru_circ_sc2.7_00169	NW_003456422.1	1202508	1202751	244	28	21_18_0	419	0.118	intergenic_region	n/a
Conidia	Tru_circ_sc2.7_00170	NW_003456422.1	1202508	1203105	598	3	2_2_0	434	0.014	intergenic_region	n/a
Conidia;Mycelia	Tru_circ_sc2.7_00171	NW_003456422.1	1202508	1203277	501	383	59_54_8	458	0.626	intergenic_region	n/a
Conidia	Tru_circ_sc2.7_00172	NW_003456422.1	1202508	1204630	2123	5	3_2_0	391	0.025	intergenic_region	n/a
Conidia;Mycelia	Tru_circ_sc2.7_00173	NW_003456422.1	1202512	1202751	240	3	3_3_0	416	0.014	intergenic_region	n/a
Conidia	Tru_circ_sc2.7_00174	NW_003456422.1	1202512	1203105	594	2	2_2_0	817	0.005	intergenic_region	n/a
Conidia;Mycelia	Tru_circ_sc2.7_00175	NW_003456422.1	1202512	1203277	497	23	19_17_1	461	0.091	intergenic_region	n/a
Conidia	Tru_circ_sc2.7_00176	NW_003456422.1	1202512	1204630	2119	2	2_2_0	281	0.014	intergenic_region	n/a
Conidia	Tru_circ03286_001	NW_003456426.1	1488901	1489360	460	5	3_3_0	1402	0.007	exon	10373049,
Conidia;Mycelia	Tru_circ03313_001	NW_003456426.1	1563855	1564502	496	6	5_4_0	532	0.022	exon	10373080,
Conidia	Tru_circ03323_001	NW_003456426.1	1584329	1585143	55	2	2_0_1	177	0.022	intron	10373090,
Conidia	Tru_circ_sc2.7_00177	NW_003456422.1	1211310	1211617	308	2	2_2_0	164	0.024	intergenic_region	n/a
Conidia	Tru_circ_sc2.7_00178	NW_003456422.1	1222022	1222373	352	3	2_2_0	518	0.011	intergenic_region	n/a
Conidia	Tru_circ03323_002	NW_003456426.1	1584584	1585143	55	2	2_0_2	173	0.023	exon	10373090,
Mycelia	Tru_circ03339_001	NW_003456426.1	1626720	1627127	408	8	6_4_0	29101	0.001	exon	10373107,
Conidia	Tru_circ03340_003	NW_003456426.1	1627558	1628158	480	2	2_2_0	5418	0.001	exon	10373108,
Conidia	Tru_circ03340_002	NW_003456426.1	1627778	1628158	333	2	1_2_0	4699	0.001	exon	10373108,
Conidia	Tru_circ_sc2.7_00180	NW_003456422.1	1257745	1258566	349	3	2_3_0	115	0.05	intergenic_region	n/a
Conidia;Mycelia	Tru_circ_sc2.7_00181	NW_003456422.1	1257745	1258569	825	6	2_4_0	113	0.096	intergenic_region	n/a
Conidia	Tru_circ_sc2.7_00019	NW_003456422.1	126287	127310	149	2	2_1_0	564	0.007	intergenic_region	n/a
Conidia	Tru_circ03340_001	NW_003456426.1	1627978	1628158	181	3	2_2_0	3961	0.002	exon	10373108,
Conidia;Mycelia	Tru_circ_sc2.7_00182	NW_003456422.1	1267494	1268033	148	3	2_3_0	1790	0.003	intergenic_region	n/a
Conidia	Tru_circ03348_002	NW_003456426.1	1641707	1643042	1336	4	3_1_0	1138	0.007	intron	10373116,
Conidia	Tru_circ_sc2.7_00183	NW_003456422.1	1274274	1274789	516	2	2_2_0	594	0.007	intergenic_region	n/a
Conidia	Tru_circ_sc2.7_00184	NW_003456422.1	1274559	1274789	231	2	2_2_0	506	0.008	intergenic_region	n/a
Conidia	Tru_circ_sc2.7_00186	NW_003456422.1	1274599	1274789	191	2	2_2_0	521	0.008	intergenic_region	n/a
Conidia	Tru_circ_sc2.7_00188	NW_003456422.1	1284266	1284588	218	5	5_1_2	1183	0.008	intergenic_region	n/a
Conidia	Tru_circ03348_001	NW_003456426.1	1642657	1643042	386	5	4_4_0	672	0.015	intron	10373116,
Conidia;Mycelia	Tru_circ03357_001	NW_003456426.1	1672922	1673525	604	6	4_5_0	1122	0.011	exon	10373125,
Conidia	Tru_circ03380_002	NW_003456426.1	1734790	1735474	552	3	1_2_2	2501	0.002	exon	10373148,
Conidia;Mycelia	Tru_circ_sc2.7_00189	NW_003456422.1	1325643	1326371	352	2	2_2_0	4155	0.001	intergenic_region	n/a
Conidia	Tru_circ_sc2.7_00190	NW_003456422.1	1325842	1326371	286	5	4_4_0	3059	0.003	intergenic_region	n/a
Conidia	Tru_circ_sc2.7_00191	NW_003456422.1	1327055	1327882	828	5	5_3_0	589	0.017	intergenic_region	n/a
Conidia	Tru_circ_sc2.7_00192	NW_003456422.1	1352208	1352426	219	2	2_1_0	260	0.015	intergenic_region	n/a
Conidia	Tru_circ_sc2.7_00193	NW_003456422.1	1368858	1369693	836	3	2_2_0	1583	0.004	intergenic_region	n/a
Conidia	Tru_circ_sc2.7_00194	NW_003456422.1	1368862	1369683	822	2	2_2_0	1742	0.002	intergenic_region	n/a
Conidia;Mycelia	Tru_circ_sc2.7_00195	NW_003456422.1	1368862	1369693	832	186	45_51_0	1593	0.189	intergenic_region	n/a
Conidia	Tru_circ_sc2.7_00196	NW_003456422.1	1368862	1370028	1167	2	1_2_0	472	0.008	intergenic_region	n/a
Conidia	Tru_circ_sc2.7_00197	NW_003456422.1	1370479	1370975	25	2	2_0_1	499	0.008	intergenic_region	n/a
Conidia	Tru_circ_sc2.7_00198	NW_003456422.1	1370951	1371651	25	2	0_2_1	477	0.008	intergenic_region	n/a
Conidia	Tru_circ03380_001	NW_003456426.1	1734888	1735474	515	2	1_1_1	4358	0.001	exon	10373148,
Conidia	Tru_circ03381_001	NW_003456426.1	1737854	1738361	508	2	2_1_0	709	0.006	exon	10373149,
Mycelia	Tru_circ03388_001	NW_003456426.1	1750368	1750862	351	2	2_2_0	1076	0.004	exon	10373156,
Conidia	Tru_circ03397_001	NW_003456426.1	1769764	1770087	324	2	2_2_0	179	0.022	exon	10373166,
Conidia	Tru_circ_sc2.7_00199	NW_003456422.1	1387942	1388452	511	4	1_2_0	2234	0.004	intergenic_region	n/a
Conidia	Tru_circ_sc2.7_00020	NW_003456422.1	162292	162738	447	2	2_1_0	423	0.009	intergenic_region	n/a
Conidia	Tru_circ_sc2.7_00025	NW_003456422.1	175742	176162	421	2	1_2_0	1405	0.003	intergenic_region	n/a
Conidia	Tru_circ_sc2.7_00026	NW_003456422.1	175742	176582	71	2	1_2_0	669	0.006	intergenic_region	n/a
Conidia	Tru_circ03414_001	NW_003456426.1	1813200	1813521	266	2	2_1_0	1196	0.003	exon	10373183,
Conidia	Tru_circ_sc2.7_00027	NW_003456422.1	198536	198893	358	2	2_2_0	432	0.009	intergenic_region	n/a
Conidia	Tru_circ_sc2.7_00028	NW_003456422.1	199469	201034	50	3	1_3_1	321	0.018	intergenic_region	n/a
Conidia	Tru_circ03428_001	NW_003456426.1	1853013	1854120	1108	4	3_3_0	343	0.023	exon	10373197,
Conidia	Tru_circ_sc2.7_00029	NW_003456422.1	210180	210760	581	2	2_2_0	134	0.029	intergenic_region	n/a
Conidia	Tru_circ_sc2.7_00030	NW_003456422.1	218635	218997	363	2	2_2_0	49	0.075	intergenic_region	n/a
Mycelia	Tru_circ03434_001	NW_003456426.1	1866127	1866511	385	2	2_1_0	641	0.006	exon	10373203,
Conidia	Tru_circ03449_001	NW_003456426.1	1913306	1913924	58	4	2_3_1	429	0.018	exon	10373221,
Conidia	Tru_circ03472_001	NW_003456426.1	1966480	1966861	382	2	2_2_0	112	0.034	intron	10373244,
Mycelia	Tru_circ03478_001	NW_003456426.1	1976522	1977017	405	3	3_3_0	431	0.014	exon	10373250,
Conidia	Tru_circ03496_001	NW_003456426.1	2031655	2032348	694	6	5_2_0	1010	0.012	exon	10373268,
Conidia	Tru_circ_sc2.7_00032	NW_003456422.1	275042	275633	592	2	2_2_0	240	0.016	intergenic_region	n/a
Conidia;Mycelia	Tru_circ_sc2.7_00034	NW_003456422.1	276077	276533	527	7	5_5_1	445	0.031	intergenic_region	n/a
Conidia	Tru_circ_sc2.7_00035	NW_003456422.1	279450	279840	391	2	2_2_0	657	0.006	intergenic_region	n/a
Conidia	Tru_circ_sc2.7_00036	NW_003456422.1	286766	287153	388	2	2_2_0	409	0.01	intergenic_region	n/a
Conidia	Tru_circ_sc2.7_00037	NW_003456422.1	298741	298978	238	2	2_2_0	1128	0.004	intergenic_region	n/a
Conidia	Tru_circ_sc2.7_00038	NW_003456422.1	307332	308018	687	4	2_2_0	1477	0.005	intergenic_region	n/a
Conidia	Tru_circ03496_002	NW_003456426.1	2031655	2032517	80	5	2_2_1	531	0.018	exon	10373268,
Conidia	Tru_circ03496_003	NW_003456426.1	2032002	2032517	516	2	1_1_1	477	0.008	exon	10373268,
Conidia	Tru_circ02735_001	NW_003456426.1	41963	42317	285	5	2_3_0	772	0.013	exon	10373272,
Conidia	Tru_circ02753_001	NW_003456426.1	95077	95491	415	2	2_2_0	860	0.005	exon	10373292,
Conidia	Tru_circ_sc2.7_00039	NW_003456422.1	324584	325158	422	18	12_10_0	312	0.103	intergenic_region	n/a
Conidia	Tru_circ02724_001	NW_003456426.1	18234	18579	251	2	2_2_0	815	0.005	exon	10373304,
Conidia	Tru_circ_sc2.7_00040	NW_003456422.1	343172	344283	1112	11	6_9_1	371	0.056	intergenic_region	n/a
Conidia	Tru_circ_sc2.7_00041	NW_003456422.1	343172	344315	1144	2	2_2_0	376	0.011	intergenic_region	n/a
Conidia	Tru_circ08751_005	NW_003456426.1	21659	21978	320	3	2_2_0	424	0.014	exon	10373307,
Conidia	Tru_circ_sc2.7_00042	NW_003456422.1	357269	358412	61	5	3_2_0	807	0.012	intergenic_region	n/a
Conidia	Tru_circ08751_004	NW_003456426.1	21659	22331	556	2	1_2_0	698	0.006	exon	10373307,
Conidia	Tru_circ_sc2.7_00043	NW_003456422.1	375194	375519	326	2	2_2_0	1301	0.003	intergenic_region	n/a
Conidia	Tru_circ_sc2.7_00044	NW_003456422.1	375194	375570	377	8	5_5_0	1162	0.014	intergenic_region	n/a
Conidia	Tru_circ_sc2.7_00045	NW_003456422.1	375644	376085	442	3	1_2_0	686	0.009	intergenic_region	n/a
Conidia	Tru_circ_sc2.7_00046	NW_003456422.1	376300	376726	296	3	2_1_2	3897	0.002	intergenic_region	n/a
Conidia;Mycelia	Tru_circ_sc2.7_00047	NW_003456422.1	376304	376726	292	4	4_1_2	3932	0.002	intergenic_region	n/a
Conidia;Mycelia	Tru_circ_sc2.7_00048	NW_003456422.1	376320	376726	276	3	2_1_2	5141	0.001	intergenic_region	n/a
Conidia;Mycelia	Tru_circ_sc2.7_00049	NW_003456422.1	384975	385369	395	5	3_4_0	361	0.027	intergenic_region	n/a
Conidia	Tru_circ_sc2.7_00050	NW_003456422.1	384975	385375	401	5	4_4_0	332	0.029	intergenic_region	n/a
Mycelia	Tru_circ08751_003	NW_003456426.1	23434	23852	144	3	0_1_2	5492	0.001	exon	10373307,
Conidia	Tru_circ_sc2.7_00051	NW_003456422.1	400789	401138	350	6	4_3_0	245	0.047	intergenic_region	n/a
Conidia	Tru_circ_sc2.7_00052	NW_003456422.1	415593	418842	3250	3	2_2_0	809	0.007	intergenic_region	n/a
Mycelia	Tru_circ08751_002	NW_003456426.1	25166	25875	657	2	2_2_0	7857	0.001	exon	10373307,
Mycelia	Tru_circ08751_001	NW_003456426.1	25927	26220	243	3	2_2_0	4912	0.001	exon	10373307,
Conidia	Tru_circ_sc2.7_00053	NW_003456422.1	426539	428120	75	2	1_1_1	486	0.008	intergenic_region	n/a
Conidia	Tru_circ_sc2.7_00054	NW_003456422.1	426539	428131	155	3	2_2_0	502	0.012	intergenic_region	n/a
Conidia	Tru_circ02718_001	NW_003456426.1	2343	2858	303	2	2_2_0	98	0.039	intron	10373314,
Conidia	Tru_circ01592_001	NW_003456427.1	131093	131985	672	2	1_0_2	652	0.006	exon	10373322,
Conidia	Tru_circ01602_001	NW_003456427.1	155658	156008	455	2	2_2_0	1642	0.002	exon	10373332,
Conidia	Tru_circ_sc2.7_00002	NW_003456422.1	43856	44594	274	6	3_4_0	1174	0.01	intergenic_region	n/a
Conidia	Tru_circ_sc2.7_00003	NW_003456422.1	43867	44922	1056	2	1_2_1	1496	0.003	intergenic_region	n/a
Conidia	Tru_circ_sc2.7_00004	NW_003456422.1	43913	44594	221	4	3_3_0	1022	0.008	intergenic_region	n/a
Conidia	Tru_circ01612_001	NW_003456427.1	179398	179862	397	4	1_3_3	3299	0.002	exon	10373342,
Conidia	Tru_circ01614_001	NW_003456427.1	184953	185438	307	4	0_2_3	457	0.017	exon	10373344,
Conidia	Tru_circ01614_002	NW_003456427.1	185164	185588	363	3	2_2_0	457	0.013	exon	10373344,
Conidia;Mycelia	Tru_circ01623_001	NW_003456427.1	207726	208053	328	3	3_3_0	3892	0.002	exon	10373353,
Conidia	Tru_circ01634_001	NW_003456427.1	233504	234100	530	2	2_2_0	1159	0.003	exon	10373364,
Conidia;Mycelia	Tru_circ_sc2.7_00005	NW_003456422.1	44176	45686	1511	2	2_2_0	490	0.008	intergenic_region	n/a
Conidia;Mycelia	Tru_circ_sc2.7_00055	NW_003456422.1	441985	442468	430	7	3_5_0	9025	0.002	intergenic_region	n/a
Conidia	Tru_circ_sc2.7_00056	NW_003456422.1	441985	442736	752	3	2_2_0	8475	0.001	intergenic_region	n/a
Conidia;Mycelia	Tru_circ01634_002	NW_003456427.1	233504	235522	1639	7	4_3_2	2037	0.007	exon	10373364,
Conidia	Tru_circ_sc2.7_00006	NW_003456422.1	44479	45423	945	2	2_2_0	668	0.006	intergenic_region	n/a
Conidia	Tru_circ_sc2.7_00057	NW_003456422.1	448972	449153	182	6	2_1_0	546	0.022	intergenic_region	n/a
Conidia	Tru_circ01634_003	NW_003456427.1	233711	234100	390	3	2_1_0	1452	0.004	exon	10373364,
Conidia	Tru_circ01634_004	NW_003456427.1	234391	235522	895	10	5_3_3	1664	0.012	exon	10373364,
Conidia	Tru_circ_sc2.7_00058	NW_003456422.1	471144	471785	642	3	2_2_1	355	0.017	intergenic_region	n/a
Conidia	Tru_circ_sc2.7_00059	NW_003456422.1	471144	472077	282	6	4_4_0	911	0.013	intergenic_region	n/a
Conidia	Tru_circ_sc2.7_00060	NW_003456422.1	471144	472096	128	4	3_3_0	919	0.009	intergenic_region	n/a
Conidia	Tru_circ_sc2.7_00061	NW_003456422.1	479101	482763	3663	4	4_3_0	1327	0.006	intergenic_region	n/a
Conidia	Tru_circ_sc2.7_00062	NW_003456422.1	488333	489026	694	3	2_1_0	4919	0.001	intergenic_region	n/a
Conidia	Tru_circ01634_005	NW_003456427.1	234745	235522	644	33	15_12_3	2170	0.03	exon	10373364,
Conidia	Tru_circ_sc2.7_00063	NW_003456422.1	499653	500164	45	5	3_4_1	564	0.017	intergenic_region	n/a
Conidia	Tru_circ_sc2.7_00064	NW_003456422.1	504357	504647	291	3	1_3_0	637	0.009	intergenic_region	n/a
Conidia	Tru_circ_sc2.7_00065	NW_003456422.1	508977	509592	309	3	3_3_0	226	0.026	intergenic_region	n/a
Conidia	Tru_circ_sc2.7_00066	NW_003456422.1	509770	510178	262	3	3_3_0	333	0.018	intergenic_region	n/a
Conidia	Tru_circ01636_001	NW_003456427.1	241187	242027	162	5	5_5_0	1050	0.009	intron	10373367,
Conidia	Tru_circ01638_001	NW_003456427.1	245689	246106	418	3	2_1_0	425	0.014	exon	10373369,
Conidia	Tru_circ01647_001	NW_003456427.1	275227	276026	696	4	4_4_0	957	0.008	exon	10373379,
Conidia	Tru_circ01647_002	NW_003456427.1	275633	276026	394	2	2_2_0	819	0.005	exon	10373379,
Conidia	Tru_circ_sc2.7_00067	NW_003456422.1	518573	519198	626	3	3_3_0	599	0.01	intergenic_region	n/a
Conidia	Tru_circ_sc2.7_00068	NW_003456422.1	519482	519838	357	2	2_2_0	355	0.011	intergenic_region	n/a
Conidia	Tru_circ01659_001	NW_003456427.1	305293	305783	491	4	4_1_0	35978	0	exon	10373392,
Conidia	Tru_circ01713_001	NW_003456427.1	429405	429651	247	2	2_2_0	348	0.011	intron	10373446,
Conidia	Tru_circ01726_002	NW_003456427.1	462922	463577	555	4	3_3_0	545	0.014	exon	10373459,
Conidia	Tru_circ01726_001	NW_003456427.1	463147	463577	382	2	2_2_0	368	0.011	exon	10373459,
Conidia	Tru_circ_sc2.7_00069	NW_003456422.1	549215	549410	196	2	1_2_0	117	0.033	intergenic_region	n/a
Conidia	Tru_circ_sc2.7_00070	NW_003456422.1	549215	549977	763	4	2_4_0	113	0.066	intergenic_region	n/a
Conidia	Tru_circ_sc2.7_00071	NW_003456422.1	560591	560929	339	2	2_2_0	621	0.006	intergenic_region	n/a
Conidia	Tru_circ01735_001	NW_003456427.1	483075	483622	548	2	0_2_2	236	0.017	exon	10373468,
Conidia	Tru_circ01748_001	NW_003456427.1	519744	520681	881	10	6_4_0	552	0.035	exon	10373482,
Conidia	Tru_circ01764_001	NW_003456427.1	570600	571274	524	2	0_2_2	933	0.004	exon	10373499,
Conidia	Tru_circ_sc2.7_00072	NW_003456422.1	561782	562486	112	3	2_3_0	365	0.016	intergenic_region	n/a
Conidia	Tru_circ01772_001	NW_003456427.1	587923	588351	429	2	1_2_0	303	0.013	intron	10373506,
Conidia	Tru_circ01790_001	NW_003456427.1	644439	645034	479	2	2_1_0	228	0.017	exon	10373524,
Conidia	Tru_circ01792_001	NW_003456427.1	649305	649913	609	2	1_2_0	678	0.006	exon	10373526,
Conidia;Mycelia	Tru_circ01795_001	NW_003456427.1	665737	666201	465	8	6_6_0	1293	0.012	exon	10373530,
Conidia	Tru_circ01811_001	NW_003456427.1	707882	708102	221	3	2_1_0	1106	0.005	exon	10373546,
Conidia	Tru_circ_sc2.7_00073	NW_003456422.1	575222	576987	1766	2	1_2_0	1996	0.002	intergenic_region	n/a
Conidia	Tru_circ01811_002	NW_003456427.1	707882	708559	566	2	2_2_0	1309	0.003	exon	10373546,
Conidia	Tru_circ_sc2.7_00075	NW_003456422.1	595526	596147	622	2	2_1_0	317	0.012	intergenic_region	n/a
Conidia	Tru_circ_sc2.7_00076	NW_003456422.1	595526	596296	771	9	5_3_0	378	0.045	intergenic_region	n/a
Conidia;Mycelia	Tru_circ_sc2.7_00077	NW_003456422.1	595526	596306	781	21	13_13_0	257	0.14	intergenic_region	n/a
Conidia	Tru_circ_sc2.7_00078	NW_003456422.1	607739	608173	271	3	2_2_0	355	0.017	intergenic_region	n/a
Conidia	Tru_circ01814_002	NW_003456427.1	714856	715323	468	2	2_1_0	1691	0.002	exon	10373549,
Conidia	Tru_circ01814_001	NW_003456427.1	714856	715604	749	5	5_5_0	1364	0.007	exon	10373549,
Conidia	Tru_circ01818_001	NW_003456427.1	728185	728512	328	2	1_2_0	135	0.029	exon	10373553,
Conidia	Tru_circ01820_002	NW_003456427.1	734921	735791	674	4	3_4_1	397	0.02	exon	10373555,
Conidia	Tru_circ01820_001	NW_003456427.1	734921	736063	946	2	1_1_1	425	0.009	exon	10373555,
Conidia	Tru_circ01830_002	NW_003456427.1	756109	756545	365	3	2_1_1	210	0.028	exon	10373565,
Conidia	Tru_circ01830_001	NW_003456427.1	756122	756545	712	18	12_8_5	371	0.088	exon	10373565,
Conidia	Tru_circ_sc2.7_00079	NW_003456422.1	683394	684341	948	2	1_2_0	3032	0.001	intergenic_region	n/a
Conidia	Tru_circ_sc2.7_00080	NW_003456422.1	683744	684462	125	2	2_1_1	4365	0.001	intergenic_region	n/a
Conidia	Tru_circ_sc2.7_00081	NW_003456422.1	683748	684341	594	3	1_2_0	5071	0.001	intergenic_region	n/a
Conidia;Mycelia	Tru_circ_sc2.7_00082	NW_003456422.1	683748	684462	551	59	29_22_9	4040	0.028	intergenic_region	n/a
Conidia	Tru_circ_sc2.7_00083	NW_003456422.1	685283	686072	790	9	7_7_0	339	0.05	intergenic_region	n/a
Conidia	Tru_circ_sc2.7_00084	NW_003456422.1	699996	700684	123	4	4_4_0	473	0.017	intergenic_region	n/a
Conidia	Tru_circ_sc2.7_00085	NW_003456422.1	700562	702106	123	7	3_2_0	376	0.036	intergenic_region	n/a
Conidia	Tru_circ01835_001	NW_003456427.1	771216	771618	403	2	2_1_0	131	0.03	exon	10373571,
Conidia	Tru_circ_sc2.7_00086	NW_003456422.1	709523	710258	736	2	2_2_0	23	0.148	intergenic_region	n/a
Conidia	Tru_circ_sc2.7_00087	NW_003456422.1	709768	710258	194	10	5_3_0	29	0.408	intergenic_region	n/a
Conidia	Tru_circ_sc2.7_00088	NW_003456422.1	712262	713317	1056	4	3_4_0	394	0.02	intergenic_region	n/a
Conidia	Tru_circ_sc2.7_00089	NW_003456422.1	712559	713317	153	11	7_9_3	730	0.029	intergenic_region	n/a
Conidia	Tru_circ_sc2.7_00090	NW_003456422.1	712675	713279	37	6	2_5_2	328	0.035	intergenic_region	n/a
Conidia	Tru_circ_sc2.7_00091	NW_003456422.1	712675	713288	37	4	2_4_2	362	0.022	intergenic_region	n/a
Conidia	Tru_circ01851_001	NW_003456427.1	813257	814093	837	4	2_2_0	619	0.013	exon	10373588,
Conidia	Tru_circ_sc2.7_00092	NW_003456422.1	714031	714732	71	2	2_2_0	647	0.006	intergenic_region	n/a
Conidia	Tru_circ_sc2.7_00093	NW_003456422.1	723738	724340	603	4	4_4_0	328	0.024	intergenic_region	n/a
Conidia	Tru_circ_sc2.7_00095	NW_003456422.1	730269	730557	289	2	2_2_0	1323	0.003	intergenic_region	n/a
Conidia	Tru_circ_sc2.7_00096	NW_003456422.1	730391	730953	563	2	2_0_1	525	0.008	intergenic_region	n/a
Conidia	Tru_circ_sc2.7_00097	NW_003456422.1	730520	730953	374	3	1_1_1	699	0.009	intergenic_region	n/a
Conidia	Tru_circ_sc2.7_00007	NW_003456422.1	73273	73547	194	3	3_3_0	324	0.018	intergenic_region	n/a
Conidia	Tru_circ_sc2.7_00098	NW_003456422.1	734037	736299	2263	3	1_3_0	1510	0.004	intergenic_region	n/a
Conidia	Tru_circ01858_001	NW_003456427.1	830189	831038	774	3	2_2_0	1589	0.004	exon	10373595,
Conidia	Tru_circ_sc2.7_00100	NW_003456422.1	784334	784507	174	2	2_2_0	68	0.056	intergenic_region	n/a
Conidia	Tru_circ_sc2.7_00101	NW_003456422.1	792394	793097	704	10	7_8_0	487	0.039	intergenic_region	n/a
Conidia	Tru_circ_sc2.7_00102	NW_003456422.1	792401	793097	697	25	9_17_0	481	0.094	intergenic_region	n/a
Conidia	Tru_circ_sc2.7_00103	NW_003456422.1	792717	793097	80	3	3_3_0	457	0.013	intergenic_region	n/a
Conidia	Tru_circ_sc2.7_00104	NW_003456422.1	793314	794345	106	3	2_1_0	961	0.006	intergenic_region	n/a
Conidia	Tru_circ01859_001	NW_003456427.1	832747	833645	711	3	2_2_0	446	0.013	exon	10373596,
Conidia	Tru_circ_sc2.7_00105	NW_003456422.1	797466	799408	1943	4	4_3_0	1023	0.008	intergenic_region	n/a
Conidia	Tru_circ01859_002	NW_003456427.1	833402	833943	316	3	2_2_0	563	0.011	intron	10373596,
Conidia	Tru_circ01884_001	NW_003456427.1	906743	907245	503	3	3_2_0	273	0.022	exon	10373620,
Conidia	Tru_circ01886_001	NW_003456427.1	910414	910818	405	2	1_2_0	663	0.006	exon	10373622,
Conidia	Tru_circ_sc2.7_00008	NW_003456422.1	81813	82176	364	2	2_2_0	1148	0.003	intergenic_region	n/a
Conidia	Tru_circ_sc2.7_00106	NW_003456422.1	840518	841431	914	2	2_2_0	187	0.021	intergenic_region	n/a
Conidia	Tru_circ_sc2.7_00107	NW_003456422.1	843587	843918	332	5	2_2_0	180	0.053	intergenic_region	n/a
Conidia	Tru_circ_sc2.7_00108	NW_003456422.1	843587	844175	589	2	2_2_0	133	0.029	intergenic_region	n/a
Conidia	Tru_circ01892_001	NW_003456427.1	925074	925293	165	2	0_2_2	1322	0.003	intron	10373628,
Conidia	Tru_circ_sc2.7_00109	NW_003456422.1	857447	858267	136	3	2_1_0	843	0.007	intergenic_region	n/a
Conidia	Tru_circ01894_001	NW_003456427.1	927038	927455	594	2	2_2_0	727	0.005	exon	10373630,
Conidia	Tru_circ01901_001	NW_003456427.1	943517	944067	481	2	1_2_0	413	0.01	exon	10373637,
Conidia;Mycelia	Tru_circ01905_001	NW_003456427.1	950213	951333	1121	4	3_2_0	842	0.009	exon	10373642,
Conidia	Tru_circ01905_002	NW_003456427.1	950746	951333	588	3	2_2_0	697	0.009	exon	10373642,
Conidia	Tru_circ_sc2.7_00110	NW_003456422.1	896610	898552	1943	2	1_2_0	437	0.009	intergenic_region	n/a
Conidia	Tru_circ_sc2.7_00009	NW_003456422.1	90110	90490	211	3	2_2_0	952	0.006	intergenic_region	n/a
Conidia;Mycelia	Tru_circ_sc2.7_00010	NW_003456422.1	90110	91120	1011	94	30_35_2	1025	0.155	intergenic_region	n/a
Conidia	Tru_circ01905_003	NW_003456427.1	951041	951333	293	2	2_1_0	567	0.007	exon	10373642,
Conidia	Tru_circ01905_004	NW_003456427.1	951080	951333	254	4	2_3_0	510	0.015	exon	10373642,
Conidia	Tru_circ01908_005	NW_003456427.1	961825	961999	175	2	2_2_0	1038	0.004	exon	10373645,
Conidia	Tru_circ01908_004	NW_003456427.1	961825	962125	301	2	2_2_0	750	0.005	exon	10373645,
Conidia	Tru_circ01908_003	NW_003456427.1	961825	962174	463	3	2_2_0	801	0.007	exon	10373645,
Conidia	Tru_circ01908_002	NW_003456427.1	961825	962287	463	8	5_5_0	905	0.017	exon	10373645,
Conidia;Mycelia	Tru_circ_sc2.7_00111	NW_003456422.1	931757	932204	359	11	6_6_0	30	0.423	intergenic_region	n/a
Conidia	Tru_circ_sc2.7_00112	NW_003456422.1	937196	937661	47	2	2_2_0	134	0.029	intergenic_region	n/a
Conidia	Tru_circ_sc2.7_00113	NW_003456422.1	947471	947869	399	6	4_3_0	424	0.028	intergenic_region	n/a
Conidia	Tru_circ_sc2.7_00114	NW_003456422.1	947471	948001	55	3	2_1_0	455	0.013	intergenic_region	n/a
Conidia	Tru_circ01908_001	NW_003456427.1	961825	963206	1299	2	2_2_0	869	0.005	exon	10373645,
Conidia;Mycelia	Tru_circ_sc2.7_00115	NW_003456422.1	957001	957454	454	3	3_2_0	299	0.02	intergenic_region	n/a
Conidia	Tru_circ_sc2.7_00116	NW_003456422.1	960849	961171	323	3	1_3_0	813	0.007	intergenic_region	n/a
Conidia	Tru_circ_sc2.7_00117	NW_003456422.1	962630	964238	1609	7	7_6_0	497	0.027	intergenic_region	n/a
Conidia	Tru_circ_sc2.7_00118	NW_003456422.1	962630	966749	64	2	1_1_1	733	0.005	intergenic_region	n/a
Conidia	Tru_circ01917_001	NW_003456427.1	982899	983354	456	3	2_1_0	462	0.013	intron	10373654,
Conidia;Mycelia	Tru_circ01917_002	NW_003456427.1	982899	983747	849	4	3_4_0	612	0.013	intron	10373654,
Conidia	Tru_circ01920_001	NW_003456427.1	989128	989331	204	7	4_4_0	377	0.036	exon	10373657,
Conidia	Tru_circ_sc2.7_00119	NW_003456422.1	988445	988993	549	2	2_1_0	5076	0.001	intergenic_region	n/a
Conidia	Tru_circ_sc2.7_00120	NW_003456422.1	988451	988993	543	2	1_2_0	5100	0.001	intergenic_region	n/a
Conidia	Tru_circ_sc2.7_00121	NW_003456422.1	988950	989092	76	2	1_0_2	8065	0	intergenic_region	n/a
Conidia	Tru_circ01927_001	NW_003456427.1	1006805	1007492	688	4	2_2_0	817	0.01	exon	10373664,
Conidia	Tru_circ_sc2.6_00144	NW_003456423.1	1009453	1010592	1140	3	2_2_0	396	0.015	intergenic_region	n/a
Conidia	Tru_circ_sc2.6_00145	NW_003456423.1	1017252	1018517	1266	2	1_2_0	546	0.007	intergenic_region	n/a
Conidia	Tru_circ06955_001	NW_003456421.1	1124106	1124845	740	2	2_2_0	270	0.015	intron	10373671,
Conidia	Tru_circ06956_001	NW_003456421.1	1128377	1128729	353	2	2_2_0	700	0.006	exon	10373672,
Conidia	Tru_circ_sc2.6_00146	NW_003456423.1	1018305	1018517	213	2	2_2_0	612	0.006	intergenic_region	n/a
Conidia	Tru_circ06960_001	NW_003456421.1	1141141	1141459	570	5	5_3_0	506	0.019	exon	10373676,
Mycelia	Tru_circ06963_001	NW_003456421.1	1153434	1153700	267	2	2_2_0	9340	0	exon	10373679,
Conidia	Tru_circ_sc2.6_00147	NW_003456423.1	1034101	1034534	434	3	3_2_0	598	0.01	intergenic_region	n/a
Conidia	Tru_circ_sc2.6_00149	NW_003456423.1	1042899	1043545	647	2	1_2_0	3973	0.001	intergenic_region	n/a
Conidia	Tru_circ06837_001	NW_003456421.1	843658	844104	368	2	2_2_0	2314	0.002	exon	10373682,
Conidia	Tru_circ06843_001	NW_003456421.1	861990	863436	1447	2	2_2_0	1428	0.003	exon	10373688,
Conidia	Tru_circ_sc2.6_00150	NW_003456423.1	1052495	1053380	886	2	2_2_0	2251	0.002	intergenic_region	n/a
Conidia	Tru_circ_sc2.6_00151	NW_003456423.1	1057355	1057755	401	7	7_6_0	413	0.033	intergenic_region	n/a
Conidia	Tru_circ_sc2.6_00152	NW_003456423.1	1057520	1057755	236	2	2_1_0	333	0.012	intergenic_region	n/a
Conidia	Tru_circ_sc2.6_00006	NW_003456423.1	105853	107288	1436	13	8_7_0	1097	0.023	intergenic_region	n/a
Conidia	Tru_circ06847_001	NW_003456421.1	874156	874943	671	2	2_1_0	289	0.014	exon	10373692,
Conidia	Tru_circ06847_002	NW_003456421.1	874156	874948	235	2	1_2_0	286	0.014	exon	10373692,
Conidia	Tru_circ06853_001	NW_003456421.1	891503	892273	612	2	2_2_0	852	0.005	exon	10373698,
Mycelia	Tru_circ06854_001	NW_003456421.1	895812	896017	206	2	2_2_0	720	0.006	exon	10373699,
Conidia	Tru_circ06614_001	NW_003456421.1	272025	272569	545	4	4_4_0	307	0.025	exon	10373707,
Conidia	Tru_circ_sc2.6_00154	NW_003456423.1	1093810	1094959	213	3	2_2_0	1130	0.005	intergenic_region	n/a
Conidia	Tru_circ_sc2.6_00155	NW_003456423.1	1094103	1094959	857	3	3_3_0	1533	0.004	intergenic_region	n/a
Conidia	Tru_circ06620_001	NW_003456421.1	291869	292485	317	5	4_3_1	3704	0.003	exon	10373714,
Conidia	Tru_circ06622_002	NW_003456421.1	294370	294682	253	2	1_2_0	996	0.004	exon	10373716,
Conidia	Tru_circ_sc2.6_00007	NW_003456423.1	110609	111550	942	2	2_2_0	949	0.004	intergenic_region	n/a
Conidia;Mycelia	Tru_circ06622_001	NW_003456421.1	294370	294823	334	7	4_2_1	2037	0.007	exon	10373716,
Conidia	Tru_circ_sc2.6_00156	NW_003456423.1	1128804	1128968	165	2	2_2_0	844	0.005	intergenic_region	n/a
Conidia	Tru_circ_sc2.6_00157	NW_003456423.1	1138036	1138511	476	19	12_13_0	247	0.133	intergenic_region	n/a
Conidia	Tru_circ_sc2.6_00158	NW_003456423.1	1154389	1155036	648	4	2_1_0	300	0.026	intergenic_region	n/a
Conidia;Mycelia	Tru_circ_sc2.6_00159	NW_003456423.1	1174826	1175077	252	2	2_1_0	176	0.022	intergenic_region	n/a
Conidia;Mycelia	Tru_circ_sc2.6_00160	NW_003456423.1	1174988	1175910	923	7	4_4_0	156	0.082	intergenic_region	n/a
Conidia;Mycelia	Tru_circ_sc2.6_00161	NW_003456423.1	1175647	1175910	264	2	1_2_0	152	0.026	intergenic_region	n/a
Conidia	Tru_circ_sc2.6_00162	NW_003456423.1	1181594	1182153	560	3	3_3_0	363	0.016	intergenic_region	n/a
Conidia	Tru_circ_sc2.6_00163	NW_003456423.1	1181717	1182153	437	3	3_3_0	388	0.015	intergenic_region	n/a
Conidia	Tru_circ06623_002	NW_003456421.1	299897	300288	1001	3	2_2_0	572	0.01	exon	10373717,
Conidia	Tru_circ06623_001	NW_003456421.1	299897	300897	1001	5	4_3_0	478	0.02	exon	10373717,
Conidia	Tru_circ06902_001	NW_003456421.1	1011725	1012492	768	2	1_2_0	617	0.006	exon	10373722,
Conidia	Tru_circ_sc2.6_00164	NW_003456423.1	1226693	1227092	400	2	2_2_0	363	0.011	intergenic_region	n/a
Conidia	Tru_circ_sc2.6_00165	NW_003456423.1	1228348	1228905	109	3	2_2_0	527	0.011	intergenic_region	n/a
Conidia	Tru_circ06523_001	NW_003456421.1	61188	61752	565	2	2_2_0	663	0.006	exon	10373741,
Conidia	Tru_circ_sc2.6_00166	NW_003456423.1	1241155	1241937	87	2	2_2_0	1161	0.003	intergenic_region	n/a
Conidia	Tru_circ_sc2.6_00167	NW_003456423.1	1241655	1242643	261	2	2_2_0	2032	0.002	intergenic_region	n/a
Conidia	Tru_circ_sc2.6_00168	NW_003456423.1	1241851	1242643	793	4	2_3_0	2238	0.004	intergenic_region	n/a
Conidia	Tru_circ_sc2.6_00169	NW_003456423.1	1242001	1242643	643	3	3_3_0	2428	0.002	intergenic_region	n/a
Conidia	Tru_circ_sc2.6_00170	NW_003456423.1	1242391	1242643	193	22	5_11_9	2537	0.017	intergenic_region	n/a
Conidia	Tru_circ_sc2.6_00171	NW_003456423.1	1242391	1242740	67	3	2_2_0	1837	0.003	intergenic_region	n/a
Conidia	Tru_circ06525_001	NW_003456421.1	65469	65735	267	3	2_1_0	409	0.014	exon	10373743,
Conidia	Tru_circ00438_001	NW_003456428.1	1144856	1145239	333	3	3_3_0	640	0.009	exon	10373749,
Conidia	Tru_circ00438_002	NW_003456428.1	1144856	1145519	555	2	2_2_0	581	0.007	exon	10373749,
Conidia;Mycelia	Tru_circ_sc2.6_00172	NW_003456423.1	1297455	1297852	398	6	6_6_0	972	0.012	intergenic_region	n/a
Conidia	Tru_circ00444_001	NW_003456428.1	1154820	1155300	481	4	2_3_0	551	0.014	exon	10373755,
Conidia	Tru_circ_sc2.6_00009	NW_003456423.1	133535	133953	285	2	2_1_0	971	0.004	intergenic_region	n/a
Conidia	Tru_circ_sc2.6_00173	NW_003456423.1	1337426	1338136	45	2	1_1_1	947	0.004	intergenic_region	n/a
Conidia	Tru_circ00446_001	NW_003456428.1	1161255	1161582	328	3	2_2_0	3616	0.002	exon	10373757,
Conidia	Tru_circ_sc2.6_00174	NW_003456423.1	1345489	1346022	534	5	4_4_0	235	0.041	intergenic_region	n/a
Conidia	Tru_circ_sc2.6_00175	NW_003456423.1	1354398	1354837	440	2	2_2_0	73	0.052	intergenic_region	n/a
Conidia	Tru_circ_sc2.6_00177	NW_003456423.1	1370168	1370461	294	3	1_2_0	8145	0.001	intergenic_region	n/a
Conidia	Tru_circ_sc2.6_00010	NW_003456423.1	137089	138782	196	2	1_2_1	395	0.01	intergenic_region	n/a
Conidia	Tru_circ_sc2.6_00011	NW_003456423.1	137089	139132	196	2	0_1_2	248	0.016	intergenic_region	n/a
Conidia	Tru_circ_sc2.6_00178	NW_003456423.1	1376221	1377138	73	2	2_2_0	1940	0.002	intergenic_region	n/a
Conidia;Mycelia	Tru_circ00452_001	NW_003456428.1	1171649	1172382	734	3	3_2_0	262	0.022	exon	10373763,
Conidia	Tru_circ00455_004	NW_003456428.1	1188184	1188731	478	3	2_2_0	1127	0.005	exon	10373766,
Conidia;Mycelia	Tru_circ00455_003	NW_003456428.1	1188814	1189151	338	2	2_2_0	2546	0.002	exon	10373766,
Conidia	Tru_circ_sc2.6_00179	NW_003456423.1	1402370	1403236	867	5	5_3_0	869	0.011	intergenic_region	n/a
Conidia	Tru_circ_sc2.6_00180	NW_003456423.1	1402370	1403586	1217	4	3_3_0	754	0.01	intergenic_region	n/a
Conidia	Tru_circ00455_002	NW_003456428.1	1188814	1189298	409	5	3_3_0	2015	0.005	exon	10373766,
Conidia	Tru_circ00455_001	NW_003456428.1	1188814	1189401	446	8	4_2_3	1661	0.01	exon	10373766,
Conidia	Tru_circ00458_001	NW_003456428.1	1197286	1197767	482	5	3_3_0	311	0.031	exon	10373770,
Conidia	Tru_circ_sc2.6_00012	NW_003456423.1	147882	148748	867	2	2_2_0	1071	0.004	intergenic_region	n/a
Conidia	Tru_circ_sc2.6_00181	NW_003456423.1	1483367	1483773	407	2	2_2_0	251	0.016	intergenic_region	n/a
Conidia	Tru_circ00458_002	NW_003456428.1	1198210	1198633	424	8	4_1_0	1057	0.015	exon	10373770,
Conidia	Tru_circ00466_002	NW_003456428.1	1219969	1220617	426	3	1_2_1	539	0.011	exon	10373779,
Conidia	Tru_circ00466_001	NW_003456428.1	1220254	1220617	266	4	2_3_0	197	0.039	exon	10373779,
Conidia	Tru_circ_sc2.6_00182	NW_003456423.1	1499560	1499946	387	7	6_7_0	363	0.037	intergenic_region	n/a
Conidia;Mycelia	Tru_circ_sc2.6_00183	NW_003456423.1	1507063	1507430	368	7	4_4_0	870	0.016	intergenic_region	n/a
Conidia	Tru_circ_sc2.6_00001	NW_003456423.1	15146	17716	2571	5	4_5_0	2127	0.005	intergenic_region	n/a
Conidia	Tru_circ00486_001	NW_003456428.1	1264550	1264957	308	2	2_2_0	510	0.008	exon	10373801,
Conidia	Tru_circ_sc2.6_00014	NW_003456423.1	204592	204902	311	2	2_2_0	1985	0.002	intergenic_region	n/a
Conidia	Tru_circ_sc2.6_00015	NW_003456423.1	204592	204910	319	5	2_2_0	1690	0.006	intergenic_region	n/a
Conidia	Tru_circ_sc2.6_00016	NW_003456423.1	204592	204921	330	4	3_2_0	1575	0.005	intergenic_region	n/a
Conidia	Tru_circ00490_001	NW_003456428.1	1276593	1276952	360	4	4_4_0	891	0.009	exon	10373805,
Conidia	Tru_circ_sc2.6_00002	NW_003456423.1	21731	22071	341	3	3_2_0	631	0.009	intergenic_region	n/a
Conidia	Tru_circ_sc2.6_00017	NW_003456423.1	222577	225316	2740	2	2_2_0	123	0.031	intergenic_region	n/a
Conidia	Tru_circ_sc2.6_00018	NW_003456423.1	225812	227074	1263	2	2_2_0	289	0.014	intergenic_region	n/a
Conidia	Tru_circ_sc2.6_00019	NW_003456423.1	228891	229501	611	2	2_2_0	170	0.023	intergenic_region	n/a
Conidia	Tru_circ_sc2.6_00020	NW_003456423.1	228904	229501	598	4	2_2_0	298	0.026	intergenic_region	n/a
Conidia	Tru_circ00509_001	NW_003456428.1	1319262	1319723	462	2	1_2_0	463	0.009	exon	10373823,
Conidia;Mycelia	Tru_circ_sc2.6_00021	NW_003456423.1	245308	245798	491	5	4_4_0	896	0.011	intergenic_region	n/a
Conidia	Tru_circ_sc2.6_00022	NW_003456423.1	247038	248189	1152	3	3_3_0	228	0.026	intergenic_region	n/a
Conidia;Mycelia	Tru_circ_sc2.6_00023	NW_003456423.1	247862	248189	328	58	28_25_0	933	0.111	intergenic_region	n/a
Conidia	Tru_circ_sc2.6_00024	NW_003456423.1	247862	248872	1011	7	5_6_0	993	0.014	intergenic_region	n/a
Conidia	Tru_circ_sc2.6_00025	NW_003456423.1	273224	273944	721	11	9_9_0	312	0.066	intergenic_region	n/a
Conidia	Tru_circ_sc2.6_00026	NW_003456423.1	273224	274214	991	4	2_3_0	180	0.043	intergenic_region	n/a
Conidia	Tru_circ_sc2.6_00027	NW_003456423.1	273224	274673	1450	7	7_7_0	208	0.063	intergenic_region	n/a
Conidia	Tru_circ_sc2.6_00028	NW_003456423.1	273224	274676	1453	13	12_9_0	207	0.112	intergenic_region	n/a
Conidia;Mycelia	Tru_circ_sc2.6_00029	NW_003456423.1	273224	274979	1756	34	15_14_3	127	0.349	intergenic_region	n/a
Conidia	Tru_circ_sc2.6_00030	NW_003456423.1	273224	275808	2585	2	2_2_0	102	0.038	intergenic_region	n/a
Conidia	Tru_circ_sc2.6_00031	NW_003456423.1	273797	274979	151	5	3_3_0	316	0.031	intergenic_region	n/a
Conidia;Mycelia	Tru_circ_sc2.6_00032	NW_003456423.1	274442	274979	480	14	8_8_1	203	0.121	intergenic_region	n/a
Conidia	Tru_circ_sc2.6_00033	NW_003456423.1	274442	275808	232	2	2_2_0	191	0.021	intergenic_region	n/a
Conidia	Tru_circ_sc2.6_00034	NW_003456423.1	276143	276651	509	4	4_4_0	352	0.022	intergenic_region	n/a
Conidia	Tru_circ_sc2.6_00035	NW_003456423.1	278646	278894	249	2	2_1_0	229	0.017	intergenic_region	n/a
Conidia;Mycelia	Tru_circ_sc2.6_00036	NW_003456423.1	279280	279566	287	15	10_11_0	518	0.055	intergenic_region	n/a
Conidia	Tru_circ00509_002	NW_003456428.1	1320386	1320610	225	3	2_1_0	397	0.015	intron	10373823,
Conidia	Tru_circ00514_001	NW_003456428.1	1328650	1328863	214	2	2_1_0	399	0.01	exon	10373828,
Conidia	Tru_circ_sc2.6_00038	NW_003456423.1	300315	300578	264	2	1_1_1	173	0.023	intergenic_region	n/a
Mycelia	Tru_circ01073_001	NW_003456428.1	2839289	2839739	666	2	1_2_0	647	0.006	exon	10373830,
Conidia	Tru_circ_sc2.6_00039	NW_003456423.1	301482	302177	696	2	2_2_0	4128	0.001	intergenic_region	n/a
Conidia	Tru_circ_sc2.6_00040	NW_003456423.1	301969	302306	338	2	2_1_0	1683	0.002	intergenic_region	n/a
Conidia	Tru_circ_sc2.6_00041	NW_003456423.1	303237	303490	254	3	2_3_0	1173	0.005	intergenic_region	n/a
Conidia	Tru_circ_sc2.6_00042	NW_003456423.1	303237	303699	463	2	2_2_0	381	0.01	intergenic_region	n/a
Conidia;Mycelia	Tru_circ_sc2.6_00043	NW_003456423.1	303237	303708	472	60	24_28_0	323	0.271	intergenic_region	n/a
Conidia	Tru_circ_sc2.6_00044	NW_003456423.1	303237	303861	428	10	7_4_5	472	0.041	intergenic_region	n/a
Conidia	Tru_circ_sc2.6_00045	NW_003456423.1	303237	303986	438	2	2_0_1	458	0.009	intergenic_region	n/a
Conidia	Tru_circ_sc2.6_00046	NW_003456423.1	303237	304140	904	2	2_2_0	507	0.008	intergenic_region	n/a
Conidia	Tru_circ_sc2.6_00047	NW_003456423.1	303237	304231	219	4	3_1_2	229	0.034	intergenic_region	n/a
Conidia	Tru_circ_sc2.6_00048	NW_003456423.1	303237	304647	284	11	7_8_0	634	0.034	intergenic_region	n/a
Conidia	Tru_circ_sc2.6_00049	NW_003456423.1	303237	304678	1442	6	4_3_0	644	0.018	intergenic_region	n/a
Conidia	Tru_circ_sc2.6_00050	NW_003456423.1	303237	304690	1454	5	4_5_0	226	0.042	intergenic_region	n/a
Conidia	Tru_circ01092_009	NW_003456428.1	2879713	2880440	728	2	2_2_0	469	0.008	exon	10373849,
Conidia	Tru_circ_sc2.6_00051	NW_003456423.1	305521	305749	229	7	2_3_0	1621	0.009	intergenic_region	n/a
Conidia;Mycelia	Tru_circ_sc2.6_00052	NW_003456423.1	305700	306409	710	224	43_41_3	660	0.404	intergenic_region	n/a
Conidia	Tru_circ_sc2.6_00004	NW_003456423.1	32642	33319	107	3	2_1_0	316	0.019	intergenic_region	n/a
Conidia	Tru_circ_sc2.6_00053	NW_003456423.1	331092	332107	1016	3	2_2_1	445	0.013	intergenic_region	n/a
Conidia	Tru_circ_sc2.6_00054	NW_003456423.1	331212	332107	124	2	2_1_0	359	0.011	intergenic_region	n/a
Conidia	Tru_circ01092_008	NW_003456428.1	2879928	2880984	27	6	4_0_3	581	0.02	exon	10373849,
Conidia	Tru_circ01092_006	NW_003456428.1	2879928	2881043	842	15	11_8_1	687	0.042	exon	10373849,
Conidia	Tru_circ01092_005	NW_003456428.1	2879991	2881043	86	4	3_2_1	708	0.011	exon	10373849,
Conidia	Tru_circ_sc2.6_00056	NW_003456423.1	356924	357261	338	5	3_3_0	28	0.263	intergenic_region	n/a
Conidia	Tru_circ01092_007	NW_003456428.1	2880587	2880984	27	2	2_0_2	627	0.006	intron	10373849,
Conidia	Tru_circ01092_004	NW_003456428.1	2880587	2881043	69	3	3_1_0	591	0.01	intron	10373849,
Conidia	Tru_circ_sc2.6_00057	NW_003456423.1	377398	378486	84	5	4_1_0	131	0.071	intergenic_region	n/a
Conidia	Tru_circ_sc2.6_00058	NW_003456423.1	383223	384447	1225	5	3_4_0	721	0.014	intergenic_region	n/a
Conidia	Tru_circ01092_002	NW_003456428.1	2880587	2881180	594	2	2_2_0	1023	0.004	intron	10373849,
Conidia	Tru_circ_sc2.6_00059	NW_003456423.1	383387	384315	156	2	2_2_0	359	0.011	intergenic_region	n/a
Conidia	Tru_circ_sc2.6_00060	NW_003456423.1	383387	384442	1056	3	3_2_0	646	0.009	intergenic_region	n/a
Conidia	Tru_circ_sc2.6_00061	NW_003456423.1	383387	384447	63	5	3_2_0	422	0.023	intergenic_region	n/a
Conidia	Tru_circ_sc2.6_00062	NW_003456423.1	383747	384315	569	4	3_3_0	392	0.02	intergenic_region	n/a
Conidia	Tru_circ01092_003	NW_003456428.1	2880800	2881043	185	3	2_2_0	713	0.008	exon	10373849,
Conidia	Tru_circ_sc2.6_00063	NW_003456423.1	400401	400726	326	3	1_1_1	945	0.006	intergenic_region	n/a
Conidia;Mycelia	Tru_circ_sc2.6_00064	NW_003456423.1	400401	401098	698	6	5_6_0	589	0.02	intergenic_region	n/a
Conidia	Tru_circ_sc2.6_00066	NW_003456423.1	404068	404555	488	2	2_2_0	381	0.01	intergenic_region	n/a
Conidia	Tru_circ_sc2.6_00067	NW_003456423.1	406210	406866	79	4	1_1_1	191	0.04	intergenic_region	n/a
Conidia	Tru_circ_sc2.6_00068	NW_003456423.1	406210	407069	860	3	2_2_0	379	0.016	intergenic_region	n/a
Conidia	Tru_circ01092_001	NW_003456428.1	2880800	2881180	311	3	3_2_0	1091	0.005	exon	10373849,
Conidia	Tru_circ08682_002	NW_003456428.1	2883872	2884285	576	2	2_2_0	650	0.006	exon	10373850,
Conidia	Tru_circ08682_001	NW_003456428.1	2883872	2884833	905	2	2_2_0	289	0.014	exon	10373850,
Conidia	Tru_circ01096_001	NW_003456428.1	2894734	2895143	262	2	2_2_0	576	0.007	exon	10373854,
Conidia	Tru_circ01108_001	NW_003456428.1	2925057	2925532	476	3	2_2_0	921	0.006	exon	10373867,
Conidia	Tru_circ_sc2.6_00069	NW_003456423.1	421595	423624	2030	3	3_2_0	402	0.015	intergenic_region	n/a
Conidia	Tru_circ01113_002	NW_003456428.1	2936866	2937812	728	2	2_1_0	3071	0.001	exon	10373872,
Conidia	Tru_circ01113_001	NW_003456428.1	2936866	2937941	764	3	3_0_3	2849	0.002	exon	10373872,
Conidia	Tru_circ01114_001	NW_003456428.1	2940290	2940652	363	2	2_2_0	934	0.004	exon	10373873,
Conidia	Tru_circ_sc2.6_00070	NW_003456423.1	428264	429291	155	6	4_3_0	317	0.036	intergenic_region	n/a
Conidia	Tru_circ_sc2.6_00071	NW_003456423.1	428264	429320	1057	2	2_2_0	398	0.01	intergenic_region	n/a
Conidia	Tru_circ01116_001	NW_003456428.1	2947122	2947589	468	10	5_8_0	581	0.033	exon	10373876,
Conidia;Mycelia	Tru_circ01118_001	NW_003456428.1	2954881	2955249	312	2	2_2_0	179	0.022	exon	10373878,
Conidia;Mycelia	Tru_circ_sc2.6_00072	NW_003456423.1	453256	454722	1467	5	3_4_0	215	0.044	intergenic_region	n/a
Conidia	Tru_circ01118_002	NW_003456428.1	2955038	2955249	212	2	2_1_0	224	0.018	exon	10373878,
Conidia	Tru_circ_sc2.6_00073	NW_003456423.1	471358	471825	468	2	1_2_0	155	0.025	intergenic_region	n/a
Conidia	Tru_circ_sc2.6_00074	NW_003456423.1	471358	472145	788	2	2_2_0	149	0.026	intergenic_region	n/a
Conidia	Tru_circ01122_001	NW_003456428.1	2961006	2961264	190	2	2_2_0	11498	0	exon	10373882,
Conidia	Tru_circ_sc2.6_00075	NW_003456423.1	486705	488883	2179	2	2_2_0	906	0.004	intergenic_region	n/a
Conidia	Tru_circ_sc2.6_00077	NW_003456423.1	488983	489747	56	2	1_1_1	665	0.006	intergenic_region	n/a
Conidia	Tru_circ_sc2.6_00078	NW_003456423.1	489175	489747	573	5	4_5_0	816	0.012	intergenic_region	n/a
Conidia;Mycelia	Tru_circ_sc2.6_00079	NW_003456423.1	493609	494068	460	39	18_19_2	238	0.247	intergenic_region	n/a
Conidia	Tru_circ_sc2.6_00080	NW_003456423.1	493609	494076	455	9	7_7_0	240	0.07	intergenic_region	n/a
Conidia	Tru_circ_sc2.6_00081	NW_003456423.1	493609	494095	487	2	2_2_0	241	0.016	intergenic_region	n/a
Conidia;Mycelia	Tru_circ_sc2.6_00082	NW_003456423.1	493775	494068	294	4	2_3_0	373	0.021	intergenic_region	n/a
Conidia	Tru_circ_sc2.6_00083	NW_003456423.1	493775	494076	302	3	1_2_0	554	0.011	intergenic_region	n/a
Conidia	Tru_circ_sc2.6_00084	NW_003456423.1	521711	522139	52	2	1_2_0	240	0.016	intergenic_region	n/a
Conidia	Tru_circ_sc2.6_00085	NW_003456423.1	525978	526365	388	5	4_3_0	73	0.12	intergenic_region	n/a
Conidia	Tru_circ_sc2.6_00086	NW_003456423.1	526561	527112	493	2	2_0_2	71	0.053	intergenic_region	n/a
Conidia	Tru_circ01126_002	NW_003456428.1	2969988	2971039	847	3	0_1_3	2500	0.002	exon	10373886,
Conidia	Tru_circ_sc2.6_00087	NW_003456423.1	536216	536490	275	2	2_2_0	122	0.032	intergenic_region	n/a
Conidia	Tru_circ_sc2.6_00088	NW_003456423.1	536253	536490	238	2	2_2_0	170	0.023	intergenic_region	n/a
Conidia	Tru_circ01126_003	NW_003456428.1	2970069	2970353	762	2	2_1_0	2338	0.002	exon	10373886,
Conidia	Tru_circ01126_001	NW_003456428.1	2970069	2971039	826	3	2_1_1	2642	0.002	exon	10373886,
Conidia	Tru_circ01130_001	NW_003456428.1	2988360	2988951	453	11	7_8_0	569	0.037	exon	10373890,
Conidia	Tru_circ_sc2.6_00089	NW_003456423.1	564022	564288	267	3	2_3_0	820	0.007	intergenic_region	n/a
Conidia	Tru_circ01132_001	NW_003456428.1	2993136	2993611	362	2	1_1_1	803	0.005	exon	10373892,
Conidia	Tru_circ01132_002	NW_003456428.1	2993493	2993892	400	2	1_2_0	1380	0.003	exon	10373892,
Conidia	Tru_circ01149_001	NW_003456428.1	3030846	3031443	598	3	2_2_0	677	0.009	exon	10373909,
Conidia	Tru_circ_sc2.6_00090	NW_003456423.1	580512	581529	1018	2	1_2_1	526	0.008	intergenic_region	n/a
Conidia	Tru_circ_sc2.6_00091	NW_003456423.1	580684	581529	25	4	0_3_2	538	0.015	intergenic_region	n/a
Conidia	Tru_circ_sc2.6_00092	NW_003456423.1	580941	581529	589	2	2_2_0	574	0.007	intergenic_region	n/a
Conidia	Tru_circ06602_001	NW_003456421.1	238175	239228	574	2	2_1_0	207	0.019	exon	10373912,
Conidia	Tru_circ_sc2.6_00093	NW_003456423.1	596612	597074	463	17	10_9_0	341	0.091	intergenic_region	n/a
Conidia	Tru_circ_sc2.6_00094	NW_003456423.1	609755	612885	3131	2	2_2_0	964	0.004	intergenic_region	n/a
Conidia	Tru_circ_sc2.6_00095	NW_003456423.1	624698	625725	150	2	1_1_1	473	0.008	intergenic_region	n/a
Conidia;Mycelia	Tru_circ06602_002	NW_003456421.1	238487	239228	429	31	19_13_6	277	0.183	exon	10373912,
Conidia	Tru_circ_sc2.6_00096	NW_003456423.1	636875	637592	718	5	5_5_0	546	0.018	intergenic_region	n/a
Conidia	Tru_circ_sc2.6_00097	NW_003456423.1	636875	637594	720	3	2_2_0	529	0.011	intergenic_region	n/a
Conidia;Mycelia	Tru_circ_sc2.6_00098	NW_003456423.1	636875	637608	734	51	26_27_2	139	0.423	intergenic_region	n/a
Conidia	Tru_circ06602_003	NW_003456421.1	238517	239228	397	3	3_1_1	299	0.02	exon	10373912,
Conidia	Tru_circ_sc2.6_00099	NW_003456423.1	641633	642807	1175	5	3_3_0	270	0.036	intergenic_region	n/a
Conidia	Tru_circ_sc2.6_00100	NW_003456423.1	644028	644246	152	2	2_2_0	56	0.067	intergenic_region	n/a
Conidia;Mycelia	Tru_circ06602_004	NW_003456421.1	238968	239228	261	55	27_27_1	176	0.385	intron	10373912,
Conidia	Tru_circ06602_005	NW_003456421.1	238968	239661	457	13	9_12_0	165	0.136	intron	10373912,
Conidia	Tru_circ_sc2.6_00101	NW_003456423.1	677564	678735	1172	2	2_1_0	159	0.025	intergenic_region	n/a
Conidia;Mycelia	Tru_circ_sc2.6_00102	NW_003456423.1	678304	678735	301	9	3_6_4	79	0.186	intergenic_region	n/a
Conidia;Mycelia	Tru_circ06602_006	NW_003456421.1	238968	239903	283	2	2_2_0	202	0.019	intron	10373912,
Conidia	Tru_circ_sc2.6_00104	NW_003456423.1	689671	689934	264	2	1_2_0	336	0.012	intergenic_region	n/a
Conidia	Tru_circ_sc2.6_00105	NW_003456423.1	701689	701949	261	2	1_2_0	5722	0.001	intergenic_region	n/a
Conidia	Tru_circ_sc2.6_00106	NW_003456423.1	706085	707007	923	6	5_5_0	372	0.031	intergenic_region	n/a
Conidia	Tru_circ_sc2.6_00107	NW_003456423.1	706085	707933	1849	2	2_1_0	413	0.01	intergenic_region	n/a
Conidia	Tru_circ_sc2.6_00108	NW_003456423.1	706085	711151	79	2	2_1_0	668	0.006	intergenic_region	n/a
Conidia	Tru_circ06602_007	NW_003456421.1	239168	239661	342	4	2_4_2	208	0.037	exon	10373912,
Conidia	Tru_circ06602_008	NW_003456421.1	239168	239903	449	6	1_4_3	195	0.058	exon	10373912,
Conidia	Tru_circ_sc2.6_00109	NW_003456423.1	716991	717544	310	8	1_5_5	324	0.047	intergenic_region	n/a
Conidia	Tru_circ_sc2.6_00005	NW_003456423.1	74174	74610	437	2	2_2_0	213	0.018	intergenic_region	n/a
Conidia	Tru_circ06602_009	NW_003456421.1	239381	239661	281	3	2_3_0	225	0.026	exon	10373912,
Conidia	Tru_circ_sc2.6_00110	NW_003456423.1	756815	757650	836	3	2_2_0	2380	0.003	intergenic_region	n/a
Conidia;Mycelia	Tru_circ06602_010	NW_003456421.1	239381	239903	388	27	15_15_0	164	0.248	exon	10373912,
Conidia	Tru_circ_sc2.6_00111	NW_003456423.1	778691	779230	540	2	2_1_0	137	0.028	intergenic_region	n/a
Conidia	Tru_circ06604_001	NW_003456421.1	248535	249249	508	12	11_11_0	301	0.074	exon	10373914,
Conidia	Tru_circ06604_002	NW_003456421.1	248985	249249	265	2	1_2_0	523	0.008	exon	10373914,
Conidia	Tru_circ06794_001	NW_003456421.1	739904	740486	483	3	2_3_0	1334	0.004	exon	10373929,
Conidia;Mycelia	Tru_circ_sc2.6_00112	NW_003456423.1	811898	812566	669	2	1_2_0	330	0.012	intergenic_region	n/a
Conidia	Tru_circ06794_002	NW_003456421.1	740090	740486	397	2	2_2_0	1271	0.003	exon	10373929,
Conidia	Tru_circ06801_001	NW_003456421.1	755494	756464	906	4	2_2_0	672	0.012	exon	10373936,
Conidia;Mycelia	Tru_circ_sc2.6_00113	NW_003456423.1	813221	814055	835	2	2_2_0	390	0.01	intergenic_region	n/a
Conidia;Mycelia	Tru_circ_sc2.6_00114	NW_003456423.1	813221	814145	925	8	5_6_0	194	0.076	intergenic_region	n/a
Conidia	Tru_circ_sc2.6_00115	NW_003456423.1	831023	831333	311	2	2_1_0	1096	0.004	intergenic_region	n/a
Conidia	Tru_circ06649_001	NW_003456421.1	374376	374926	551	2	2_2_0	1585	0.003	exon	10373949,
Conidia	Tru_circ06654_001	NW_003456421.1	390451	391042	592	2	1_2_0	387	0.01	exon	10373955,
Conidia	Tru_circ06654_002	NW_003456421.1	390672	391042	371	3	1_2_0	793	0.008	exon	10373955,
Conidia	Tru_circ_sc2.6_00116	NW_003456423.1	842638	844772	2135	2	2_2_0	274	0.014	intergenic_region	n/a
Mycelia	Tru_circ06660_001	NW_003456421.1	402919	405121	2137	2	2_2_0	196	0.02	exon	10373961,
Conidia	Tru_circ06661_001	NW_003456421.1	405783	406774	776	7	4_3_0	276	0.048	exon	10373962,
Conidia	Tru_circ06661_002	NW_003456421.1	406004	406774	639	3	2_1_0	231	0.025	exon	10373962,
Conidia	Tru_circ_sc2.6_00117	NW_003456423.1	854682	854934	253	2	2_1_0	790	0.005	intergenic_region	n/a
Conidia	Tru_circ_sc2.6_00118	NW_003456423.1	861123	862732	1610	2	2_1_0	647	0.006	intergenic_region	n/a
Conidia	Tru_circ_sc2.6_00119	NW_003456423.1	861582	861745	164	2	2_2_0	845	0.005	intergenic_region	n/a
Conidia	Tru_circ_sc2.6_00120	NW_003456423.1	861582	861964	129	2	2_2_0	848	0.005	intergenic_region	n/a
Conidia	Tru_circ06532_001	NW_003456421.1	85360	85894	315	3	0_2_2	661	0.009	exon	10373972,
Conidia	Tru_circ_sc2.6_00121	NW_003456423.1	882401	993604	111204	3	2_1_0	1419	0.004	intergenic_region	n/a
Conidia;Mycelia	Tru_circ06573_001	NW_003456421.1	180421	180962	409	7	5_6_1	1674	0.008	exon	10373973,
Conidia	Tru_circ06573_002	NW_003456421.1	180628	180962	335	4	3_2_0	1729	0.005	exon	10373973,
Conidia	Tru_circ_sc2.6_00122	NW_003456423.1	918245	918629	385	6	2_2_0	324	0.036	intergenic_region	n/a
Conidia	Tru_circ_sc2.6_00123	NW_003456423.1	925937	926846	910	4	2_2_0	316	0.025	intergenic_region	n/a
Conidia	Tru_circ_sc2.6_00124	NW_003456423.1	925937	927365	1429	3	3_2_0	355	0.017	intergenic_region	n/a
Conidia	Tru_circ06578_001	NW_003456421.1	195136	195587	452	2	2_2_0	8086	0	exon	10373978,
Conidia	Tru_circ00520_001	NW_003456428.1	1338346	1340160	1663	9	7_7_0	1226	0.014	exon	10373996,
Mycelia	Tru_circ00527_001	NW_003456428.1	1363190	1363402	213	2	2_1_0	150	0.026	exon	10374003,
Conidia	Tru_circ00530_001	NW_003456428.1	1377455	1377873	310	2	2_2_0	607	0.007	exon	10374006,
Conidia;Mycelia	Tru_circ_sc2.6_00125	NW_003456423.1	928904	930149	224	2	2_1_0	554	0.007	intergenic_region	n/a
Conidia	Tru_circ_sc2.6_00128	NW_003456423.1	928985	929811	143	3	3_1_0	385	0.015	intergenic_region	n/a
Conidia;Mycelia	Tru_circ_sc2.6_00129	NW_003456423.1	928985	930149	468	16	9_11_0	516	0.058	intergenic_region	n/a
Conidia	Tru_circ00530_002	NW_003456428.1	1378200	1380099	1757	2	2_1_0	608	0.007	exon	10374006,
Conidia	Tru_circ_sc2.6_00130	NW_003456423.1	937052	937382	331	2	2_1_0	117	0.033	intergenic_region	n/a
Conidia	Tru_circ_sc2.6_00131	NW_003456423.1	937052	938459	1408	2	2_1_0	308	0.013	intergenic_region	n/a
Conidia	Tru_circ_sc2.6_00132	NW_003456423.1	937513	938459	947	4	4_4_0	268	0.029	intergenic_region	n/a
Conidia	Tru_circ_sc2.6_00133	NW_003456423.1	937513	938641	35	6	4_2_3	225	0.051	intergenic_region	n/a
Conidia;Mycelia	Tru_circ_sc2.6_00136	NW_003456423.1	951002	951408	407	3	2_2_0	4199	0.001	intergenic_region	n/a
Conidia;Mycelia	Tru_circ_sc2.6_00137	NW_003456423.1	951002	951425	424	2	2_2_0	1126	0.004	intergenic_region	n/a
Conidia	Tru_circ_sc2.6_00138	NW_003456423.1	951002	951461	460	2	2_2_0	884	0.005	intergenic_region	n/a
Conidia	Tru_circ00534_001	NW_003456428.1	1386127	1386447	362	4	2_2_0	681	0.012	exon	10374010,
Conidia	Tru_circ00549_001	NW_003456428.1	1420442	1420814	305	2	2_2_0	967	0.004	exon	10374025,
Conidia	Tru_circ_sc2.6_00140	NW_003456423.1	965299	966369	1071	3	2_2_0	1335	0.004	intergenic_region	n/a
Conidia;Mycelia	Tru_circ_sc2.6_00141	NW_003456423.1	986256	989594	113	2	1_2_0	379	0.01	intergenic_region	n/a
Conidia;Mycelia	Tru_circ_sc2.6_00142	NW_003456423.1	986595	989594	3000	3	2_3_1	281	0.021	intergenic_region	n/a
Conidia	Tru_circ_sc2.6_00143	NW_003456423.1	996400	996831	432	2	1_2_0	347	0.011	intergenic_region	n/a
Conidia	Tru_circ00562_003	NW_003456428.1	1461410	1461678	269	2	1_2_0	428	0.009	exon	10374038,
Conidia	Tru_circ_sc2.5_00134	NW_003456424.1	1019704	1020743	1040	3	2_1_0	1651	0.004	intergenic_region	n/a
Conidia	Tru_circ_sc2.5_00135	NW_003456424.1	1022471	1023087	89	2	2_2_0	1056	0.004	intergenic_region	n/a
Conidia	Tru_circ_sc2.5_00136	NW_003456424.1	1023942	1024559	89	2	2_2_0	505	0.008	intergenic_region	n/a
Conidia	Tru_circ_sc2.5_00138	NW_003456424.1	1039632	1040447	816	2	2_2_0	908	0.004	intergenic_region	n/a
Conidia	Tru_circ00562_002	NW_003456428.1	1461410	1461683	274	7	5_4_0	396	0.034	exon	10374038,
Conidia	Tru_circ_sc2.5_00140	NW_003456424.1	1065278	1066130	164	3	3_3_0	795	0.007	intergenic_region	n/a
Conidia;Mycelia	Tru_circ00562_001	NW_003456428.1	1461410	1461704	295	4	3_2_0	413	0.019	exon	10374038,
Conidia	Tru_circ_sc2.5_00141	NW_003456424.1	1068400	1070561	2162	3	1_2_0	404	0.015	intergenic_region	n/a
Conidia;Mycelia	Tru_circ00569_001	NW_003456428.1	1473969	1474229	261	7	5_2_0	131	0.097	exon	10374045,
Conidia	Tru_circ00574_005	NW_003456428.1	1485023	1485282	260	2	2_1_0	370	0.011	exon	10374050,
Conidia	Tru_circ_sc2.5_00036	NW_003456424.1	110872	111340	209	2	2_2_0	403	0.01	intergenic_region	n/a
Conidia	Tru_circ00574_003	NW_003456428.1	1485340	1486005	490	4	3_3_0	411	0.019	exon	10374050,
Conidia	Tru_circ00574_004	NW_003456428.1	1485486	1485768	283	2	1_2_0	344	0.011	exon	10374050,
Conidia	Tru_circ00574_002	NW_003456428.1	1485486	1486005	401	4	3_2_1	471	0.017	exon	10374050,
Conidia	Tru_circ_sc2.5_00142	NW_003456424.1	1134624	1135084	461	2	2_2_0	616	0.006	intergenic_region	n/a
Conidia	Tru_circ_sc2.5_00143	NW_003456424.1	1134624	1135231	608	2	2_2_0	297	0.013	intergenic_region	n/a
Conidia	Tru_circ00574_001	NW_003456428.1	1485575	1486005	312	3	2_1_1	505	0.012	exon	10374050,
Conidia	Tru_circ00576_002	NW_003456428.1	1493687	1494074	264	10	5_6_3	2062	0.01	exon	10374052,
Conidia	Tru_circ_sc2.5_00037	NW_003456424.1	114189	114741	553	2	2_1_0	1707	0.002	intergenic_region	n/a
Conidia	Tru_circ_sc2.5_00144	NW_003456424.1	1144111	1144510	400	6	3_3_0	2392	0.005	intergenic_region	n/a
Conidia	Tru_circ_sc2.5_00145	NW_003456424.1	1144119	1144510	392	2	2_2_0	2421	0.002	intergenic_region	n/a
Conidia	Tru_circ_sc2.5_00146	NW_003456424.1	1144179	1144510	332	5	2_1_0	1916	0.005	intergenic_region	n/a
Conidia	Tru_circ_sc2.5_00147	NW_003456424.1	1144205	1144510	213	5	4_5_0	1834	0.005	intergenic_region	n/a
Conidia	Tru_circ_sc2.5_00148	NW_003456424.1	1144246	1144510	265	4	4_3_0	1625	0.005	intergenic_region	n/a
Conidia	Tru_circ_sc2.5_00149	NW_003456424.1	1144256	1144510	255	12	5_4_0	1559	0.015	intergenic_region	n/a
Conidia	Tru_circ_sc2.5_00150	NW_003456424.1	1144320	1144510	191	4	4_4_0	1882	0.004	intergenic_region	n/a
Conidia	Tru_circ_sc2.5_00151	NW_003456424.1	1144329	1144510	182	2	1_2_1	1902	0.002	intergenic_region	n/a
Conidia	Tru_circ00576_001	NW_003456428.1	1493797	1494074	219	4	0_3_2	1553	0.005	exon	10374052,
Conidia	Tru_circ_sc2.5_00152	NW_003456424.1	1155662	1156445	97	2	2_2_0	547	0.007	intergenic_region	n/a
Conidia	Tru_circ_sc2.5_00153	NW_003456424.1	1155662	1157800	289	3	3_2_0	1141	0.005	intergenic_region	n/a
Conidia;Mycelia	Tru_circ_sc2.5_00038	NW_003456424.1	115604	116058	455	8	4_5_0	18957	0.001	intergenic_region	n/a
Conidia;Mycelia	Tru_circ_sc2.5_00154	NW_003456424.1	1156762	1157064	303	2	1_2_0	461	0.009	intergenic_region	n/a
Conidia	Tru_circ_sc2.5_00155	NW_003456424.1	1156762	1157622	861	2	2_2_0	516	0.008	intergenic_region	n/a
Conidia;Mycelia	Tru_circ_sc2.5_00156	NW_003456424.1	1156762	1157725	819	47	19_11_9	718	0.116	intergenic_region	n/a
Conidia	Tru_circ_sc2.5_00157	NW_003456424.1	1156762	1157800	345	4	4_3_0	1102	0.007	intergenic_region	n/a
Conidia	Tru_circ_sc2.5_00158	NW_003456424.1	1156762	1157928	144	4	2_3_0	856	0.009	intergenic_region	n/a
Conidia	Tru_circ_sc2.5_00159	NW_003456424.1	1156874	1157725	852	3	1_1_1	989	0.006	intergenic_region	n/a
Conidia	Tru_circ_sc2.5_00160	NW_003456424.1	1157093	1157725	40	2	2_1_0	718	0.006	intergenic_region	n/a
Conidia	Tru_circ00579_001	NW_003456428.1	1502786	1503302	404	3	2_2_0	286	0.021	exon	10374055,
Conidia	Tru_circ00583_001	NW_003456428.1	1513578	1513810	233	3	2_2_0	274	0.021	exon	10374059,
Conidia	Tru_circ_sc2.5_00161	NW_003456424.1	1164773	1164976	204	2	2_2_0	506	0.008	intergenic_region	n/a
Conidia	Tru_circ_sc2.5_00162	NW_003456424.1	1170310	1170966	657	11	7_9_0	275	0.074	intergenic_region	n/a
Conidia	Tru_circ_sc2.5_00163	NW_003456424.1	1172069	1173255	84	9	6_6_0	1182	0.015	intergenic_region	n/a
Conidia	Tru_circ_sc2.5_00164	NW_003456424.1	1174210	1174662	453	6	3_3_0	864	0.014	intergenic_region	n/a
Conidia	Tru_circ_sc2.5_00039	NW_003456424.1	118018	118495	478	2	1_2_0	747	0.005	intergenic_region	n/a
Conidia	Tru_circ_sc2.5_00040	NW_003456424.1	118060	119043	984	6	5_5_0	1227	0.01	intergenic_region	n/a
Conidia	Tru_circ_sc2.5_00165	NW_003456424.1	1190783	1191371	589	3	2_2_0	206	0.028	intergenic_region	n/a
Conidia	Tru_circ00583_002	NW_003456428.1	1513578	1513836	259	3	2_1_0	287	0.02	intron	10374059,
Conidia	Tru_circ00585_001	NW_003456428.1	1518425	1518699	275	4	3_3_0	399	0.02	exon	10374061,
Conidia	Tru_circ00585_002	NW_003456428.1	1518968	1520196	1233	2	1_2_0	1421	0.003	exon	10374061,
Conidia	Tru_circ_sc2.5_00166	NW_003456424.1	1203383	1204622	154	8	5_2_6	955	0.016	intergenic_region	n/a
Conidia;Mycelia	Tru_circ00594_001	NW_003456428.1	1535880	1536368	446	4	3_2_0	979	0.008	exon	10374070,
Conidia	Tru_circ_sc2.5_00167	NW_003456424.1	1203601	1204622	69	3	2_1_1	1001	0.006	intergenic_region	n/a
Conidia	Tru_circ_sc2.5_00168	NW_003456424.1	1203601	1204682	129	2	1_2_0	1088	0.004	intergenic_region	n/a
Conidia	Tru_circ_sc2.5_00169	NW_003456424.1	1203601	1204705	152	2	2_2_0	807	0.005	intergenic_region	n/a
Conidia	Tru_circ01152_002	NW_003456428.1	3035279	3036486	118	2	0_2_2	971	0.004	intron	10374074,
Conidia	Tru_circ_sc2.5_00170	NW_003456424.1	1216592	1219626	565	11	8_9_0	1083	0.02	intergenic_region	n/a
Conidia	Tru_circ01152_003	NW_003456428.1	3035429	3036050	70	2	1_2_0	389	0.01	intron	10374074,
Conidia	Tru_circ_sc2.5_00171	NW_003456424.1	1225724	1226157	201	2	2_2_0	343	0.012	intergenic_region	n/a
Conidia	Tru_circ01152_001	NW_003456428.1	3035429	3036486	70	2	1_2_0	1119	0.004	intron	10374074,
Conidia	Tru_circ01171_001	NW_003456428.1	3081069	3081378	310	2	2_2_0	1244	0.003	exon	10374093,
Mycelia	Tru_circ01187_001	NW_003456428.1	3147887	3148092	206	2	2_1_0	5694	0.001	exon	10374110,
Conidia	Tru_circ01189_001	NW_003456428.1	3153499	3153936	107	2	2_2_0	478	0.008	exon	10374112,
Conidia	Tru_circ01198_002	NW_003456428.1	3176549	3177833	1285	3	3_3_0	2691	0.002	exon	10374121,
Conidia	Tru_circ_sc2.5_00172	NW_003456424.1	1252542	1253626	1085	3	3_3_0	338	0.017	intergenic_region	n/a
Conidia;Mycelia	Tru_circ01198_001	NW_003456428.1	3178034	3180107	2074	2	2_1_0	1525	0.003	exon	10374121,
Conidia	Tru_circ_sc2.5_00173	NW_003456424.1	1263091	1263537	447	7	7_6_0	460	0.03	intergenic_region	n/a
Conidia	Tru_circ_sc2.5_00174	NW_003456424.1	1264058	1264376	319	2	1_2_1	472	0.008	intergenic_region	n/a
Conidia	Tru_circ01203_002	NW_003456428.1	3190786	3191305	327	3	2_2_0	425	0.014	exon	10374126,
Conidia	Tru_circ01203_001	NW_003456428.1	3190914	3191305	245	3	3_2_0	442	0.013	exon	10374126,
Conidia	Tru_circ_sc2.5_00175	NW_003456424.1	1325250	1325477	228	3	2_2_0	1009	0.006	intergenic_region	n/a
Conidia	Tru_circ01205_003	NW_003456428.1	3197085	3197393	309	4	2_1_0	395	0.02	intron	10374129,
Conidia	Tru_circ01205_002	NW_003456428.1	3197100	3197393	294	2	2_2_0	330	0.012	intron	10374129,
Conidia	Tru_circ_sc2.5_00176	NW_003456424.1	1357519	1357851	333	4	3_4_0	824	0.01	intergenic_region	n/a
Conidia	Tru_circ_sc2.5_00177	NW_003456424.1	1357519	1358152	634	3	2_2_0	394	0.015	intergenic_region	n/a
Conidia	Tru_circ01205_001	NW_003456428.1	3197115	3197393	279	2	2_2_0	254	0.016	intron	10374129,
Conidia	Tru_circ01215_001	NW_003456428.1	3230464	3231025	502	2	1_1_1	909	0.004	exon	10374138,
Conidia	Tru_circ_sc2.5_00001	NW_003456424.1	13932	14344	413	2	2_2_0	665	0.006	intergenic_region	n/a
Conidia	Tru_circ_sc2.5_00002	NW_003456424.1	13932	14371	440	23	12_16_1	751	0.058	intergenic_region	n/a
Conidia;Mycelia	Tru_circ_sc2.5_00003	NW_003456424.1	13932	14570	639	23	17_16_0	831	0.052	intergenic_region	n/a
Conidia	Tru_circ_sc2.5_00004	NW_003456424.1	13932	14764	638	6	5_6_0	570	0.021	intergenic_region	n/a
Conidia	Tru_circ_sc2.5_00005	NW_003456424.1	13932	14876	945	4	3_3_0	405	0.019	intergenic_region	n/a
Conidia	Tru_circ_sc2.5_00006	NW_003456424.1	13932	16109	470	26	16_14_1	1788	0.028	intergenic_region	n/a
Conidia	Tru_circ_sc2.5_00007	NW_003456424.1	13932	16112	258	6	2_4_0	1617	0.007	intergenic_region	n/a
Conidia	Tru_circ01225_001	NW_003456428.1	3251031	3252396	1366	2	2_1_0	1380	0.003	exon	10374148,
Conidia	Tru_circ_sc2.5_00008	NW_003456424.1	14157	14371	215	3	2_1_0	808	0.007	intergenic_region	n/a
Conidia;Mycelia	Tru_circ_sc2.5_00009	NW_003456424.1	14157	14570	414	3	3_2_0	803	0.007	intergenic_region	n/a
Conidia	Tru_circ_sc2.5_00010	NW_003456424.1	14157	14764	608	3	3_2_0	590	0.01	intergenic_region	n/a
Conidia	Tru_circ_sc2.5_00011	NW_003456424.1	14157	14876	720	2	2_1_0	378	0.01	intergenic_region	n/a
Conidia	Tru_circ_sc2.5_00180	NW_003456424.1	1426482	1426855	374	3	2_2_0	391	0.015	intergenic_region	n/a
Conidia	Tru_circ_sc2.5_00013	NW_003456424.1	14345	14570	226	3	2_2_0	903	0.007	intergenic_region	n/a
Conidia	Tru_circ01227_001	NW_003456428.1	3259369	3260209	841	5	3_3_0	571	0.017	exon	10374150,
Conidia	Tru_circ_sc2.5_00181	NW_003456424.1	1468840	1469593	754	2	2_2_0	1022	0.004	intergenic_region	n/a
Conidia	Tru_circ_sc2.5_00182	NW_003456424.1	1468840	1469756	101	4	4_4_0	505	0.016	intergenic_region	n/a
Conidia	Tru_circ_sc2.5_00183	NW_003456424.1	1468840	1469795	894	86	31_37_0	471	0.267	intergenic_region	n/a
Conidia	Tru_circ_sc2.5_00184	NW_003456424.1	1468945	1469756	812	2	2_2_0	641	0.006	intergenic_region	n/a
Conidia	Tru_circ_sc2.5_00185	NW_003456424.1	1468945	1469795	789	55	24_25_1	453	0.195	intergenic_region	n/a
Conidia	Tru_circ_sc2.5_00186	NW_003456424.1	1469037	1469795	140	2	2_2_0	617	0.006	intergenic_region	n/a
Conidia	Tru_circ_sc2.5_00187	NW_003456424.1	1469044	1469795	140	2	2_2_0	631	0.006	intergenic_region	n/a
Conidia	Tru_circ_sc2.5_00188	NW_003456424.1	1469182	1469795	614	7	3_4_0	603	0.023	intergenic_region	n/a
Conidia	Tru_circ_sc2.5_00189	NW_003456424.1	1469235	1469795	499	25	11_10_1	439	0.102	intergenic_region	n/a
Conidia	Tru_circ06816_001	NW_003456421.1	791905	792300	307	4	1_0_2	1667	0.005	exon	10374155,
Conidia	Tru_circ_sc2.5_00190	NW_003456424.1	1536770	1538569	1800	4	3_3_0	374	0.021	intergenic_region	n/a
Conidia;Mycelia	Tru_circ06819_001	NW_003456421.1	797609	798333	659	4	0_3_1	546	0.014	exon	10374158,
Conidia;Mycelia	Tru_circ_sc2.5_00191	NW_003456424.1	1544189	1544813	625	9	1_8_6	914	0.019	intergenic_region	n/a
Conidia;Mycelia	Tru_circ_sc2.5_00192	NW_003456424.1	1544279	1544813	388	22	9_13_3	1164	0.036	intergenic_region	n/a
Conidia;Mycelia	Tru_circ_sc2.5_00193	NW_003456424.1	1544407	1544813	329	19	9_13_2	1043	0.035	intergenic_region	n/a
Conidia;Mycelia	Tru_circ_sc2.5_00194	NW_003456424.1	1544551	1544813	263	6	4_5_0	1275	0.009	intergenic_region	n/a
Conidia	Tru_circ06667_001	NW_003456421.1	420284	420967	465	2	1_2_0	607	0.007	exon	10374173,
Conidia	Tru_circ06673_001	NW_003456421.1	439761	440749	54	2	2_1_1	583	0.007	intron	10374179,
Conidia	Tru_circ_sc2.5_00195	NW_003456424.1	1558187	1559235	1049	9	8_7_0	812	0.022	intergenic_region	n/a
Conidia	Tru_circ_sc2.5_00196	NW_003456424.1	1570540	1572905	2366	2	2_2_0	649	0.006	intergenic_region	n/a
Conidia	Tru_circ_sc2.5_00198	NW_003456424.1	1581982	1582699	119	4	3_0_3	1205	0.007	intergenic_region	n/a
Conidia	Tru_circ_sc2.5_00199	NW_003456424.1	1581982	1582709	60	2	2_1_1	1126	0.004	intergenic_region	n/a
Conidia	Tru_circ06673_002	NW_003456421.1	440081	440468	388	2	2_2_0	620	0.006	intron	10374179,
Conidia	Tru_circ_sc2.5_00200	NW_003456424.1	1583546	1584940	1395	2	1_2_0	482	0.008	intergenic_region	n/a
Conidia	Tru_circ_sc2.5_00201	NW_003456424.1	1584541	1585909	1369	2	1_2_0	273	0.014	intergenic_region	n/a
Conidia	Tru_circ_sc2.5_00202	NW_003456424.1	1593034	1593933	900	2	1_2_0	335	0.012	intergenic_region	n/a
Conidia	Tru_circ06673_003	NW_003456421.1	440081	440470	390	9	7_6_0	623	0.028	intron	10374179,
Conidia	Tru_circ06673_004	NW_003456421.1	440081	440749	669	3	3_2_1	595	0.01	intron	10374179,
Conidia	Tru_circ06673_005	NW_003456421.1	440123	440740	505	3	1_2_0	615	0.01	exon	10374179,
Mycelia	Tru_circ06679_001	NW_003456421.1	456360	457045	686	3	2_3_1	2385	0.003	exon	10374185,
Conidia	Tru_circ06680_003	NW_003456421.1	457939	458665	727	5	3_3_0	736	0.013	exon	10374186,
Conidia	Tru_circ06680_002	NW_003456421.1	457939	460401	2305	3	3_1_0	949	0.006	exon	10374186,
Conidia	Tru_circ_sc2.5_00203	NW_003456424.1	1687584	1688832	1249	2	2_2_0	294	0.013	intergenic_region	n/a
Conidia	Tru_circ_sc2.5_00204	NW_003456424.1	1690386	1690828	124	5	3_3_0	255	0.038	intergenic_region	n/a
Conidia	Tru_circ06680_001	NW_003456421.1	459110	460401	1212	5	3_1_0	728	0.014	exon	10374186,
Conidia	Tru_circ06681_001	NW_003456421.1	464850	465387	538	2	2_2_0	187	0.021	exon	10374187,
Conidia	Tru_circ_sc2.5_00205	NW_003456424.1	1706649	1707432	248	3	2_2_0	549	0.011	intergenic_region	n/a
Conidia	Tru_circ_sc2.5_00206	NW_003456424.1	1707185	1707432	248	2	2_2_0	393	0.01	intergenic_region	n/a
Conidia	Tru_circ_sc2.5_00041	NW_003456424.1	182461	183225	295	5	2_4_2	907	0.011	intergenic_region	n/a
Conidia;Mycelia	Tru_circ08914_001	NW_003456421.1	150463	150833	371	11	7_7_2	1313	0.016	exon	10374210,
Conidia	Tru_circ_sc2.5_00042	NW_003456424.1	203676	204034	137	3	2_2_0	633	0.009	intergenic_region	n/a
Conidia;Mycelia	Tru_circ_sc2.5_00043	NW_003456424.1	214274	215263	53	17	10_11_2	369	0.084	intergenic_region	n/a
Conidia	Tru_circ_sc2.5_00044	NW_003456424.1	214274	215668	53	2	0_2_2	590	0.007	intergenic_region	n/a
Conidia	Tru_circ_sc2.5_00045	NW_003456424.1	215221	215668	448	15	10_9_1	684	0.042	intergenic_region	n/a
Conidia	Tru_circ06540_002	NW_003456421.1	104760	105449	690	7	4_5_0	1873	0.007	intron	10374212,
Conidia	Tru_circ_sc2.5_00046	NW_003456424.1	224312	224940	629	3	1_1_1	884	0.007	intergenic_region	n/a
Conidia	Tru_circ_sc2.5_00047	NW_003456424.1	224312	225240	134	4	2_3_0	1086	0.007	intergenic_region	n/a
Conidia	Tru_circ_sc2.5_00048	NW_003456424.1	224312	227207	2896	2	2_1_0	753	0.005	intergenic_region	n/a
Conidia	Tru_circ_sc2.5_00049	NW_003456424.1	224312	227221	101	3	2_1_0	1216	0.005	intergenic_region	n/a
Conidia	Tru_circ_sc2.5_00050	NW_003456424.1	225150	226609	1460	4	3_2_0	585	0.013	intergenic_region	n/a
Conidia	Tru_circ_sc2.5_00051	NW_003456424.1	225466	225991	526	3	2_1_0	669	0.009	intergenic_region	n/a
Conidia	Tru_circ_sc2.5_00052	NW_003456424.1	225466	226609	1144	11	8_7_0	539	0.039	intergenic_region	n/a
Conidia	Tru_circ_sc2.5_00053	NW_003456424.1	225858	226609	752	5	4_4_0	520	0.019	intergenic_region	n/a
Conidia	Tru_circ_sc2.5_00054	NW_003456424.1	225935	226609	675	161	40_33_0	362	0.471	intergenic_region	n/a
Conidia	Tru_circ_sc2.5_00055	NW_003456424.1	225935	227207	87	2	2_2_0	591	0.007	intergenic_region	n/a
Conidia	Tru_circ_sc2.5_00056	NW_003456424.1	228939	229229	291	11	6_6_0	93	0.191	intergenic_region	n/a
Conidia	Tru_circ06540_001	NW_003456421.1	104934	105449	516	2	2_2_0	2283	0.002	intron	10374212,
Conidia	Tru_circ06570_001	NW_003456421.1	173996	174285	290	2	2_2_0	743	0.005	exon	10374218,
Conidia;Mycelia	Tru_circ_sc2.5_00057	NW_003456424.1	234232	234828	356	7	3_5_2	374	0.036	intergenic_region	n/a
Conidia	Tru_circ_sc2.5_00058	NW_003456424.1	234418	234828	289	8	6_5_0	287	0.053	intergenic_region	n/a
Conidia	Tru_circ06513_001	NW_003456421.1	36859	38276	1254	2	2_2_0	201	0.02	exon	10374226,
Conidia	Tru_circ00605_001	NW_003456428.1	1563955	1565045	1018	2	1_2_0	550	0.007	exon	10374243,
Conidia	Tru_circ00607_001	NW_003456428.1	1568413	1568856	351	4	3_1_0	580	0.014	exon	10374245,
Conidia	Tru_circ00614_001	NW_003456428.1	1589039	1589636	598	14	10_10_0	309	0.083	exon	10374252,
Conidia	Tru_circ_sc2.5_00059	NW_003456424.1	276951	277440	490	4	2_1_0	173	0.044	intergenic_region	n/a
Conidia	Tru_circ00614_002	NW_003456428.1	1589080	1589636	557	6	3_3_0	322	0.036	exon	10374252,
Conidia;Mycelia	Tru_circ00614_003	NW_003456428.1	1589084	1589636	553	39	19_18_0	261	0.23	exon	10374252,
Conidia;Mycelia	Tru_circ00614_004	NW_003456428.1	1589429	1589636	208	10	4_4_0	311	0.06	exon	10374252,
Conidia	Tru_circ_sc2.5_00060	NW_003456424.1	293537	293873	337	5	5_5_0	591	0.017	intergenic_region	n/a
Conidia	Tru_circ_sc2.5_00061	NW_003456424.1	298059	299211	300	5	4_4_0	1136	0.009	intergenic_region	n/a
Conidia;Mycelia	Tru_circ_sc2.5_00063	NW_003456424.1	309388	310121	734	6	2_4_0	292	0.039	intergenic_region	n/a
Conidia	Tru_circ00616_003	NW_003456428.1	1596128	1598401	2152	7	4_4_0	664	0.021	exon	10374254,
Conidia	Tru_circ00616_002	NW_003456428.1	1597574	1598401	706	11	5_5_2	1373	0.016	exon	10374254,
Conidia	Tru_circ00616_001	NW_003456428.1	1597702	1598401	578	2	2_2_0	1249	0.003	exon	10374254,
Conidia	Tru_circ00622_001	NW_003456428.1	1611783	1612344	444	2	1_2_0	521	0.008	exon	10374260,
Conidia;Mycelia	Tru_circ00625_001	NW_003456428.1	1619945	1620443	432	4	4_4_0	1754	0.005	exon	10374263,
Conidia	Tru_circ00630_001	NW_003456428.1	1634421	1634885	465	3	3_2_0	433	0.014	exon	10374269,
Mycelia	Tru_circ00636_001	NW_003456428.1	1643441	1643709	173	2	2_2_0	395	0.01	exon	10374275,
Conidia	Tru_circ08659_001	NW_003456428.1	1660918	1661283	366	3	3_3_0	319	0.018	exon	10374283,
Mycelia	Tru_circ00650_001	NW_003456428.1	1678010	1678406	294	2	2_2_0	12706	0	exon	10374292,
Conidia	Tru_circ00652_001	NW_003456428.1	1681449	1681653	205	3	2_2_0	1295	0.005	exon	10374294,
Conidia	Tru_circ_sc2.5_00064	NW_003456424.1	312854	313071	218	2	2_2_0	932	0.004	intergenic_region	n/a
Conidia	Tru_circ_sc2.5_00065	NW_003456424.1	319320	320511	1192	3	3_2_0	188	0.031	intergenic_region	n/a
Conidia	Tru_circ_sc2.5_00066	NW_003456424.1	319327	320511	1185	3	2_2_0	185	0.031	intergenic_region	n/a
Conidia	Tru_circ_sc2.5_00067	NW_003456424.1	353906	354295	290	2	1_2_0	1546	0.003	intergenic_region	n/a
Conidia;Mycelia	Tru_circ_sc2.5_00068	NW_003456424.1	354084	354295	212	3	2_2_0	1783	0.003	intergenic_region	n/a
Conidia	Tru_circ_sc2.5_00069	NW_003456424.1	355313	356531	1219	4	4_3_0	2235	0.004	intergenic_region	n/a
Conidia	Tru_circ01244_001	NW_003456428.1	3306156	3306561	406	3	3_3_0	2501	0.002	exon	10374331,
Conidia	Tru_circ_sc2.5_00070	NW_003456424.1	355396	356531	420	44	16_17_0	2580	0.033	intergenic_region	n/a
Conidia	Tru_circ01248_001	NW_003456428.1	3311776	3312476	635	2	2_2_0	586	0.007	exon	10374335,
Conidia	Tru_circ_sc2.5_00014	NW_003456424.1	37975	38311	337	4	3_4_0	243	0.032	intergenic_region	n/a
Conidia	Tru_circ_sc2.5_00015	NW_003456424.1	37975	38537	69	4	3_1_2	273	0.028	intergenic_region	n/a
Conidia;Mycelia	Tru_circ_sc2.5_00016	NW_003456424.1	37975	38666	72	4	1_1_1	227	0.034	intergenic_region	n/a
Conidia	Tru_circ_sc2.5_00017	NW_003456424.1	38005	38311	307	5	3_2_0	1072	0.009	intergenic_region	n/a
Conidia	Tru_circ_sc2.5_00018	NW_003456424.1	38053	38431	296	2	2_0_1	609	0.007	intergenic_region	n/a
Conidia	Tru_circ_sc2.5_00072	NW_003456424.1	382104	383285	1182	4	3_3_0	270	0.029	intergenic_region	n/a
Conidia	Tru_circ01258_001	NW_003456428.1	3340990	3341385	396	3	3_2_0	2562	0.002	exon	10374348,
Conidia	Tru_circ01258_002	NW_003456428.1	3340990	3341670	483	2	2_2_0	3238	0.001	exon	10374348,
Conidia;Mycelia	Tru_circ_sc2.5_00073	NW_003456424.1	393394	394434	1041	111	46_45_0	1022	0.178	intergenic_region	n/a
Conidia	Tru_circ_sc2.5_00074	NW_003456424.1	393394	394869	1476	4	4_4_0	588	0.013	intergenic_region	n/a
Conidia;Mycelia	Tru_circ_sc2.5_00075	NW_003456424.1	393407	393750	344	21	9_10_1	1725	0.024	intergenic_region	n/a
Conidia	Tru_circ_sc2.5_00076	NW_003456424.1	395072	395284	213	3	2_2_0	534	0.011	intergenic_region	n/a
Conidia	Tru_circ_sc2.5_00077	NW_003456424.1	395072	395324	253	2	2_1_1	567	0.007	intergenic_region	n/a
Conidia	Tru_circ_sc2.5_00078	NW_003456424.1	397671	398754	1084	5	4_4_0	1444	0.007	intergenic_region	n/a
Conidia	Tru_circ_sc2.5_00079	NW_003456424.1	397671	399067	271	3	2_2_0	2777	0.002	intergenic_region	n/a
Conidia	Tru_circ_sc2.5_00080	NW_003456424.1	397671	401247	74	2	2_2_0	1604	0.002	intergenic_region	n/a
Conidia	Tru_circ_sc2.5_00081	NW_003456424.1	397671	401336	74	2	1_1_1	1184	0.003	intergenic_region	n/a
Conidia	Tru_circ01261_001	NW_003456428.1	3347858	3348444	873	2	2_2_0	629	0.006	exon	10374351,
Conidia	Tru_circ01273_001	NW_003456428.1	3371815	3372470	600	3	3_3_0	816	0.007	exon	10374363,
Conidia	Tru_circ01281_001	NW_003456428.1	3394359	3394839	401	4	3_1_0	3183	0.003	exon	10374371,
Conidia	Tru_circ_sc2.5_00082	NW_003456424.1	398871	401336	28	3	2_1_0	2732	0.002	intergenic_region	n/a
Conidia	Tru_circ01305_001	NW_003456428.1	3456087	3456818	592	2	2_1_0	531	0.007	exon	10374394,
Conidia	Tru_circ_sc2.5_00019	NW_003456424.1	40052	40360	309	8	7_6_0	247	0.061	intergenic_region	n/a
Conidia	Tru_circ06925_001	NW_003456421.1	1064206	1064541	260	2	1_2_1	1094	0.004	exon	10374396,
Conidia;Mycelia	Tru_circ_sc2.5_00020	NW_003456424.1	41247	41797	406	21	11_10_0	369	0.102	intergenic_region	n/a
Conidia	Tru_circ_sc2.5_00021	NW_003456424.1	41512	41797	286	6	2_3_0	206	0.055	intergenic_region	n/a
Conidia	Tru_circ_sc2.5_00083	NW_003456424.1	418481	418999	519	2	2_2_0	917	0.004	intergenic_region	n/a
Conidia	Tru_circ_sc2.5_00084	NW_003456424.1	418481	419396	916	2	2_2_0	567	0.007	intergenic_region	n/a
Conidia	Tru_circ_sc2.5_00085	NW_003456424.1	418909	419396	311	3	3_3_0	837	0.007	intergenic_region	n/a
Conidia	Tru_circ_sc2.5_00086	NW_003456424.1	420749	421167	419	3	2_1_0	538	0.011	intergenic_region	n/a
Conidia	Tru_circ_sc2.5_00087	NW_003456424.1	420749	421270	522	3	1_2_0	304	0.019	intergenic_region	n/a
Conidia	Tru_circ_sc2.5_00088	NW_003456424.1	424617	425570	87	7	2_3_1	915	0.015	intergenic_region	n/a
Conidia	Tru_circ06508_001	NW_003456421.1	17475	18046	405	2	2_2_0	1528	0.003	exon	10374413,
Conidia	Tru_circ_sc2.5_00089	NW_003456424.1	426078	426808	264	4	2_2_0	745	0.011	intergenic_region	n/a
Conidia	Tru_circ_sc2.5_00090	NW_003456424.1	426101	426808	76	3	0_2_2	679	0.009	intergenic_region	n/a
Conidia	Tru_circ06729_001	NW_003456421.1	574547	574765	219	2	2_2_0	443	0.009	exon	10374415,
Conidia	Tru_circ_sc2.5_00091	NW_003456424.1	426285	426808	524	2	2_2_0	584	0.007	intergenic_region	n/a
Conidia	Tru_circ_sc2.5_00092	NW_003456424.1	441670	442575	906	4	4_4_0	966	0.008	intergenic_region	n/a
Conidia	Tru_circ_sc2.5_00093	NW_003456424.1	441670	442578	909	2	1_2_0	1044	0.004	intergenic_region	n/a
Conidia	Tru_circ_sc2.5_00094	NW_003456424.1	441831	442575	745	10	9_8_0	1152	0.017	intergenic_region	n/a
Conidia	Tru_circ_sc2.5_00095	NW_003456424.1	441831	442578	748	6	6_6_0	1154	0.01	intergenic_region	n/a
Conidia	Tru_circ06734_001	NW_003456421.1	585802	586086	285	2	1_2_0	1256	0.003	exon	10374420,
Conidia	Tru_circ_sc2.5_00096	NW_003456424.1	452148	455697	3550	3	1_2_0	3338	0.002	intergenic_region	n/a
Conidia	Tru_circ_sc2.5_00097	NW_003456424.1	452913	453599	687	3	3_2_0	6830	0.001	intergenic_region	n/a
Conidia	Tru_circ_sc2.5_00098	NW_003456424.1	452913	454568	1656	2	2_2_0	5607	0.001	intergenic_region	n/a
Conidia;Mycelia	Tru_circ_sc2.5_00099	NW_003456424.1	452913	455697	2785	11	4_5_0	7974	0.003	intergenic_region	n/a
Conidia	Tru_circ_sc2.5_00100	NW_003456424.1	457341	458506	281	2	1_2_0	1022	0.004	intergenic_region	n/a
Conidia	Tru_circ_sc2.5_00101	NW_003456424.1	457389	458506	60	2	0_1_2	644	0.006	intergenic_region	n/a
Conidia	Tru_circ06735_001	NW_003456421.1	589236	589695	381	2	2_2_0	922	0.004	exon	10374421,
Conidia	Tru_circ06735_002	NW_003456421.1	589874	590450	577	2	2_2_0	767	0.005	exon	10374421,
Conidia	Tru_circ_sc2.5_00102	NW_003456424.1	457949	458506	429	43	21_22_0	1601	0.051	intergenic_region	n/a
Mycelia	Tru_circ06744_001	NW_003456421.1	608464	608946	414	3	3_3_0	4483	0.001	exon	10374429,
Conidia	Tru_circ_sc2.5_00103	NW_003456424.1	457956	458506	422	2	2_2_0	1657	0.002	intergenic_region	n/a
Conidia	Tru_circ06747_001	NW_003456421.1	614853	615136	284	3	2_2_0	468	0.013	intron	10374432,
Conidia	Tru_circ06747_002	NW_003456421.1	614889	615136	248	2	2_2_0	429	0.009	exon	10374432,
Mycelia	Tru_circ06754_001	NW_003456421.1	629993	630415	423	2	2_1_0	1411	0.003	exon	10374439,
Conidia	Tru_circ_sc2.5_00104	NW_003456424.1	506829	507288	166	3	2_2_0	349	0.017	intergenic_region	n/a
Conidia	Tru_circ06763_001	NW_003456421.1	662509	662958	450	2	2_2_0	309	0.013	exon	10374449,
Conidia	Tru_circ06638_001	NW_003456421.1	336404	337053	505	2	1_2_1	239	0.016	exon	10374470,
Conidia	Tru_circ00678_001	NW_003456428.1	1751319	1751809	491	6	4_3_0	1877	0.006	exon	10374483,
Conidia	Tru_circ00689_001	NW_003456428.1	1775280	1775977	698	4	3_1_0	1516	0.005	intron	10374494,
Conidia	Tru_circ00691_001	NW_003456428.1	1777978	1778324	347	19	12_13_0	1818	0.02	intron	10374496,
Conidia	Tru_circ00714_001	NW_003456428.1	1857918	1858321	343	2	1_2_0	169	0.023	exon	10374520,
Conidia	Tru_circ00716_001	NW_003456428.1	1861386	1861647	262	4	3_3_0	302	0.026	intron	10374522,
Conidia	Tru_circ00716_002	NW_003456428.1	1861386	1861651	266	4	3_3_0	251	0.031	intron	10374522,
Conidia	Tru_circ00716_003	NW_003456428.1	1861403	1861647	245	2	2_2_0	307	0.013	intron	10374522,
Conidia	Tru_circ00716_004	NW_003456428.1	1861403	1861651	249	3	1_2_0	285	0.021	intron	10374522,
Mycelia	Tru_circ00727_001	NW_003456428.1	1918958	1919224	267	2	2_2_0	807	0.005	exon	10374533,
Mycelia	Tru_circ00727_002	NW_003456428.1	1925676	1926054	152	4	2_1_0	520	0.015	exon	10374533,
Conidia	Tru_circ00734_001	NW_003456428.1	1949203	1949556	271	2	2_0_1	391	0.01	exon	10374540,
Conidia	Tru_circ_sc2.5_00105	NW_003456424.1	623358	623690	333	2	2_2_0	3262	0.001	intergenic_region	n/a
Conidia	Tru_circ_sc2.5_00023	NW_003456424.1	62653	65487	2835	9	6_7_0	302	0.056	intergenic_region	n/a
Conidia	Tru_circ_sc2.5_00106	NW_003456424.1	630079	630932	854	6	4_4_0	395	0.029	intergenic_region	n/a
Conidia	Tru_circ_sc2.5_00107	NW_003456424.1	635610	636259	650	48	26_22_0	273	0.26	intergenic_region	n/a
Conidia	Tru_circ_sc2.5_00108	NW_003456424.1	635610	636401	792	3	3_1_0	229	0.026	intergenic_region	n/a
Conidia	Tru_circ_sc2.5_00109	NW_003456424.1	640466	641158	693	4	3_3_0	245	0.032	intergenic_region	n/a
Conidia	Tru_circ_sc2.5_00110	NW_003456424.1	640469	641158	690	5	4_4_0	249	0.039	intergenic_region	n/a
Conidia	Tru_circ_sc2.5_00111	NW_003456424.1	647619	648102	484	2	2_2_0	669	0.006	intergenic_region	n/a
Conidia	Tru_circ_sc2.5_00024	NW_003456424.1	65084	65487	404	3	1_2_0	379	0.016	intergenic_region	n/a
Conidia	Tru_circ00745_001	NW_003456428.1	1978159	1978844	686	2	2_2_0	495	0.008	exon	10374551,
Conidia	Tru_circ00748_001	NW_003456428.1	1986562	1987307	485	2	1_2_0	601	0.007	exon	10374554,
Conidia	Tru_circ_sc2.5_00112	NW_003456424.1	679627	680312	686	4	2_3_0	514	0.015	intergenic_region	n/a
Conidia	Tru_circ_sc2.5_00113	NW_003456424.1	679627	680565	939	3	3_2_0	451	0.013	intergenic_region	n/a
Conidia	Tru_circ_sc2.5_00114	NW_003456424.1	679627	681110	135	4	3_3_0	715	0.011	intergenic_region	n/a
Conidia	Tru_circ_sc2.5_00115	NW_003456424.1	679627	681434	1808	2	1_2_0	428	0.009	intergenic_region	n/a
Conidia	Tru_circ00750_001	NW_003456428.1	1995469	1995812	344	6	5_4_0	819	0.014	exon	10374557,
Conidia	Tru_circ00750_002	NW_003456428.1	1995469	1996288	752	3	2_2_0	1022	0.006	exon	10374557,
Conidia	Tru_circ01327_001	NW_003456428.1	3509160	3510260	904	3	2_2_0	787	0.008	exon	10374577,
Conidia	Tru_circ01327_002	NW_003456428.1	3509160	3510266	502	24	17_15_0	839	0.054	exon	10374577,
Conidia	Tru_circ01327_003	NW_003456428.1	3509442	3510260	739	2	2_1_0	1008	0.004	exon	10374577,
Conidia	Tru_circ01327_004	NW_003456428.1	3509442	3510266	745	25	15_13_0	1060	0.045	exon	10374577,
Conidia	Tru_circ01327_005	NW_003456428.1	3509830	3510266	328	2	0_1_2	857	0.005	exon	10374577,
Conidia;Mycelia	Tru_circ01354_001	NW_003456428.1	3574554	3575095	391	3	1_2_0	801	0.007	exon	10374605,
Conidia	Tru_circ01356_002	NW_003456428.1	3579277	3579535	259	2	2_2_0	1829	0.002	exon	10374607,
Conidia	Tru_circ01356_001	NW_003456428.1	3579656	3580125	349	4	4_4_0	911	0.009	exon	10374607,
Conidia	Tru_circ01358_001	NW_003456428.1	3593908	3594606	567	3	3_3_0	1819	0.003	exon	10374610,
Conidia;Mycelia	Tru_circ01359_002	NW_003456428.1	3597339	3597792	380	15	8_7_2	2088	0.014	exon	10374611,
Conidia;Mycelia	Tru_circ01359_001	NW_003456428.1	3597339	3598031	523	4	4_3_0	1715	0.005	exon	10374611,
Conidia	Tru_circ01362_001	NW_003456428.1	3605623	3605962	363	2	2_2_0	297	0.013	exon	10374614,
Conidia	Tru_circ01363_001	NW_003456428.1	3606551	3607394	757	3	2_2_0	382	0.015	exon	10374615,
Conidia	Tru_circ01363_002	NW_003456428.1	3606912	3607140	229	2	2_1_0	339	0.012	intron	10374615,
Conidia	Tru_circ01365_004	NW_003456428.1	3610217	3610660	444	5	4_5_0	1526	0.007	intron	10374617,
Conidia	Tru_circ01365_002	NW_003456428.1	3610601	3611051	451	2	1_2_0	1658	0.002	intron	10374617,
Conidia	Tru_circ_sc2.5_00116	NW_003456424.1	704642	705265	66	2	1_1_1	1071	0.004	intergenic_region	n/a
Conidia;Mycelia	Tru_circ_sc2.5_00117	NW_003456424.1	704840	705265	365	17	11_7_4	899	0.036	intergenic_region	n/a
Conidia	Tru_circ01365_003	NW_003456428.1	3610666	3610978	313	2	1_2_0	1968	0.002	intron	10374617,
Conidia	Tru_circ_sc2.5_00118	NW_003456424.1	717375	717588	214	4	2_2_0	868	0.009	intergenic_region	n/a
Conidia	Tru_circ01365_001	NW_003456428.1	3610666	3611051	386	12	9_8_0	2072	0.011	intron	10374617,
Conidia	Tru_circ01369_002	NW_003456428.1	3616409	3616589	181	2	2_2_0	8731	0	exon	10374622,
Conidia	Tru_circ_sc2.5_00120	NW_003456424.1	722201	722831	354	4	2_2_0	3413	0.002	intergenic_region	n/a
Conidia;Mycelia	Tru_circ01369_001	NW_003456428.1	3616409	3616758	350	6	3_5_0	7695	0.002	exon	10374622,
Conidia	Tru_circ_sc2.5_00025	NW_003456424.1	72996	73797	802	2	1_1_1	857	0.005	intergenic_region	n/a
Conidia	Tru_circ_sc2.5_00026	NW_003456424.1	73146	73797	652	5	4_3_0	261	0.037	intergenic_region	n/a
Conidia	Tru_circ_sc2.5_00027	NW_003456424.1	73146	74352	1207	2	1_1_1	400	0.01	intergenic_region	n/a
Conidia	Tru_circ_sc2.5_00028	NW_003456424.1	73193	73797	605	9	8_7_0	230	0.073	intergenic_region	n/a
Conidia	Tru_circ_sc2.5_00029	NW_003456424.1	73193	74352	1160	3	3_3_0	369	0.016	intergenic_region	n/a
Conidia	Tru_circ_sc2.5_00122	NW_003456424.1	747080	747452	373	2	2_0_2	327	0.012	intergenic_region	n/a
Conidia	Tru_circ06449_001	NW_003456422.1	1264779	1265542	57	3	3_2_0	315	0.019	intron	10374646,
Conidia	Tru_circ_sc2.5_00030	NW_003456424.1	75469	75839	371	4	2_2_0	428	0.018	intergenic_region	n/a
Conidia;Mycelia	Tru_circ_sc2.5_00031	NW_003456424.1	75831	76142	312	4	2_1_0	180	0.043	intergenic_region	n/a
Conidia	Tru_circ06453_001	NW_003456422.1	1270892	1271472	473	3	2_3_0	3811	0.002	exon	10374650,
Conidia	Tru_circ06460_001	NW_003456422.1	1284552	1285824	1055	2	2_2_0	1755	0.002	exon	10374657,
Conidia	Tru_circ_sc2.5_00123	NW_003456424.1	795418	795877	460	6	4_2_0	216	0.053	intergenic_region	n/a
Conidia	Tru_circ_sc2.5_00124	NW_003456424.1	808275	808985	112	2	1_2_1	192	0.02	intergenic_region	n/a
Conidia	Tru_circ06460_002	NW_003456422.1	1284677	1285594	854	3	2_2_0	1661	0.004	exon	10374657,
Conidia	Tru_circ_sc2.5_00126	NW_003456424.1	872153	873011	283	4	1_3_0	628	0.013	intergenic_region	n/a
Conidia	Tru_circ_sc2.5_00127	NW_003456424.1	873621	873985	279	3	1_0_2	463	0.013	intergenic_region	n/a
Conidia	Tru_circ_sc2.5_00128	NW_003456424.1	884970	886278	1309	4	3_3_0	462	0.017	intergenic_region	n/a
Conidia	Tru_circ_sc2.5_00129	NW_003456424.1	884970	886454	104	3	2_2_0	367	0.016	intergenic_region	n/a
Conidia	Tru_circ_sc2.5_00130	NW_003456424.1	893824	894167	344	3	2_3_0	2319	0.003	intergenic_region	n/a
Conidia	Tru_circ06495_001	NW_003456422.1	1373589	1374229	588	3	3_3_0	718	0.008	exon	10374695,
Conidia	Tru_circ06495_002	NW_003456422.1	1374081	1374781	257	4	2_2_0	368	0.021	exon	10374695,
Conidia	Tru_circ06495_003	NW_003456422.1	1374474	1374781	308	3	3_2_0	594	0.01	intron	10374695,
Conidia	Tru_circ06091_001	NW_003456422.1	272413	272697	285	2	2_2_0	2130	0.002	exon	10374718,
Conidia	Tru_circ_sc2.5_00131	NW_003456424.1	941412	942369	217	3	0_1_2	1380	0.004	intergenic_region	n/a
Conidia	Tru_circ00772_001	NW_003456428.1	2061374	2061685	312	2	2_2_0	529	0.008	intron	10374740,
Conidia	Tru_circ_sc2.5_00132	NW_003456424.1	942212	944099	158	4	4_4_0	781	0.01	intergenic_region	n/a
Conidia;Mycelia	Tru_circ00777_002	NW_003456428.1	2073785	2074206	422	10	6_9_0	41209	0	exon	10374745,
Conidia	Tru_circ_sc2.5_00133	NW_003456424.1	970718	971120	403	3	3_3_0	609	0.01	intergenic_region	n/a
Conidia;Mycelia	Tru_circ_sc2.5_00032	NW_003456424.1	98703	99066	364	8	8_7_0	823	0.019	intergenic_region	n/a
Conidia;Mycelia	Tru_circ_sc2.5_00033	NW_003456424.1	98703	99379	677	7	5_5_0	863	0.016	intergenic_region	n/a
Conidia	Tru_circ_sc2.5_00034	NW_003456424.1	98713	99066	354	2	2_2_0	786	0.005	intergenic_region	n/a
Conidia	Tru_circ_sc2.5_00035	NW_003456424.1	98713	99379	667	5	4_4_0	824	0.012	intergenic_region	n/a
Conidia	Tru_circ00777_001	NW_003456428.1	2073785	2074770	927	5	4_3_0	36057	0	exon	10374745,
Conidia;Mycelia	Tru_circ00783_002	NW_003456428.1	2085767	2086084	318	6	3_5_0	5881	0.002	exon	10374751,
Conidia	Tru_circ00783_001	NW_003456428.1	2085767	2086335	445	2	2_2_0	5474	0.001	exon	10374751,
Conidia	Tru_circ_sc2.4_00012	NW_003456425.1	100898	103070	2173	2	1_2_0	656	0.006	intergenic_region	n/a
Conidia	Tru_circ_sc2.4_00124	NW_003456425.1	1012798	1014384	1587	2	2_1_0	743	0.005	intergenic_region	n/a
Conidia	Tru_circ_sc2.4_00125	NW_003456425.1	1017454	1017702	249	2	1_2_1	366	0.011	intergenic_region	n/a
Conidia	Tru_circ_sc2.4_00013	NW_003456425.1	102056	102568	49	4	2_3_0	964	0.008	intergenic_region	n/a
Conidia	Tru_circ_sc2.4_00014	NW_003456425.1	102202	103070	869	5	4_3_0	508	0.019	intergenic_region	n/a
Conidia	Tru_circ_sc2.4_00015	NW_003456425.1	102248	102568	321	2	2_2_0	542	0.007	intergenic_region	n/a
Conidia	Tru_circ_sc2.4_00016	NW_003456425.1	102292	102568	277	2	2_2_0	593	0.007	intergenic_region	n/a
Conidia	Tru_circ_sc2.4_00017	NW_003456425.1	102622	103070	449	3	1_2_0	552	0.011	intergenic_region	n/a
Conidia	Tru_circ_sc2.4_00126	NW_003456425.1	1031208	1032173	966	2	2_2_0	610	0.007	intergenic_region	n/a
Conidia	Tru_circ_sc2.4_00127	NW_003456425.1	1046638	1047337	700	2	2_1_0	239	0.016	intergenic_region	n/a
Conidia	Tru_circ_sc2.4_00128	NW_003456425.1	1046638	1049275	187	5	3_2_0	353	0.028	intergenic_region	n/a
Conidia	Tru_circ00795_001	NW_003456428.1	2117667	2118154	488	3	2_2_0	1042	0.006	exon	10374763,
Conidia	Tru_circ00805_002	NW_003456428.1	2141615	2142325	711	4	3_2_0	795	0.01	intron	10374773,
Conidia	Tru_circ_sc2.4_00130	NW_003456425.1	1087143	1088112	970	6	3_3_0	505	0.023	intergenic_region	n/a
Conidia	Tru_circ_sc2.4_00131	NW_003456425.1	1092560	1093118	559	5	4_4_0	186	0.051	intergenic_region	n/a
Conidia	Tru_circ_sc2.4_00132	NW_003456425.1	1092615	1093118	504	25	13_12_0	208	0.194	intergenic_region	n/a
Conidia	Tru_circ_sc2.4_00133	NW_003456425.1	1093265	1094317	1053	4	2_3_0	387	0.02	intergenic_region	n/a
Conidia	Tru_circ_sc2.4_00134	NW_003456425.1	1094059	1094550	492	6	5_5_0	102	0.105	intergenic_region	n/a
Conidia;Mycelia	Tru_circ_sc2.4_00135	NW_003456425.1	1094059	1094560	502	4	2_1_0	113	0.066	intergenic_region	n/a
Conidia	Tru_circ00805_001	NW_003456428.1	2141894	2142325	268	2	2_1_0	531	0.007	exon	10374773,
Conidia	Tru_circ_sc2.4_00137	NW_003456425.1	1125172	1125354	183	2	2_2_0	308	0.013	intergenic_region	n/a
Conidia	Tru_circ00823_001	NW_003456428.1	2194136	2194439	304	3	2_1_0	2302	0.003	exon	10374792,
Conidia	Tru_circ00825_001	NW_003456428.1	2199095	2199657	499	3	2_2_0	2809	0.002	exon	10374794,
Conidia	Tru_circ_sc2.4_00139	NW_003456425.1	1148443	1150081	1639	4	2_3_0	499	0.016	intergenic_region	n/a
Conidia	Tru_circ_sc2.4_00140	NW_003456425.1	1148443	1150247	80	16	7_7_3	769	0.04	intergenic_region	n/a
Conidia	Tru_circ_sc2.4_00142	NW_003456425.1	1158725	1160046	1322	6	5_3_0	478	0.024	intergenic_region	n/a
Conidia;Mycelia	Tru_circ08692_001	NW_003456428.1	3665326	3665650	325	5	3_4_0	429	0.023	exon	10374803,
Conidia	Tru_circ_sc2.4_00143	NW_003456425.1	1163832	1164196	306	3	2_2_0	175	0.033	intergenic_region	n/a
Conidia	Tru_circ01419_001	NW_003456428.1	3733071	3733677	607	3	2_3_0	4116	0.001	exon	10374830,
Conidia	Tru_circ_sc2.4_00144	NW_003456425.1	1180090	1180788	699	6	1_2_0	1334	0.009	intergenic_region	n/a
Conidia;Mycelia	Tru_circ_sc2.4_00145	NW_003456425.1	1195330	1196263	934	13	6_10_1	120	0.178	intergenic_region	n/a
Conidia;Mycelia	Tru_circ_sc2.4_00146	NW_003456425.1	1195736	1196263	459	203	58_53_1	106	0.793	intergenic_region	n/a
Conidia;Mycelia	Tru_circ_sc2.4_00147	NW_003456425.1	1195736	1196581	380	15	7_6_0	88	0.254	intergenic_region	n/a
Conidia	Tru_circ01426_001	NW_003456428.1	3752546	3752949	327	2	1_1_1	1439	0.003	exon	10374837,
Conidia	Tru_circ_sc2.4_00149	NW_003456425.1	1250165	1250593	285	3	2_2_0	625	0.01	intergenic_region	n/a
Conidia	Tru_circ01435_001	NW_003456428.1	3779408	3780269	593	3	0_2_2	371	0.016	exon	10374846,
Conidia	Tru_circ01435_002	NW_003456428.1	3779514	3780269	562	3	2_1_0	427	0.014	exon	10374846,
Conidia	Tru_circ01435_003	NW_003456428.1	3779923	3780269	347	7	4_4_0	134	0.095	exon	10374846,
Conidia	Tru_circ_sc2.4_00150	NW_003456425.1	1253277	1253640	364	2	2_2_0	1131	0.004	intergenic_region	n/a
Conidia	Tru_circ_sc2.4_00151	NW_003456425.1	1253277	1253649	373	3	2_2_0	1168	0.005	intergenic_region	n/a
Conidia	Tru_circ_sc2.4_00152	NW_003456425.1	1253277	1253662	386	3	3_3_0	1115	0.005	intergenic_region	n/a
Conidia	Tru_circ_sc2.4_00153	NW_003456425.1	1253277	1253670	394	3	2_2_0	1739	0.003	intergenic_region	n/a
Conidia	Tru_circ_sc2.4_00154	NW_003456425.1	1253277	1253676	400	2	2_2_0	1142	0.003	intergenic_region	n/a
Conidia	Tru_circ01436_001	NW_003456428.1	3781561	3781919	298	4	1_2_0	743	0.011	exon	10374847,
Mycelia	Tru_circ01443_002	NW_003456428.1	3801850	3802224	375	2	2_2_0	1474	0.003	exon	10374854,
Mycelia	Tru_circ01443_001	NW_003456428.1	3802330	3803341	1012	2	1_2_0	1459	0.003	exon	10374854,
Mycelia	Tru_circ01444_001	NW_003456428.1	3814636	3815052	417	2	2_1_0	732	0.005	exon	10374855,
Conidia	Tru_circ_sc2.4_00155	NW_003456425.1	1292899	1293723	825	2	2_2_0	595	0.007	intergenic_region	n/a
Conidia	Tru_circ_sc2.4_00156	NW_003456425.1	1306095	1306633	539	2	2_1_0	690	0.006	intergenic_region	n/a
Conidia	Tru_circ_sc2.4_00157	NW_003456425.1	1306095	1306677	583	2	2_2_0	747	0.005	intergenic_region	n/a
Conidia	Tru_circ_sc2.4_00158	NW_003456425.1	1306095	1307285	1191	5	2_4_0	495	0.02	intergenic_region	n/a
Conidia	Tru_circ01467_003	NW_003456428.1	3899741	3900844	889	3	2_2_0	299	0.02	exon	10374877,
Conidia	Tru_circ_sc2.4_00018	NW_003456425.1	132444	133116	673	6	4_4_0	888	0.013	intergenic_region	n/a
Conidia	Tru_circ_sc2.4_00019	NW_003456425.1	132563	133090	528	3	3_2_0	967	0.006	intergenic_region	n/a
Conidia	Tru_circ_sc2.4_00159	NW_003456425.1	1330596	1330898	72	2	2_2_0	960	0.004	intergenic_region	n/a
Conidia	Tru_circ_sc2.4_00020	NW_003456425.1	134241	135023	783	2	2_2_0	265	0.015	intergenic_region	n/a
Conidia	Tru_circ01467_002	NW_003456428.1	3900417	3900844	286	2	2_2_0	472	0.008	exon	10374877,
Conidia	Tru_circ01467_001	NW_003456428.1	3900555	3900844	217	5	4_4_0	408	0.024	exon	10374877,
Conidia	Tru_circ06107_001	NW_003456422.1	320545	320884	340	3	3_1_0	360	0.016	exon	10374898,
Conidia	Tru_circ_sc2.4_00021	NW_003456425.1	138829	140752	89	2	2_2_0	4314	0.001	intergenic_region	n/a
Conidia	Tru_circ06107_002	NW_003456422.1	320545	321056	389	3	2_2_1	458	0.013	exon	10374898,
Conidia	Tru_circ06107_003	NW_003456422.1	320545	321505	786	2	2_2_0	305	0.013	exon	10374898,
Conidia	Tru_circ06107_004	NW_003456422.1	321021	321505	433	4	0_3_2	291	0.027	exon	10374898,
Conidia	Tru_circ06112_001	NW_003456422.1	335597	336028	358	2	2_2_0	202	0.019	exon	10374903,
Conidia	Tru_circ_sc2.4_00160	NW_003456425.1	1403180	1404380	137	2	2_2_0	8188	0	intergenic_region	n/a
Conidia	Tru_circ06114_001	NW_003456422.1	343388	343728	341	4	3_2_0	551	0.014	intron	10374906,
Conidia	Tru_circ06121_001	NW_003456422.1	360611	360888	278	4	4_4_0	506	0.016	exon	10374913,
Conidia	Tru_circ_sc2.4_00161	NW_003456425.1	1404317	1404602	206	3	1_2_2	7203	0.001	intergenic_region	n/a
Conidia	Tru_circ06139_001	NW_003456422.1	394921	395601	681	9	8_7_0	451	0.038	intron	10374928,
Conidia	Tru_circ06392_004	NW_003456422.1	1131072	1131652	370	2	2_2_0	3738	0.001	exon	10374939,
Conidia;Mycelia	Tru_circ06392_002	NW_003456422.1	1131072	1131927	443	2	0_2_2	3632	0.001	exon	10374939,
Conidia;Mycelia	Tru_circ06392_003	NW_003456422.1	1131202	1131652	339	8	6_6_0	2940	0.005	exon	10374939,
Conidia	Tru_circ06392_001	NW_003456422.1	1131202	1131927	412	2	1_1_1	3154	0.001	exon	10374939,
Conidia	Tru_circ_sc2.4_00022	NW_003456425.1	143706	144151	176	2	1_2_1	26685	0	intergenic_region	n/a
Conidia	Tru_circ06396_001	NW_003456422.1	1139536	1140154	619	2	2_2_0	1841	0.002	exon	10374943,
Conidia	Tru_circ_sc2.4_00023	NW_003456425.1	143830	144151	124	2	2_2_0	39022	0	intergenic_region	n/a
Conidia	Tru_circ_sc2.4_00163	NW_003456425.1	1457323	1457836	52	2	0_2_2	931	0.004	intergenic_region	n/a
Conidia	Tru_circ_sc2.4_00164	NW_003456425.1	1457433	1457836	330	2	2_2_0	933	0.004	intergenic_region	n/a
Conidia	Tru_circ_sc2.4_00024	NW_003456425.1	145949	342343	196395	3	3_1_0	5607	0.001	intergenic_region	n/a
Conidia	Tru_circ_sc2.4_00165	NW_003456425.1	1491542	1492070	22	3	0_2_2	620	0.01	intergenic_region	n/a
Conidia	Tru_circ_sc2.4_00166	NW_003456425.1	1491645	1492070	426	4	3_3_0	814	0.01	intergenic_region	n/a
Conidia	Tru_circ_sc2.4_00167	NW_003456425.1	1509969	1510442	419	7	5_6_1	1471	0.009	intergenic_region	n/a
Conidia	Tru_circ_sc2.4_00168	NW_003456425.1	1510074	1510442	369	2	2_2_0	1077	0.004	intergenic_region	n/a
Conidia	Tru_circ06406_001	NW_003456422.1	1161328	1161653	235	3	2_2_1	5189	0.001	exon	10374953,
Conidia;Mycelia	Tru_circ_sc2.4_00169	NW_003456425.1	1526941	1527410	220	3	1_2_1	617	0.01	intergenic_region	n/a
Conidia	Tru_circ00838_001	NW_003456428.1	2237390	2237702	313	2	1_2_0	479	0.008	exon	10374968,
Conidia	Tru_circ00840_001	NW_003456428.1	2241498	2242304	807	5	3_3_0	1062	0.009	intron	10374970,
Conidia	Tru_circ_sc2.4_00170	NW_003456425.1	1546105	1546544	440	36	19_21_0	634	0.102	intergenic_region	n/a
Conidia	Tru_circ00840_002	NW_003456428.1	2241498	2242433	183	3	3_3_0	1454	0.004	intron	10374970,
Conidia	Tru_circ00849_001	NW_003456428.1	2264310	2264798	409	2	2_2_0	2018	0.002	exon	10374979,
Conidia	Tru_circ_sc2.4_00171	NW_003456425.1	1565689	1566967	1279	3	1_2_0	289	0.02	intergenic_region	n/a
Conidia	Tru_circ00864_003	NW_003456428.1	2308824	2309273	450	2	2_2_0	547	0.007	exon	10374995,
Conidia	Tru_circ_sc2.4_00172	NW_003456425.1	1570242	1570985	744	2	1_2_0	532	0.007	intergenic_region	n/a
Conidia	Tru_circ_sc2.4_00173	NW_003456425.1	1570537	1570985	449	2	2_1_0	510	0.008	intergenic_region	n/a
Conidia	Tru_circ00864_002	NW_003456428.1	2310475	2310883	409	7	5_4_0	178	0.073	exon	10374995,
Conidia;Mycelia	Tru_circ_sc2.4_00025	NW_003456425.1	157286	157643	302	2	2_1_0	267	0.015	intergenic_region	n/a
Conidia	Tru_circ_sc2.4_00026	NW_003456425.1	157286	159025	202	2	2_1_0	216	0.018	intergenic_region	n/a
Conidia	Tru_circ_sc2.4_00027	NW_003456425.1	157290	159025	198	5	3_3_0	213	0.045	intergenic_region	n/a
Conidia	Tru_circ_sc2.4_00174	NW_003456425.1	1577549	1578041	350	2	2_2_0	1876	0.002	intergenic_region	n/a
Conidia;Mycelia	Tru_circ00864_001	NW_003456428.1	2311012	2311380	261	2	2_1_1	125	0.031	exon	10374995,
[truncated: 2,256 more rows]
