# Supplementary material for: Genome-wide identification and functional analysis of circRNAs in Trichophyton rubrum conidial and mycelial stages
Source: BMC Genomics. 2022 Jan 4;23:21. doi: 10.1186/s12864-021-08184-y (PMC8725419; doi:10.1186/s12864-021-08184-y)
Supplement: Supplementary file 3 — Additional file 3: Table S2. Significant differentially expressed circRNAs in conidial vs. mycelial stage. [file 12864_2021_8184_MOESM3_ESM.xlsx]

## Sheet: Sheet1
Table S2. Significant differentially expressed circRNAs in conidial vs. mycelial stage.
CircRNA_ID	Genome contig	CircRNA_start	CircRNA_end	CircRNA_type	Gene_id	Strand	Expression level in mycelia	Expression level in conidia	log2FoldChange(Conidia/Mycelia)	Probability	Relative expression level in conidia vs. mycelia
Tru_circ05540_001	NW_003456423.1	355605	356666	exon	10372533,	+	2.99333	0.01	-8.22561	0.988442	Down
Tru_circ08130_001	NW_003456417.1	240051	240686	exon	10377806,	-	2.28	0.01	-7.83289	0.984838	Down
Tru_circ_sc2.6_00055	NW_003456423.1	355605	357261	intergenic_region	n/a	+	1.13333	0.01	-6.82443	0.964386	Down
Tru_circ_sc2.8_00115	NW_003456421.1	1029100	1029436	intergenic_region	n/a	-	1.02	0.01	-6.67243	0.959293	Down
Tru_circ_sc2.14_00021	NW_003456415.1	194290	194892	intergenic_region	n/a	+	0.85	0.01	-6.40939	0.947696	Down
Tru_circ_sc2.4_00162	NW_003456425.1	1404317	1404731	intergenic_region	n/a	-	0.566667	0.01	-5.82443	0.896019	Down
Tru_circ_sc2.2_00017	NW_003456427.1	179192	179862	intergenic_region	n/a	+	0.493333	0.01	-5.62449	0.877645	Down
Tru_circ_sc2.13_00018	NW_003456416.1	254832	255795	intergenic_region	n/a	+	0.446667	0.01	-5.48113	0.847908	Down
Tru_circ_sc2.11_00062	NW_003456418.1	420459	421127	intergenic_region	n/a	-	0.373333	0.01	-5.22239	0.838544	Down
Tru_circ_sc2.16_00004	NW_003456413.1	85079	85505	intergenic_region	n/a	+	0.366667	0.01	-5.1964	0.809042	Down
Tru_circ00222_002	NW_003456428.1	577305	578222	exon	10377559,	-	0.01	63.9767	12.6433	0.999804	Up
Tru_circ_sc2.12_00022	NW_003456417.1	151084	152543	intergenic_region	n/a	+	0.01	45.1667	12.141	0.999608	Up
Tru_circ_sc2.5_00054	NW_003456424.1	225935	226609	intergenic_region	n/a	-	0.01	44.4767	12.1188	0.999608	Up
Tru_circ_sc2.1_00374	NW_003456428.1	2786906	2787382	intergenic_region	n/a	+	0.01	42.67	12.059	0.999608	Up
Tru_circ_sc2.1_00023	NW_003456428.1	137741	138233	intergenic_region	n/a	-	0.01	21.6133	11.0777	0.999177	Up
Tru_circ00356_003	NW_003456428.1	913129	913555	intron	10377855,	-	0.01	16.3033	10.671	0.99855	Up
Tru_circ08844_006	NW_003456424.1	680667	681434	intron	10372936,	+	0.01	14.96	10.5469	0.998511	Up
Tru_circ_sc2.3_00114	NW_003456426.1	1141779	1142079	intergenic_region	n/a	+	0.01	13.74	10.4242	0.998394	Up
Tru_circ_sc2.3_00139	NW_003456426.1	1430254	1430915	intergenic_region	n/a	+	0.01	12.95	10.3387	0.998394	Up
Tru_circ_sc2.5_00183	NW_003456424.1	1468840	1469795	intergenic_region	n/a	-	0.01	11.9333	10.2208	0.998159	Up
Tru_circ_sc2.5_00185	NW_003456424.1	1468945	1469795	intergenic_region	n/a	-	0.01	11.1367	10.1211	0.997884	Up
Tru_circ_sc2.10_00063	NW_003456419.1	891236	891845	intergenic_region	n/a	-	0.01	9.55667	9.90036	0.99761	Up
Tru_circ_sc2.4_00076	NW_003456425.1	662905	663500	intergenic_region	n/a	-	0.01	8.78333	9.77862	0.997414	Up
Tru_circ_sc2.3_00159	NW_003456426.1	1627427	1628049	intergenic_region	n/a	+	0.01	8.56667	9.74259	0.997257	Up
Tru_circ00016_001	NW_003456428.1	44959	45537	exon	10377211,	+	0.01	8.39333	9.7131	0.997218	Up
Tru_circ_sc2.12_00033	NW_003456417.1	175049	175956	intergenic_region	n/a	-	0.01	8.34	9.7039	0.997179	Up
Tru_circ_sc2.5_00070	NW_003456424.1	355396	356531	intergenic_region	n/a	-	0.01	8.20667	9.68065	0.997062	Up
Tru_circ_sc2.1_00302	NW_003456428.1	2314566	2315098	intergenic_region	n/a	+	0.01	7.96	9.63662	0.996827	Up
Tru_circ_sc2.9_00102	NW_003456420.1	615122	615968	intergenic_region	n/a	-	0.01	7.88	9.62205	0.996827	Up
Tru_circ_sc2.2_00054	NW_003456427.1	521723	522150	intergenic_region	n/a	-	0.01	7.60333	9.57049	0.996552	Up
Tru_circ_sc2.2_00162	NW_003456427.1	1869225	1869732	intergenic_region	n/a	+	0.01	7.44333	9.53981	0.996435	Up
Tru_circ_sc2.11_00087	NW_003456418.1	599386	601103	intergenic_region	n/a	+	0.01	7.01667	9.45464	0.996396	Up
Tru_circ_sc2.2_00047	NW_003456427.1	432252	432906	intergenic_region	n/a	+	0.01	6.77667	9.40443	0.996239	Up
Tru_circ_sc2.2_00081	NW_003456427.1	1020466	1021138	intergenic_region	n/a	+	0.01	6.53	9.35094	0.996043	Up
Tru_circ02844_001	NW_003456426.1	348984	349417	exon	10378164,	+	0.01	6.5	9.3443	0.996004	Up
Tru_circ_sc2.7_00102	NW_003456422.1	792401	793097	intergenic_region	n/a	+	0.01	6.39	9.31967	0.995965	Up
Tru_circ02225_002	NW_003456427.1	1736435	1737279	exon	10378888,	+	0.01	6.22333	9.28154	0.995886	Up
Tru_circ_sc2.1_00347	NW_003456428.1	2608210	2608670	intergenic_region	n/a	+	0.01	6.09667	9.25188	0.995808	Up
Tru_circ_sc2.9_00096	NW_003456420.1	567960	569036	intergenic_region	n/a	+	0.01	5.98667	9.22561	0.995651	Up
Tru_circ07567_002	NW_003456419.1	549191	549760	exon	10371516,	+	0.01	5.84	9.18982	0.995416	Up
Tru_circ_sc2.1_00070	NW_003456428.1	445414	446292	intergenic_region	n/a	+	0.01	5.31333	9.05347	0.994672	Up
Tru_circ_sc2.5_00107	NW_003456424.1	635610	636259	intergenic_region	n/a	+	0.01	5.31	9.05257	0.994672	Up
Tru_circ_sc2.1_00206	NW_003456428.1	1476547	1477152	intergenic_region	n/a	-	0.01	5.21	9.02514	0.994633	Up
Tru_circ_sc2.8_00013	NW_003456421.1	140641	141238	intergenic_region	n/a	-	0.01	5.14333	9.00656	0.994437	Up
Tru_circ_sc2.10_00071	NW_003456419.1	935978	940303	intergenic_region	n/a	-	0.01	5.10667	8.99624	0.994397	Up
Tru_circ_sc2.9_00084	NW_003456420.1	446187	446762	intergenic_region	n/a	-	0.01	4.83333	8.91687	0.993692	Up
Tru_circ_sc2.11_00109	NW_003456418.1	735285	735664	intergenic_region	n/a	-	0.01	4.8	8.90689	0.993692	Up
Tru_circ02104_001	NW_003456427.1	1429672	1430195	intron	10378762,	+	0.01	4.61333	8.84967	0.993496	Up
Tru_circ04803_001	NW_003456424.1	230917	231079	exon	10372764,	+	0.01	4.52333	8.82124	0.9933	Up
Tru_circ_sc2.2_00175	NW_003456427.1	1885809	1887016	intergenic_region	n/a	-	0.01	4.35	8.76487	0.992791	Up
Tru_circ_sc2.8_00010	NW_003456421.1	138424	138724	intergenic_region	n/a	+	0.01	4.31667	8.75377	0.992791	Up
Tru_circ_sc2.5_00189	NW_003456424.1	1469235	1469795	intergenic_region	n/a	-	0.01	4.27	8.73809	0.992791	Up
Tru_circ_sc2.4_00170	NW_003456425.1	1546105	1546544	intergenic_region	n/a	+	0.01	4.22667	8.72338	0.992713	Up
Tru_circ_sc2.14_00011	NW_003456415.1	66434	67072	intergenic_region	n/a	-	0.01	4.18	8.70736	0.992556	Up
Tru_circ_sc2.1_00208	NW_003456428.1	1484385	1485282	intergenic_region	n/a	-	0.01	4.14	8.69349	0.992478	Up
Tru_circ_sc2.2_00213	NW_003456427.1	2364852	2365891	intergenic_region	n/a	+	0.01	4.10333	8.68065	0.992243	Up
Tru_circ_sc2.3_00100	NW_003456426.1	1133702	1134644	intergenic_region	n/a	-	0.01	4.05667	8.66415	0.992164	Up
Tru_circ00356_004	NW_003456428.1	913129	913590	intron	10377855,	-	0.01	4.03667	8.65702	0.992125	Up
Tru_circ00279_001	NW_003456428.1	713585	714173	intron	10377698,	+	0.01	4.03	8.65464	0.992125	Up
Tru_circ00356_001	NW_003456428.1	913129	913399	intron	10377855,	-	0.01	4.01333	8.64866	0.992086	Up
Tru_circ_sc2.5_00102	NW_003456424.1	457949	458506	intergenic_region	n/a	+	0.01	3.99333	8.64145	0.99189	Up
Tru_circ_sc2.4_00001	NW_003456425.1	20040	20386	intergenic_region	n/a	+	0.01	3.90333	8.60856	0.991733	Up
Tru_circ01830_001	NW_003456427.1	756122	756545	exon	10373565,	-	0.01	3.72333	8.54045	0.991185	Up
Tru_circ_sc2.2_00131	NW_003456427.1	1590036	1591210	intergenic_region	n/a	+	0.01	3.61333	8.49719	0.990832	Up
Tru_circ_sc2.10_00027	NW_003456419.1	450330	450770	intergenic_region	n/a	-	0.01	3.53333	8.46489	0.990754	Up
Tru_circ_sc2.2_00106	NW_003456427.1	1310138	1310906	intergenic_region	n/a	+	0.01	3.47333	8.44018	0.99048	Up
Tru_circ07669_001	NW_003456419.1	808170	810571	exon	10371646,	+	0.01	3.43	8.42206	0.990401	Up
Tru_circ_sc2.10_00065	NW_003456419.1	891409	891845	intergenic_region	n/a	-	0.01	3.4	8.40939	0.990362	Up
Tru_circ04635_007	NW_003456425.1	1965317	1965939	exon	10379507,	+	0.69	228.05	8.36854	0.998629	Up
Tru_circ_sc2.4_00099	NW_003456425.1	763839	764279	intergenic_region	n/a	-	0.01	3.28	8.35755	0.989774	Up
Tru_circ_sc2.1_00321	NW_003456428.1	2368065	2368787	intergenic_region	n/a	+	0.01	3.25	8.3443	0.989461	Up
Tru_circ_sc2.2_00259	NW_003456427.1	2657632	2658511	intergenic_region	n/a	-	0.01	3.16667	8.30682	0.989304	Up
Tru_circ_sc2.6_00170	NW_003456423.1	1242391	1242643	intergenic_region	n/a	-	0.01	3.16333	8.3053	0.989304	Up
Tru_circ_sc2.1_00116	NW_003456428.1	797625	799017	intergenic_region	n/a	+	0.01	3.12667	8.28848	0.988952	Up
Tru_circ_sc2.1_00163	NW_003456428.1	1276593	1277208	intergenic_region	n/a	-	0.01	3.12667	8.28848	0.988952	Up
Tru_circ_sc2.2_00165	NW_003456427.1	1871396	1871924	intergenic_region	n/a	-	0.01	3.08	8.26679	0.988756	Up
Tru_circ08844_007	NW_003456424.1	680659	681434	intron	10372936,	+	0.01	3.07667	8.26522	0.988756	Up
Tru_circ_sc2.4_00213	NW_003456425.1	1965141	1965939	intergenic_region	n/a	+	0.01	3.06667	8.26053	0.988717	Up
Tru_circ_sc2.4_00074	NW_003456425.1	662905	663249	intergenic_region	n/a	-	0.01	3.04	8.24793	0.988677	Up
Tru_circ01092_006	NW_003456428.1	2879928	2881043	exon	10373849,	+	0.01	3.00667	8.23202	0.988442	Up
Tru_circ_sc2.5_00002	NW_003456424.1	13932	14371	intergenic_region	n/a	-	0.01	3.00333	8.23042	0.988442	Up
Tru_circ_sc2.2_00170	NW_003456427.1	1884167	1887016	intergenic_region	n/a	-	0.01	2.98	8.21917	0.988442	Up
Tru_circ08507_003	NW_003456414.1	157303	157715	exon	10377133,	+	0.01	2.97	8.21432	0.988442	Up
Tru_circ00691_001	NW_003456428.1	1777978	1778324	intron	10374496,	-	0.01	2.92	8.18982	0.988286	Up
Tru_circ_sc2.1_00408	NW_003456428.1	3041197	3041899	intergenic_region	n/a	-	0.01	2.89	8.17493	0.987855	Up
Tru_circ_sc2.4_00132	NW_003456425.1	1092615	1093118	intergenic_region	n/a	-	0.01	2.80667	8.13271	0.987541	Up
Tru_circ_sc2.10_00044	NW_003456419.1	638740	639335	intergenic_region	n/a	-	0.01	2.79667	8.12756	0.987541	Up
Tru_circ01327_004	NW_003456428.1	3509442	3510266	exon	10374577,	-	0.01	2.76667	8.11201	0.987267	Up
Tru_circ_sc2.6_00157	NW_003456423.1	1138036	1138511	intergenic_region	n/a	+	0.01	2.76	8.10852	0.987189	Up
Tru_circ_sc2.4_00140	NW_003456425.1	1148443	1150247	intergenic_region	n/a	-	0.01	2.76	8.10852	0.987189	Up
Tru_circ07878_001	NW_003456418.1	331753	332133	exon	10371212,	+	0.01	2.75333	8.10504	0.98711	Up
Tru_circ01634_005	NW_003456427.1	234745	235522	exon	10373364,	+	0.01	2.71667	8.08569	0.987071	Up
Tru_circ_sc2.5_00007	NW_003456424.1	13932	16112	intergenic_region	n/a	-	0.01	2.71	8.08215	0.987071	Up
Tru_circ00114_002	NW_003456428.1	291279	292161	exon	10377285,	+	0.01	2.68333	8.06788	0.987071	Up
Tru_circ_sc2.10_00032	NW_003456419.1	474933	475478	intergenic_region	n/a	-	0.01	2.68333	8.06788	0.987071	Up
Tru_circ_sc2.7_00039	NW_003456422.1	324584	325158	intergenic_region	n/a	-	0.01	2.65	8.04985	0.986875	Up
Tru_circ_sc2.2_00233	NW_003456427.1	2495304	2496530	intergenic_region	n/a	+	0.01	2.64	8.04439	0.986797	Up
Tru_circ_sc2.4_00244	NW_003456425.1	2144179	2144475	intergenic_region	n/a	+	0.01	2.63667	8.04257	0.986797	Up
Tru_circ_sc2.1_00470	NW_003456428.1	3935398	3935901	intergenic_region	n/a	-	0.01	2.63	8.03892	0.986797	Up
Tru_circ08025_001	NW_003456418.1	718900	719690	exon	10371144,	-	0.01	2.62667	8.03709	0.986797	Up
Tru_circ_sc2.10_00070	NW_003456419.1	935784	940303	intergenic_region	n/a	-	0.01	2.58667	8.01495	0.98664	Up
Tru_circ_sc2.9_00148	NW_003456420.1	977118	978548	intergenic_region	n/a	+	0.01	2.55667	7.99812	0.986601	Up
Tru_circ_sc2.9_00149	NW_003456420.1	977118	979119	intergenic_region	n/a	+	0.01	2.52	7.97728	0.98617	Up
Tru_circ_sc2.3_00255	NW_003456426.1	2566779	2567359	intergenic_region	n/a	+	0.01	2.51333	7.97346	0.986131	Up
Tru_circ_sc2.11_00111	NW_003456418.1	735285	735718	intergenic_region	n/a	-	0.01	2.47	7.94837	0.986092	Up
Tru_circ06987_001	NW_003456420.1	10083	10536	exon	10371963,	-	0.01	2.43333	7.92679	0.986092	Up
Tru_circ_sc2.1_00299	NW_003456428.1	2314553	2315098	intergenic_region	n/a	+	0.01	2.42333	7.92085	0.985817	Up
Tru_circ00614_001	NW_003456428.1	1589039	1589636	exon	10374252,	-	0.01	2.39667	7.90489	0.985543	Up
Tru_circ06604_001	NW_003456421.1	248535	249249	exon	10373914,	+	0.01	2.39667	7.90489	0.985543	Up
Tru_circ01499_001	NW_003456428.1	3991262	3991964	exon	10375072,	-	0.01	2.39333	7.90288	0.985543	Up
Tru_circ06602_005	NW_003456421.1	238968	239661	intron	10373912,	+	0.01	2.39333	7.90288	0.985543	Up
Tru_circ00095_001	NW_003456428.1	247388	249815	exon	10377266,	-	0.01	2.39	7.90087	0.985543	Up
Tru_circ_sc2.1_00096	NW_003456428.1	707797	708468	intergenic_region	n/a	-	0.01	2.35667	7.8806	0.985308	Up
Tru_circ_sc2.3_00233	NW_003456426.1	2266955	2267253	intergenic_region	n/a	-	0.01	2.31667	7.85591	0.98519	Up
Tru_circ_sc2.2_00135	NW_003456427.1	1624238	1624961	intergenic_region	n/a	+	0.01	2.31667	7.85591	0.98519	Up
Tru_circ00083_005	NW_003456428.1	214734	215160	exon	10377254,	-	0.01	2.27333	7.82867	0.984759	Up
Tru_circ05518_001	NW_003456423.1	301482	301820	exon	10372510,	-	0.01	2.24	7.80735	0.984681	Up
Tru_circ_sc2.4_00238	NW_003456425.1	2111270	2111624	intergenic_region	n/a	-	0.01	2.24	7.80735	0.984681	Up
Tru_circ_sc2.8_00050	NW_003456421.1	361035	362628	intergenic_region	n/a	-	0.01	2.18667	7.77259	0.984681	Up
Tru_circ_sc2.6_00080	NW_003456423.1	493609	494076	intergenic_region	n/a	-	0.01	2.15	7.74819	0.983898	Up
Tru_circ_sc2.9_00007	NW_003456420.1	41953	42379	intergenic_region	n/a	+	0.01	2.14667	7.74595	0.983898	Up
Tru_circ_sc2.1_00187	NW_003456428.1	1418486	1419556	intergenic_region	n/a	-	0.01	2.14	7.74147	0.983858	Up
Tru_circ04264_001	NW_003456425.1	1073832	1074303	intron	10379639,	-	0.01	2.14	7.74147	0.983858	Up
Tru_circ_sc2.17_00016	NW_003456412.1	95509	96609	intergenic_region	n/a	+	0.01	2.11	7.7211	0.983584	Up
Tru_circ_sc2.11_00112	NW_003456418.1	735285	735849	intergenic_region	n/a	-	0.01	2.07333	7.69581	0.983427	Up
Tru_circ_sc2.2_00053	NW_003456427.1	521723	522047	intergenic_region	n/a	-	0.01	2.07	7.69349	0.983427	Up
Tru_circ01327_002	NW_003456428.1	3509160	3510266	exon	10374577,	-	0.01	2.04333	7.67478	0.982879	Up
Tru_circ00279_004	NW_003456428.1	713585	715208	exon	10377698,	+	0.01	2.03333	7.6677	0.98284	Up
Tru_circ_sc2.2_00234	NW_003456427.1	2495307	2496530	intergenic_region	n/a	+	0.01	1.98667	7.63421	0.982487	Up
Tru_circ_sc2.1_00433	NW_003456428.1	3476314	3476919	intergenic_region	n/a	-	0.01	1.98667	7.63421	0.982487	Up
Tru_circ05202_001	NW_003456424.1	1213969	1215054	exon	10379278,	+	0.01	1.98333	7.63178	0.982487	Up
Tru_circ_sc2.1_00402	NW_003456428.1	3006406	3006752	intergenic_region	n/a	+	0.01	1.98	7.62936	0.982487	Up
Tru_circ03216_001	NW_003456426.1	1311671	1311987	exon	10378543,	-	0.01	1.95667	7.61225	0.98237	Up
Tru_circ_sc2.4_00185	NW_003456425.1	1708378	1710176	intergenic_region	n/a	-	0.01	1.95667	7.61225	0.98237	Up
Tru_circ05570_002	NW_003456423.1	428264	429022	exon	10375955,	-	0.01	1.95	7.60733	0.98237	Up
Tru_circ_sc2.14_00025	NW_003456415.1	237116	237836	intergenic_region	n/a	-	0.01	1.94333	7.60239	0.982134	Up
Tru_circ_sc2.5_00028	NW_003456424.1	73193	73797	intergenic_region	n/a	-	0.01	1.92333	7.58747	0.981821	Up
Tru_circ_sc2.7_00101	NW_003456422.1	792394	793097	intergenic_region	n/a	+	0.01	1.91333	7.57994	0.981821	Up
Tru_circ_sc2.1_00115	NW_003456428.1	797625	798971	intergenic_region	n/a	+	0.0866667	16.55	7.57714	0.996004	Up
Tru_circ04521_003	NW_003456425.1	1699841	1700383	exon	10376112,	+	0.0866667	16.4567	7.56898	0.995965	Up
Tru_circ_sc2.6_00052	NW_003456423.1	305700	306409	intergenic_region	n/a	+	0.246667	46.3367	7.55345	0.996983	Up
Tru_circ_sc2.1_00446	NW_003456428.1	3607851	3608202	intergenic_region	n/a	-	0.01	1.87333	7.54946	0.981586	Up
Tru_circ_sc2.6_00028	NW_003456423.1	273224	274676	intergenic_region	n/a	-	0.01	1.86333	7.54174	0.981468	Up
Tru_circ_sc2.4_00119	NW_003456425.1	987257	987646	intergenic_region	n/a	-	0.01	1.86333	7.54174	0.981468	Up
Tru_circ_sc2.4_00028	NW_003456425.1	231864	232376	intergenic_region	n/a	-	0.01	1.85667	7.53657	0.981468	Up
Tru_circ_sc2.11_00031	NW_003456418.1	256255	256646	intergenic_region	n/a	+	0.09	16.5533	7.52298	0.995965	Up
Tru_circ_sc2.3_00113	NW_003456426.1	1141656	1142079	intergenic_region	n/a	+	0.01	1.83	7.5157	0.981312	Up
Tru_circ_sc2.1_00295	NW_003456428.1	2314350	2314771	intergenic_region	n/a	+	0.01	1.83	7.5157	0.981312	Up
Tru_circ00881_001	NW_003456428.1	2344342	2344994	exon	10375012,	-	0.01	1.83	7.5157	0.981312	Up
Tru_circ_sc2.12_00052	NW_003456417.1	272298	273369	intergenic_region	n/a	+	0.01	1.83	7.5157	0.981312	Up
Tru_circ_sc2.3_00080	NW_003456426.1	991258	992066	intergenic_region	n/a	-	0.01	1.82667	7.51307	0.981273	Up
Tru_circ_sc2.2_00120	NW_003456427.1	1432716	1433298	intergenic_region	n/a	-	0.01	1.82333	7.51043	0.980959	Up
Tru_circ_sc2.2_00015	NW_003456427.1	178686	178987	intergenic_region	n/a	+	0.01	1.82	7.50779	0.980959	Up
Tru_circ_sc2.1_00489	NW_003456428.1	4050545	4052602	intergenic_region	n/a	+	0.01	1.82	7.50779	0.980959	Up
Tru_circ_sc2.6_00109	NW_003456423.1	716991	717544	intergenic_region	n/a	-	0.01	1.78667	7.48113	0.980254	Up
Tru_circ_sc2.1_00238	NW_003456428.1	1861386	1862986	intergenic_region	n/a	+	0.01	1.78333	7.47843	0.980254	Up
Tru_circ_sc2.3_00099	NW_003456426.1	1133702	1134639	intergenic_region	n/a	-	0.01	1.78	7.47573	0.980254	Up
Tru_circ_sc2.1_00167	NW_003456428.1	1276593	1277561	intergenic_region	n/a	-	0.01	1.74667	7.44846	0.979901	Up
Tru_circ07079_002	NW_003456420.1	267863	268557	exon	10371923,	+	0.01	1.74667	7.44846	0.979901	Up
Tru_circ_sc2.1_00146	NW_003456428.1	1081134	1081509	intergenic_region	n/a	-	0.01	1.74	7.44294	0.979823	Up
Tru_circ01748_001	NW_003456427.1	519744	520681	exon	10373482,	+	0.01	1.74	7.44294	0.979823	Up
Tru_circ04717_001	NW_003456425.1	2150744	2151055	exon	10379589,	-	0.01	1.71	7.41785	0.979705	Up
Tru_circ02941_002	NW_003456426.1	568338	568649	exon	10378259,	+	0.01	1.71	7.41785	0.979705	Up
Tru_circ04635_004	NW_003456425.1	1965554	1965939	exon	10379507,	+	0.01	1.70667	7.41504	0.979705	Up
Tru_circ_sc2.4_00115	NW_003456425.1	981775	983162	intergenic_region	n/a	-	0.01	1.70333	7.41222	0.97947	Up
Tru_circ_sc2.2_00144	NW_003456427.1	1759622	1760906	intergenic_region	n/a	+	0.01	1.70333	7.41222	0.97947	Up
Tru_circ_sc2.13_00007	NW_003456416.1	97122	97519	intergenic_region	n/a	+	0.01	1.66667	7.38082	0.978491	Up
Tru_circ_sc2.3_00231	NW_003456426.1	2259372	2259883	intergenic_region	n/a	-	0.01	1.66333	7.37793	0.978334	Up
Tru_circ04645_002	NW_003456425.1	1985696	1986387	exon	10379517,	+	0.01	1.66	7.37504	0.978334	Up
Tru_circ_sc2.3_00104	NW_003456426.1	1134009	1134644	intergenic_region	n/a	-	0.01	1.63667	7.35462	0.978099	Up
Tru_circ_sc2.3_00158	NW_003456426.1	1627427	1627909	intergenic_region	n/a	+	0.01	1.63	7.34873	0.97806	Up
Tru_circ_sc2.1_00424	NW_003456428.1	3346086	3346653	intergenic_region	n/a	+	0.01	1.62667	7.34577	0.97806	Up
Tru_circ_sc2.8_00027	NW_003456421.1	182507	183054	intergenic_region	n/a	+	0.01	1.62333	7.34282	0.977903	Up
Tru_circ_sc2.1_00058	NW_003456428.1	319985	320633	intergenic_region	n/a	-	0.01	1.62	7.33985	0.977903	Up
Tru_circ_sc2.3_00011	NW_003456426.1	65593	67947	intergenic_region	n/a	+	0.01	1.61667	7.33688	0.977903	Up
Tru_circ_sc2.1_00026	NW_003456428.1	150290	151350	intergenic_region	n/a	-	0.01	1.59	7.31288	0.977629	Up
Tru_circ_sc2.7_00124	NW_003456422.1	1009061	1010043	intergenic_region	n/a	+	0.01	1.58333	7.30682	0.977551	Up
Tru_circ03016_001	NW_003456426.1	744069	744557	exon	10378336,	-	0.01	1.58333	7.30682	0.977551	Up
Tru_circ06006_003	NW_003456422.1	44176	44594	exon	10375535,	-	0.01	1.58	7.30378	0.977551	Up
Tru_circ_sc2.1_00364	NW_003456428.1	2702274	2703164	intergenic_region	n/a	-	0.01	1.58	7.30378	0.977551	Up
Tru_circ06376_001	NW_003456422.1	1084602	1085031	exon	10375515,	+	0.01	1.55333	7.27922	0.976258	Up
Tru_circ_sc2.8_00030	NW_003456421.1	207834	208481	intergenic_region	n/a	-	0.0866667	13.4433	7.2772	0.994554	Up
Tru_circ_sc2.4_00179	NW_003456425.1	1630349	1630596	intergenic_region	n/a	-	0.01	1.55	7.27612	0.976258	Up
Tru_circ_sc2.1_00401	NW_003456428.1	3006403	3006752	intergenic_region	n/a	+	0.01	1.54667	7.27302	0.976258	Up
Tru_circ07849_002	NW_003456418.1	263883	265228	exon	10371278,	-	0.01	1.54333	7.26991	0.976101	Up
Tru_circ_sc2.17_00019	NW_003456412.1	102125	102675	intergenic_region	n/a	-	0.01	1.54333	7.26991	0.976101	Up
Tru_circ_sc2.3_00205	NW_003456426.1	2069162	2069401	intergenic_region	n/a	-	0.01	1.54	7.26679	0.976101	Up
Tru_circ_sc2.2_00222	NW_003456427.1	2408949	2411860	intergenic_region	n/a	-	0.01	1.53667	7.26366	0.976101	Up
Tru_circ08468_001	NW_003456414.1	63944	64537	exon	10377171,	+	0.01	1.51333	7.24159	0.975827	Up
Tru_circ_sc2.2_00011	NW_003456427.1	136102	136970	intergenic_region	n/a	+	0.01	1.50667	7.23522	0.975827	Up
Tru_circ_sc2.13_00017	NW_003456416.1	230928	232104	intergenic_region	n/a	-	0.01	1.5	7.22882	0.975592	Up
Tru_circ_sc2.9_00061	NW_003456420.1	410433	411330	intergenic_region	n/a	-	0.01	1.49667	7.22561	0.975592	Up
Tru_circ_sc2.5_00095	NW_003456424.1	441831	442578	intergenic_region	n/a	-	0.01	1.47333	7.20294	0.975278	Up
Tru_circ_sc2.3_00064	NW_003456426.1	740832	741722	intergenic_region	n/a	-	0.01	1.47	7.19967	0.975278	Up
Tru_circ_sc2.8_00105	NW_003456421.1	930793	931749	intergenic_region	n/a	+	0.01	1.46333	7.19311	0.975004	Up
Tru_circ_sc2.5_00170	NW_003456424.1	1216592	1219626	intergenic_region	n/a	+	0.01	1.46333	7.19311	0.975004	Up
Tru_circ_sc2.6_00093	NW_003456423.1	596612	597074	intergenic_region	n/a	+	0.01	1.46333	7.19311	0.975004	Up
Tru_circ_sc2.9_00106	NW_003456420.1	641489	641907	intergenic_region	n/a	-	0.01	1.46	7.18982	0.975004	Up
Tru_circ_sc2.9_00067	NW_003456420.1	413548	413939	intergenic_region	n/a	-	0.01	1.45667	7.18653	0.975004	Up
Tru_circ_sc2.4_00158	NW_003456425.1	1306095	1307285	intergenic_region	n/a	-	0.01	1.45667	7.18653	0.975004	Up
Tru_circ_sc2.6_00050	NW_003456423.1	303237	304690	intergenic_region	n/a	-	0.01	1.45667	7.18653	0.975004	Up
Tru_circ01499_002	NW_003456428.1	3991262	3991968	exon	10375072,	-	0.01	1.45667	7.18653	0.975004	Up
Tru_circ_sc2.11_00069	NW_003456418.1	440374	440888	intergenic_region	n/a	+	0.01	1.42	7.14975	0.973202	Up
Tru_circ_sc2.1_00073	NW_003456428.1	470335	471028	intergenic_region	n/a	-	0.01	1.42	7.14975	0.973202	Up
Tru_circ_sc2.16_00003	NW_003456413.1	81181	81601	intergenic_region	n/a	-	0.01	1.42	7.14975	0.973202	Up
Tru_circ07948_001	NW_003456418.1	533927	534281	exon	10371380,	-	0.01	1.39333	7.1224	0.973006	Up
Tru_circ_sc2.7_00076	NW_003456422.1	595526	596296	intergenic_region	n/a	-	0.01	1.38667	7.11548	0.973006	Up
Tru_circ07380_001	NW_003456419.1	61974	62328	exon	10371661,	-	0.01	1.38333	7.11201	0.972849	Up
Tru_circ_sc2.13_00001	NW_003456416.1	17507	17694	intergenic_region	n/a	-	0.01	1.38333	7.11201	0.972849	Up
Tru_circ00520_001	NW_003456428.1	1338346	1340160	exon	10373996,	-	0.01	1.38	7.10852	0.972849	Up
Tru_circ00023_002	NW_003456428.1	66372	67098	exon	10377093,	+	0.01	1.37667	7.10504	0.972849	Up
Tru_circ04635_008	NW_003456425.1	1965154	1965939	exon	10379507,	+	0.01	1.33667	7.0625	0.971948	Up
Tru_circ00083_004	NW_003456428.1	214433	215229	exon	10377254,	-	0.126667	16.6133	7.03516	0.992752	Up
Tru_circ_sc2.6_00025	NW_003456423.1	273224	273944	intergenic_region	n/a	-	0.01	1.30333	7.02606	0.969636	Up
Tru_circ_sc2.8_00095	NW_003456421.1	860027	860332	intergenic_region	n/a	+	0.01	1.3	7.02237	0.969636	Up
Tru_circ_sc2.3_00178	NW_003456426.1	1743264	1744023	intergenic_region	n/a	-	0.01	1.3	7.02237	0.969636	Up
Tru_circ_sc2.7_00152	NW_003456422.1	1116766	1117326	intergenic_region	n/a	+	0.01	1.3	7.02237	0.969636	Up
Tru_circ_sc2.2_00167	NW_003456427.1	1884167	1885511	intergenic_region	n/a	-	0.01	1.29667	7.01866	0.969636	Up
Tru_circ_sc2.2_00249	NW_003456427.1	2635117	2637689	intergenic_region	n/a	-	0.01	1.29667	7.01866	0.969636	Up
Tru_circ04403_002	NW_003456425.1	1406511	1407157	exon	10379779,	-	0.01	1.29667	7.01866	0.969636	Up
Tru_circ_sc2.8_00011	NW_003456421.1	140641	141157	intergenic_region	n/a	-	0.01	1.29667	7.01866	0.969636	Up
Tru_circ06006_005	NW_003456422.1	44176	44387	exon	10375535,	-	0.01	1.26667	6.98489	0.969323	Up
Tru_circ_sc2.6_00098	NW_003456423.1	636875	637608	intergenic_region	n/a	-	0.09	11.3767	6.98194	0.992086	Up
Tru_circ_sc2.7_00013	NW_003456422.1	103122	104711	intergenic_region	n/a	+	0.01	1.26333	6.98109	0.969245	Up
Tru_circ_sc2.7_00040	NW_003456422.1	343172	344283	intergenic_region	n/a	+	0.01	1.26333	6.98109	0.969245	Up
Tru_circ_sc2.8_00044	NW_003456421.1	331684	334053	intergenic_region	n/a	+	0.01	1.26	6.97728	0.969245	Up
Tru_circ_sc2.3_00230	NW_003456426.1	2259372	2259880	intergenic_region	n/a	-	0.01	1.26	6.97728	0.969245	Up
Tru_circ_sc2.6_00044	NW_003456423.1	303237	303861	intergenic_region	n/a	-	0.01	1.25667	6.97346	0.969245	Up
Tru_circ_sc2.3_00130	NW_003456426.1	1323788	1325456	intergenic_region	n/a	-	0.01	1.25333	6.96963	0.968853	Up
Tru_circ_sc2.6_00182	NW_003456423.1	1499560	1499946	intergenic_region	n/a	-	0.01	1.22667	6.9386	0.968422	Up
Tru_circ_sc2.5_00173	NW_003456424.1	1263091	1263537	intergenic_region	n/a	-	0.01	1.22333	6.93467	0.968422	Up
Tru_circ_sc2.11_00104	NW_003456418.1	728343	729221	intergenic_region	n/a	-	0.01	1.22333	6.93467	0.968422	Up
Tru_circ_sc2.7_00083	NW_003456422.1	685283	686072	intergenic_region	n/a	+	0.01	1.22333	6.93467	0.968422	Up
Tru_circ_sc2.1_00204	NW_003456428.1	1468178	1468686	intergenic_region	n/a	-	0.01	1.22	6.93074	0.968422	Up
Tru_circ_sc2.4_00186	NW_003456425.1	1708378	1710203	intergenic_region	n/a	-	0.01	1.22	6.93074	0.968422	Up
Tru_circ_sc2.3_00251	NW_003456426.1	2486061	2487069	intergenic_region	n/a	+	0.01	1.22	6.93074	0.968422	Up
Tru_circ08822_001	NW_003456425.1	2044412	2044984	intron	10379545,	-	0.01	1.22	6.93074	0.968422	Up
Tru_circ_sc2.11_00024	NW_003456418.1	215273	215614	intergenic_region	n/a	-	0.01	1.22	6.93074	0.968422	Up
Tru_circ_sc2.3_00007	NW_003456426.1	50770	51110	intergenic_region	n/a	+	0.01	1.21667	6.92679	0.968422	Up
Tru_circ01851_001	NW_003456427.1	813257	814093	exon	10373588,	+	0.01	1.21667	6.92679	0.968422	Up
Tru_circ04521_005	NW_003456425.1	1699841	1700753	exon	10376112,	+	0.01	1.21667	6.92679	0.968422	Up
Tru_circ_sc2.6_00043	NW_003456423.1	303237	303708	intergenic_region	n/a	-	0.0866667	10.3867	6.90504	0.990558	Up
Tru_circ06673_003	NW_003456421.1	440081	440470	intron	10374179,	-	0.01	1.18333	6.88671	0.965248	Up
Tru_circ_sc2.5_00094	NW_003456424.1	441831	442575	intergenic_region	n/a	-	0.01	1.18333	6.88671	0.965248	Up
Tru_circ07232_001	NW_003456420.1	684516	684902	exon	10372180,	-	0.01	1.18333	6.88671	0.965248	Up
Tru_circ08309_001	NW_003456416.1	203264	204154	exon	10377615,	-	0.01	1.18	6.88264	0.965248	Up
Tru_circ_sc2.3_00163	NW_003456426.1	1627427	1628534	intergenic_region	n/a	+	0.01	1.18	6.88264	0.965248	Up
Tru_circ_sc2.5_00162	NW_003456424.1	1170310	1170966	intergenic_region	n/a	+	0.01	1.18	6.88264	0.965248	Up
Tru_circ07567_005	NW_003456419.1	549191	550644	exon	10371516,	+	0.01	1.18	6.88264	0.965248	Up
Tru_circ_sc2.8_00125	NW_003456421.1	1137654	1138239	intergenic_region	n/a	-	0.01	1.18	6.88264	0.965248	Up
Tru_circ04403_001	NW_003456425.1	1406511	1407164	exon	10379779,	-	0.01	1.17667	6.87856	0.965248	Up
Tru_circ_sc2.1_00397	NW_003456428.1	2979400	2980176	intergenic_region	n/a	+	0.01	1.17333	6.87447	0.965052	Up
Tru_circ01636_001	NW_003456427.1	241187	242027	intron	10373367,	+	0.01	1.14667	6.8413	0.964935	Up
Tru_circ_sc2.2_00174	NW_003456427.1	1885809	1887009	intergenic_region	n/a	-	0.01	1.14333	6.8371	0.964817	Up
Tru_circ_sc2.2_00266	NW_003456427.1	2752757	2754197	intergenic_region	n/a	-	0.01	1.14333	6.8371	0.964817	Up
Tru_circ_sc2.11_00103	NW_003456418.1	728343	729114	intergenic_region	n/a	-	0.01	1.14	6.83289	0.964817	Up
Tru_circ_sc2.9_00097	NW_003456420.1	567960	569455	intergenic_region	n/a	+	0.01	1.14	6.83289	0.964817	Up
Tru_circ_sc2.1_00485	NW_003456428.1	4037881	4038466	intergenic_region	n/a	-	0.01	1.14	6.83289	0.964817	Up
Tru_circ_sc2.36_00001	NW_003456429.1	9954	10858	intergenic_region	n/a	-	0.01	1.13667	6.82867	0.964817	Up
Tru_circ_sc2.10_00022	NW_003456419.1	410764	411851	intergenic_region	n/a	-	0.01	1.13667	6.82867	0.964817	Up
Tru_circ_sc2.8_00063	NW_003456421.1	563809	564324	intergenic_region	n/a	-	0.01	1.13667	6.82867	0.964817	Up
Tru_circ_sc2.11_00012	NW_003456418.1	105802	106575	intergenic_region	n/a	-	0.01	1.13667	6.82867	0.964817	Up
Tru_circ_sc2.1_00022	NW_003456428.1	137741	138196	intergenic_region	n/a	-	0.01	1.10667	6.79008	0.964269	Up
Tru_circ05646_001	NW_003456423.1	641633	642190	exon	10375665,	+	0.01	1.1	6.78136	0.963995	Up
Tru_circ_sc2.1_00107	NW_003456428.1	713585	715708	intergenic_region	n/a	+	0.01	1.09667	6.77698	0.963995	Up
Tru_circ01130_001	NW_003456428.1	2988360	2988951	exon	10373890,	-	0.01	1.09667	6.77698	0.963995	Up
Tru_circ01116_001	NW_003456428.1	2947122	2947589	exon	10373876,	-	0.01	1.09667	6.77698	0.963995	Up
Tru_circ00458_001	NW_003456428.1	1197286	1197767	exon	10373770,	+	0.01	1.09667	6.77698	0.963995	Up
Tru_circ_sc2.1_00172	NW_003456428.1	1307215	1307600	intergenic_region	n/a	+	0.01	1.09333	6.77259	0.962819	Up
Tru_circ_sc2.1_00055	NW_003456428.1	316319	316720	intergenic_region	n/a	+	0.0866667	9.42	6.76411	0.987894	Up
Tru_circ_sc2.1_00474	NW_003456428.1	4003093	4003576	intergenic_region	n/a	-	0.01	1.06333	6.73245	0.95992	Up
Tru_circ_sc2.3_00221	NW_003456426.1	2182350	2183444	intergenic_region	n/a	-	0.01	1.06	6.72792	0.95992	Up
Tru_circ_sc2.2_00253	NW_003456427.1	2657632	2658138	intergenic_region	n/a	-	0.01	1.06	6.72792	0.95992	Up
Tru_circ_sc2.7_00128	NW_003456422.1	1014594	1015383	intergenic_region	n/a	-	0.01	1.06	6.72792	0.95992	Up
Tru_circ_sc2.4_00009	NW_003456425.1	97144	97387	intergenic_region	n/a	+	0.01	1.06	6.72792	0.95992	Up
Tru_circ_sc2.3_00206	NW_003456426.1	2095148	2096218	intergenic_region	n/a	-	0.01	1.05667	6.72338	0.95992	Up
Tru_circ_sc2.5_00006	NW_003456424.1	13932	16109	intergenic_region	n/a	-	0.01	1.05667	6.72338	0.95992	Up
Tru_circ_sc2.3_00225	NW_003456426.1	2224553	2225056	intergenic_region	n/a	-	0.01	1.05667	6.72338	0.95992	Up
Tru_circ_sc2.2_00117	NW_003456427.1	1421336	1422120	intergenic_region	n/a	+	0.01	1.05333	6.71882	0.959803	Up
Tru_circ_sc2.4_00055	NW_003456425.1	586276	588136	intergenic_region	n/a	-	0.01	1.02333	6.67713	0.959293	Up
Tru_circ_sc2.7_00122	NW_003456422.1	1006759	1007131	intergenic_region	n/a	-	0.01	1.02	6.67243	0.959293	Up
Tru_circ00881_002	NW_003456428.1	2344342	2345035	exon	10375012,	-	0.01	1.02	6.67243	0.959293	Up
Tru_circ_sc2.4_00039	NW_003456425.1	366435	366870	intergenic_region	n/a	+	0.01	1.01667	6.6677	0.959293	Up
Tru_circ_sc2.1_00339	NW_003456428.1	2490955	2491874	intergenic_region	n/a	-	0.01	1.01667	6.6677	0.959293	Up
Tru_circ08844_001	NW_003456424.1	681028	681434	intron	10372936,	+	0.01	1.01667	6.6677	0.959293	Up
Tru_circ_sc2.4_00240	NW_003456425.1	2124791	2125422	intergenic_region	n/a	-	0.01	1.01667	6.6677	0.959293	Up
Tru_circ04138_001	NW_003456425.1	742875	743650	exon	10376393,	-	0.01	1.01667	6.6677	0.959293	Up
Tru_circ08844_010	NW_003456424.1	680686	681110	intron	10372936,	+	0.01	1.01333	6.66297	0.958862	Up
Tru_circ01908_002	NW_003456427.1	961825	962287	exon	10373645,	-	0.01	1.01333	6.66297	0.958862	Up
Tru_circ08844_005	NW_003456424.1	680671	681434	intron	10372936,	+	0.01	1.01333	6.66297	0.958862	Up
Tru_circ_sc2.3_00167	NW_003456426.1	1663211	1663774	intergenic_region	n/a	+	0.01	1.01333	6.66297	0.958862	Up
Tru_circ_sc2.6_00006	NW_003456423.1	105853	107288	intergenic_region	n/a	+	0.01	1.01333	6.66297	0.958862	Up
Tru_circ_sc2.1_00184	NW_003456428.1	1409482	1411025	intergenic_region	n/a	-	0.01	1.01333	6.66297	0.958862	Up
Tru_circ08021_001	NW_003456418.1	701643	702705	intron	10371301,	+	0.01	0.986667	6.62449	0.957609	Up
Tru_circ_sc2.4_00227	NW_003456425.1	2062909	2063451	intergenic_region	n/a	-	0.01	0.983333	6.61961	0.957609	Up
Tru_circ01365_001	NW_003456428.1	3610666	3611051	intron	10374617,	+	0.01	0.983333	6.61961	0.957609	Up
Tru_circ00112_001	NW_003456428.1	286306	286844	exon	10377283,	+	0.01	0.98	6.61471	0.957609	Up
Tru_circ_sc2.3_00262	NW_003456426.1	2656920	2657646	intergenic_region	n/a	+	0.01	0.976667	6.60979	0.957609	Up
Tru_circ08314_001	NW_003456416.1	213083	213541	exon	10377527,	-	0.01	0.976667	6.60979	0.957609	Up
Tru_circ_sc2.7_00038	NW_003456422.1	307332	308018	intergenic_region	n/a	-	0.01	0.976667	6.60979	0.957609	Up
Tru_circ_sc2.5_00157	NW_003456424.1	1156762	1157800	intergenic_region	n/a	-	0.01	0.973333	6.60486	0.956355	Up
Tru_circ04521_001	NW_003456425.1	1699841	1700227	intron	10376112,	+	0.01	0.973333	6.60486	0.956355	Up
Tru_circ08844_013	NW_003456424.1	680659	681110	intron	10372936,	+	0.01	0.973333	6.60486	0.956355	Up
Tru_circ_sc2.5_00041	NW_003456424.1	182461	183225	intergenic_region	n/a	-	0.01	0.973333	6.60486	0.956355	Up
Tru_circ_sc2.14_00019	NW_003456415.1	193515	194892	intergenic_region	n/a	+	0.01	0.973333	6.60486	0.956355	Up
Tru_circ00279_005	NW_003456428.1	713888	714173	intron	10377698,	+	0.01	0.94	6.55459	0.952476	Up
Tru_circ07258_001	NW_003456420.1	751681	752146	exon	10372014,	+	0.01	0.936667	6.54946	0.952476	Up
Tru_circ06773_002	NW_003456421.1	690352	690785	exon	10372266,	-	0.01	0.936667	6.54946	0.952476	Up
Tru_circ_sc2.1_00427	NW_003456428.1	3457209	3457767	intergenic_region	n/a	-	0.01	0.936667	6.54946	0.952476	Up
Tru_circ_sc2.3_00192	NW_003456426.1	1917670	1918061	intergenic_region	n/a	+	0.01	0.936667	6.54946	0.952476	Up
Tru_circ_sc2.9_00086	NW_003456420.1	460274	463820	intergenic_region	n/a	-	0.01	0.933333	6.54432	0.95228	Up
Tru_circ_sc2.3_00195	NW_003456426.1	1932121	1932579	intergenic_region	n/a	-	0.01	0.933333	6.54432	0.95228	Up
Tru_circ_sc2.4_00011	NW_003456425.1	99213	99555	intergenic_region	n/a	+	0.01	0.933333	6.54432	0.95228	Up
Tru_circ07071_001	NW_003456420.1	238749	239727	exon	10372154,	-	0.01	0.93	6.53916	0.95228	Up
Tru_circ06013_001	NW_003456422.1	62912	63417	exon	10375287,	+	0.01	0.93	6.53916	0.95228	Up
Tru_circ_sc2.12_00015	NW_003456417.1	106022	106291	intergenic_region	n/a	+	0.01	0.93	6.53916	0.95228	Up
Tru_circ06747_002	NW_003456421.1	614889	615136	exon	10374432,	+	0.01	0.93	6.53916	0.95228	Up
Tru_circ_sc2.2_00069	NW_003456427.1	659698	660127	intergenic_region	n/a	-	0.01	0.896667	6.4865	0.952006	Up
Tru_circ_sc2.1_00253	NW_003456428.1	2040598	2041520	intergenic_region	n/a	+	0.01	0.896667	6.4865	0.952006	Up
Tru_circ_sc2.5_00040	NW_003456424.1	118060	119043	intergenic_region	n/a	-	0.01	0.896667	6.4865	0.952006	Up
Tru_circ_sc2.2_00129	NW_003456427.1	1590036	1590614	intergenic_region	n/a	+	0.01	0.896667	6.4865	0.952006	Up
Tru_circ04971_002	NW_003456424.1	677544	678013	exon	10372933,	-	0.01	0.896667	6.4865	0.952006	Up
Tru_circ_sc2.1_00287	NW_003456428.1	2313934	2314771	intergenic_region	n/a	+	0.01	0.896667	6.4865	0.952006	Up
Tru_circ_sc2.2_00232	NW_003456427.1	2495289	2496530	intergenic_region	n/a	+	0.01	0.893333	6.48113	0.951653	Up
Tru_circ06602_009	NW_003456421.1	239381	239661	exon	10373912,	+	0.01	0.893333	6.48113	0.951653	Up
Tru_circ_sc2.2_00137	NW_003456427.1	1661475	1662034	intergenic_region	n/a	+	0.01	0.893333	6.48113	0.951653	Up
Tru_circ_sc2.3_00068	NW_003456426.1	854116	855359	intergenic_region	n/a	+	0.01	0.893333	6.48113	0.951653	Up
Tru_circ03598_001	NW_003456426.1	2273145	2273508	exon	10376617,	+	0.01	0.893333	6.48113	0.951653	Up
Tru_circ_sc2.1_00091	NW_003456428.1	706138	708738	intergenic_region	n/a	-	0.01	0.893333	6.48113	0.951653	Up
Tru_circ07883_002	NW_003456418.1	352365	352987	exon	10371221,	+	0.01	0.893333	6.48113	0.951653	Up
Tru_circ04626_001	NW_003456425.1	1946518	1946815	exon	10379498,	-	0.01	0.893333	6.48113	0.951653	Up
Tru_circ08949_001	NW_003456419.1	920811	921261	exon	10371797,	-	0.01	0.893333	6.48113	0.951653	Up
Tru_circ_sc2.8_00142	NW_003456421.1	1207585	1208012	intergenic_region	n/a	-	0.01	0.893333	6.48113	0.951653	Up
Tru_circ_sc2.6_00078	NW_003456423.1	489175	489747	intergenic_region	n/a	+	0.01	0.893333	6.48113	0.951653	Up
Tru_circ_sc2.3_00124	NW_003456426.1	1221272	1221677	intergenic_region	n/a	+	0.01	0.893333	6.48113	0.951653	Up
Tru_circ_sc2.1_00013	NW_003456428.1	89393	89864	intergenic_region	n/a	-	0.01	0.893333	6.48113	0.951653	Up
Tru_circ_sc2.3_00119	NW_003456426.1	1167048	1167469	intergenic_region	n/a	-	0.01	0.893333	6.48113	0.951653	Up
Tru_circ_sc2.11_00055	NW_003456418.1	352792	353444	intergenic_region	n/a	+	0.01	0.89	6.47573	0.951653	Up
Tru_circ_sc2.7_00066	NW_003456422.1	509770	510178	intergenic_region	n/a	+	0.01	0.89	6.47573	0.951653	Up
Tru_circ01520_002	NW_003456428.1	4040265	4040610	exon	10375093,	+	0.01	0.89	6.47573	0.951653	Up
Tru_circ_sc2.3_00031	NW_003456426.1	337385	338610	intergenic_region	n/a	-	0.01	0.89	6.47573	0.951653	Up
Tru_circ_sc2.7_00044	NW_003456422.1	375194	375570	intergenic_region	n/a	-	0.01	0.863333	6.43185	0.94895	Up
Tru_circ04803_002	NW_003456424.1	230917	231786	exon	10372764,	+	0.0866667	7.45333	6.42626	0.981939	Up
Tru_circ02821_002	NW_003456426.1	289448	290126	exon	10378140,	-	0.01	0.86	6.42626	0.94895	Up
Tru_circ_sc2.4_00038	NW_003456425.1	348670	349206	intergenic_region	n/a	+	0.01	0.856667	6.42066	0.94895	Up
Tru_circ_sc2.2_00236	NW_003456427.1	2513695	2514333	intergenic_region	n/a	-	0.01	0.856667	6.42066	0.94895	Up
Tru_circ_sc2.11_00006	NW_003456418.1	62075	62628	intergenic_region	n/a	+	0.01	0.856667	6.42066	0.94895	Up
Tru_circ06375_001	NW_003456422.1	1081787	1082591	exon	10375514,	-	0.01	0.856667	6.42066	0.94895	Up
Tru_circ_sc2.3_00079	NW_003456426.1	980309	980755	intergenic_region	n/a	-	0.0866667	7.40333	6.41655	0.981939	Up
Tru_circ_sc2.4_00153	NW_003456425.1	1253277	1253670	intergenic_region	n/a	-	0.01	0.853333	6.41504	0.947696	Up
Tru_circ_sc2.1_00218	NW_003456428.1	1531687	1531880	intergenic_region	n/a	-	0.01	0.853333	6.41504	0.947696	Up
Tru_circ03768_001	NW_003456426.1	2695405	2695847	intron	10377987,	-	0.01	0.853333	6.41504	0.947696	Up
Tru_circ_sc2.11_00053	NW_003456418.1	352792	353073	intergenic_region	n/a	+	0.01	0.853333	6.41504	0.947696	Up
Tru_circ_sc2.18_00001	NW_003456411.1	11810	12506	intergenic_region	n/a	-	0.01	0.853333	6.41504	0.947696	Up
Tru_circ04402_001	NW_003456425.1	1403688	1404380	exon	10379778,	-	0.01	0.853333	6.41504	0.947696	Up
Tru_circ_sc2.15_00010	NW_003456414.1	170074	172080	intergenic_region	n/a	-	0.01	0.853333	6.41504	0.947696	Up
Tru_circ04561_004	NW_003456425.1	1798885	1799408	exon	10376150,	-	0.01	0.853333	6.41504	0.947696	Up
Tru_circ08844_015	NW_003456424.1	680667	681106	intron	10372936,	+	0.01	0.853333	6.41504	0.947696	Up
Tru_circ_sc2.2_00176	NW_003456427.1	1885809	1887310	intergenic_region	n/a	-	0.01	0.85	6.40939	0.947696	Up
Tru_circ_sc2.2_00070	NW_003456427.1	660856	661308	intergenic_region	n/a	+	0.01	0.85	6.40939	0.947696	Up
Tru_circ02941_001	NW_003456426.1	568238	568649	exon	10378259,	+	0.01	0.85	6.40939	0.947696	Up
Tru_circ_sc2.2_00108	NW_003456427.1	1310142	1310906	intergenic_region	n/a	+	0.01	0.85	6.40939	0.947696	Up
Tru_circ08369_001	NW_003456415.1	66696	67072	exon	10377328,	-	0.01	0.816667	6.35168	0.941663	Up
Tru_circ05609_001	NW_003456423.1	538055	538759	exon	10376083,	+	0.01	0.816667	6.35168	0.941663	Up
Tru_circ_sc2.3_00202	NW_003456426.1	2013953	2014476	intergenic_region	n/a	+	0.01	0.816667	6.35168	0.941663	Up
Tru_circ_sc2.6_00151	NW_003456423.1	1057355	1057755	intergenic_region	n/a	+	0.01	0.816667	6.35168	0.941663	Up
Tru_circ_sc2.12_00029	NW_003456417.1	156608	157201	intergenic_region	n/a	+	0.01	0.813333	6.34577	0.941584	Up
Tru_circ_sc2.17_00002	NW_003456412.1	51203	52088	intergenic_region	n/a	+	0.01	0.813333	6.34577	0.941584	Up
Tru_circ_sc2.2_00142	NW_003456427.1	1748478	1749291	intergenic_region	n/a	-	0.01	0.813333	6.34577	0.941584	Up
Tru_circ_sc2.1_00195	NW_003456428.1	1435004	1435999	intergenic_region	n/a	-	0.01	0.81	6.33985	0.941584	Up
Tru_circ_sc2.1_00416	NW_003456428.1	3246633	3246922	intergenic_region	n/a	-	0.01	0.81	6.33985	0.941584	Up
Tru_circ_sc2.7_00155	NW_003456422.1	1117170	1118193	intergenic_region	n/a	+	0.01	0.81	6.33985	0.941584	Up
Tru_circ03050_002	NW_003456426.1	854890	855359	exon	10378371,	+	0.01	0.81	6.33985	0.941584	Up
Tru_circ_sc2.7_00046	NW_003456422.1	376300	376726	intergenic_region	n/a	+	0.01	0.806667	6.3339	0.941584	Up
Tru_circ_sc2.3_00243	NW_003456426.1	2341444	2341687	intergenic_region	n/a	-	0.01	0.776667	6.27922	0.941153	Up
Tru_circ_sc2.6_00179	NW_003456423.1	1402370	1403236	intergenic_region	n/a	+	0.01	0.776667	6.27922	0.941153	Up
Tru_circ_sc2.1_00354	NW_003456428.1	2627887	2628498	intergenic_region	n/a	+	0.01	0.776667	6.27922	0.941153	Up
Tru_circ_sc2.12_00021	NW_003456417.1	150772	152715	intergenic_region	n/a	+	0.01	0.776667	6.27922	0.941153	Up
Tru_circ07669_003	NW_003456419.1	808355	808986	exon	10371646,	-	0.01	0.773333	6.27302	0.94084	Up
Tru_circ_sc2.10_00030	NW_003456419.1	472705	474538	intergenic_region	n/a	+	0.01	0.773333	6.27302	0.94084	Up
Tru_circ00864_002	NW_003456428.1	2310475	2310883	exon	10374995,	-	0.01	0.773333	6.27302	0.94084	Up
Tru_circ_sc2.1_00468	NW_003456428.1	3899230	3901170	intergenic_region	n/a	-	0.01	0.773333	6.27302	0.94084	Up
Tru_circ06139_001	NW_003456422.1	394921	395601	intron	10374928,	+	0.01	0.773333	6.27302	0.94084	Up
Tru_circ03717_002	NW_003456426.1	2566939	2567574	intron	10376734,	+	0.01	0.773333	6.27302	0.94084	Up
Tru_circ_sc2.8_00093	NW_003456421.1	844502	844797	intergenic_region	n/a	-	0.01	0.773333	6.27302	0.94084	Up
Tru_circ_sc2.1_00457	NW_003456428.1	3709131	3709305	intergenic_region	n/a	-	0.01	0.773333	6.27302	0.94084	Up
Tru_circ03085_002	NW_003456426.1	945545	946107	exon	10378405,	-	0.01	0.773333	6.27302	0.94084	Up
Tru_circ_sc2.1_00276	NW_003456428.1	2190617	2191150	intergenic_region	n/a	-	0.01	0.773333	6.27302	0.94084	Up
Tru_circ_sc2.2_00126	NW_003456427.1	1548631	1549199	intergenic_region	n/a	-	0.01	0.773333	6.27302	0.94084	Up
Tru_circ_sc2.3_00263	NW_003456426.1	2686059	2687314	intergenic_region	n/a	-	0.01	0.77	6.26679	0.94084	Up
Tru_circ_sc2.1_00490	NW_003456428.1	4056891	4057375	intergenic_region	n/a	-	0.01	0.77	6.26679	0.94084	Up
Tru_circ02616_002	NW_003456427.1	2708740	2709022	exon	10376798,	-	0.01	0.77	6.26679	0.94084	Up
Tru_circ_sc2.1_00429	NW_003456428.1	3457209	3458622	intergenic_region	n/a	-	0.01	0.77	6.26679	0.94084	Up
Tru_circ_sc2.1_00460	NW_003456428.1	3729464	3733677	intergenic_region	n/a	+	0.01	0.77	6.26679	0.94084	Up
Tru_circ_sc2.7_00168	NW_003456422.1	1201515	1203277	intergenic_region	n/a	+	0.01	0.77	6.26679	0.94084	Up
Tru_circ_sc2.11_00025	NW_003456418.1	220243	220529	intergenic_region	n/a	+	0.01	0.77	6.26679	0.94084	Up
Tru_circ_sc2.1_00039	NW_003456428.1	291959	293255	intergenic_region	n/a	+	0.01	0.77	6.26679	0.94084	Up
Tru_circ04524_001	NW_003456425.1	1707261	1707704	exon	10376115,	-	0.01	0.77	6.26679	0.94084	Up
Tru_circ00095_002	NW_003456428.1	247106	249815	exon	10377266,	-	0.01	0.766667	6.26053	0.94084	Up
Tru_circ_sc2.2_00132	NW_003456427.1	1590781	1591210	intergenic_region	n/a	+	0.01	0.766667	6.26053	0.94084	Up
Tru_circ_sc2.2_00045	NW_003456427.1	340570	341093	intergenic_region	n/a	-	0.25	18.4333	6.20425	0.976454	Up
Tru_circ_sc2.2_00102	NW_003456427.1	1264309	1264701	intergenic_region	n/a	-	0.01	0.736667	6.20294	0.93559	Up
Tru_circ_sc2.11_00043	NW_003456418.1	312129	313599	intergenic_region	n/a	-	0.01	0.736667	6.20294	0.93559	Up
Tru_circ_sc2.2_00267	NW_003456427.1	2753853	2754197	intergenic_region	n/a	-	0.01	0.736667	6.20294	0.93559	Up
Tru_circ07621_003	NW_003456419.1	681366	681656	exon	10371819,	-	0.01	0.736667	6.20294	0.93559	Up
Tru_circ04693_002	NW_003456425.1	2092356	2092652	exon	10379564,	+	0.01	0.736667	6.20294	0.93559	Up
Tru_circ_sc2.6_00116	NW_003456423.1	842638	844772	intergenic_region	n/a	+	0.01	0.736667	6.20294	0.93559	Up
Tru_circ_sc2.3_00053	NW_003456426.1	611040	611923	intergenic_region	n/a	-	0.01	0.733333	6.1964	0.933866	Up
Tru_circ_sc2.3_00189	NW_003456426.1	1917666	1918795	intergenic_region	n/a	+	0.01	0.733333	6.1964	0.933866	Up
Tru_circ03348_001	NW_003456426.1	1642657	1643042	intron	10373116,	+	0.01	0.733333	6.1964	0.933866	Up
Tru_circ00227_002	NW_003456428.1	601774	602551	intron	10377566,	+	0.01	0.733333	6.1964	0.933866	Up
Tru_circ05197_001	NW_003456424.1	1203383	1204116	exon	10379273,	+	0.01	0.733333	6.1964	0.933866	Up
Tru_circ_sc2.8_00080	NW_003456421.1	775323	776446	intergenic_region	n/a	-	0.01	0.733333	6.1964	0.933866	Up
Tru_circ_sc2.6_00132	NW_003456423.1	937513	938459	intergenic_region	n/a	+	0.01	0.733333	6.1964	0.933866	Up
Tru_circ_sc2.1_00006	NW_003456428.1	53576	54028	intergenic_region	n/a	+	0.01	0.733333	6.1964	0.933866	Up
Tru_circ_sc2.7_00001	NW_003456422.1	10945	11654	intergenic_region	n/a	+	0.01	0.733333	6.1964	0.933866	Up
Tru_circ08259_001	NW_003456416.1	57400	57716	intron	10377616,	-	0.01	0.73	6.18982	0.933866	Up
Tru_circ_sc2.2_00196	NW_003456427.1	2135200	2136236	intergenic_region	n/a	-	0.01	0.73	6.18982	0.933866	Up
Tru_circ_sc2.1_00296	NW_003456428.1	2314350	2315098	intergenic_region	n/a	+	0.01	0.73	6.18982	0.933866	Up
Tru_circ_sc2.4_00249	NW_003456425.1	2150945	2151679	intergenic_region	n/a	-	0.01	0.73	6.18982	0.933866	Up
Tru_circ_sc2.8_00024	NW_003456421.1	180421	181472	intergenic_region	n/a	+	0.01	0.73	6.18982	0.933866	Up
Tru_circ07567_001	NW_003456419.1	549191	549490	exon	10371516,	+	0.01	0.73	6.18982	0.933866	Up
Tru_circ00576_002	NW_003456428.1	1493687	1494074	exon	10374052,	-	0.01	0.73	6.18982	0.933866	Up
Tru_circ03717_001	NW_003456426.1	2566939	2567359	exon	10376734,	+	0.01	0.73	6.18982	0.933866	Up
Tru_circ_sc2.3_00240	NW_003456426.1	2280172	2280436	intergenic_region	n/a	+	0.01	0.726667	6.18322	0.926344	Up
Tru_circ_sc2.1_00376	NW_003456428.1	2786906	2787390	intergenic_region	n/a	+	0.01	0.726667	6.18322	0.926344	Up
Tru_circ_sc2.1_00392	NW_003456428.1	2946906	2947589	intergenic_region	n/a	-	0.01	0.726667	6.18322	0.926344	Up
Tru_circ_sc2.7_00010	NW_003456422.1	90110	91120	intergenic_region	n/a	-	0.126667	8.94333	6.1417	0.967521	Up
Tru_circ_sc2.5_00073	NW_003456424.1	393394	394434	intergenic_region	n/a	-	0.286667	20.14	6.13455	0.96901	Up
Tru_circ_sc2.6_00024	NW_003456423.1	247862	248872	intergenic_region	n/a	+	0.01	0.7	6.12928	0.922974	Up
Tru_circ_sc2.8_00022	NW_003456421.1	177342	178101	intergenic_region	n/a	+	0.01	0.696667	6.1224	0.922974	Up
Tru_circ_sc2.6_00027	NW_003456423.1	273224	274673	intergenic_region	n/a	-	0.01	0.693333	6.11548	0.922896	Up
Tru_circ_sc2.1_00166	NW_003456428.1	1276593	1277558	intergenic_region	n/a	-	0.01	0.693333	6.11548	0.922896	Up
Tru_circ_sc2.11_00044	NW_003456418.1	312270	313599	intergenic_region	n/a	-	0.01	0.693333	6.11548	0.922896	Up
Tru_circ_sc2.8_00138	NW_003456421.1	1160218	1161685	intergenic_region	n/a	-	0.01	0.693333	6.11548	0.922896	Up
Tru_circ06025_002	NW_003456422.1	90355	91120	exon	10375327,	-	0.01	0.693333	6.11548	0.922896	Up
Tru_circ_sc2.3_00203	NW_003456426.1	2023982	2025423	intergenic_region	n/a	+	0.01	0.693333	6.11548	0.922896	Up
Tru_circ04709_001	NW_003456425.1	2133904	2134792	exon	10379581,	-	0.01	0.693333	6.11548	0.922896	Up
Tru_circ_sc2.1_00423	NW_003456428.1	3338120	3338626	intergenic_region	n/a	+	0.01	0.693333	6.11548	0.922896	Up
Tru_circ_sc2.4_00236	NW_003456425.1	2111270	2111451	intergenic_region	n/a	-	0.01	0.693333	6.11548	0.922896	Up
Tru_circ_sc2.1_00476	NW_003456428.1	4003093	4004421	intergenic_region	n/a	-	0.01	0.693333	6.11548	0.922896	Up
Tru_circ06351_001	NW_003456422.1	1001900	1002649	exon	10375456,	+	0.01	0.693333	6.11548	0.922896	Up
Tru_circ_sc2.12_00028	NW_003456417.1	152310	152715	intergenic_region	n/a	+	0.01	0.693333	6.11548	0.922896	Up
Tru_circ_sc2.3_00151	NW_003456426.1	1583761	1584178	intergenic_region	n/a	+	0.01	0.693333	6.11548	0.922896	Up
Tru_circ_sc2.5_00198	NW_003456424.1	1581982	1582699	intergenic_region	n/a	-	0.01	0.69	6.10852	0.922896	Up
Tru_circ_sc2.5_00166	NW_003456424.1	1203383	1204622	intergenic_region	n/a	+	0.01	0.69	6.10852	0.922896	Up
Tru_circ00369_002	NW_003456428.1	949289	949696	exon	10377869,	-	0.01	0.69	6.10852	0.922896	Up
Tru_circ07020_001	NW_003456420.1	86209	86654	exon	10371907,	+	0.01	0.69	6.10852	0.922896	Up
Tru_circ05441_002	NW_003456423.1	106570	107288	exon	10372405,	+	0.01	0.69	6.10852	0.922896	Up
Tru_circ_sc2.7_00093	NW_003456422.1	723738	724340	intergenic_region	n/a	-	0.01	0.69	6.10852	0.922896	Up
Tru_circ06375_002	NW_003456422.1	1081787	1082203	exon	10375514,	-	0.01	0.69	6.10852	0.922896	Up
Tru_circ_sc2.2_00244	NW_003456427.1	2566589	2567313	intergenic_region	n/a	+	0.01	0.69	6.10852	0.922896	Up
Tru_circ_sc2.5_00005	NW_003456424.1	13932	14876	intergenic_region	n/a	-	0.01	0.69	6.10852	0.922896	Up
Tru_circ_sc2.1_00090	NW_003456428.1	706138	708468	intergenic_region	n/a	-	0.01	0.69	6.10852	0.922896	Up
Tru_circ05729_001	NW_003456423.1	853921	854418	exon	10372415,	+	0.01	0.69	6.10852	0.922896	Up
Tru_circ_sc2.1_00117	NW_003456428.1	797625	799218	intergenic_region	n/a	+	0.01	0.69	6.10852	0.922896	Up
Tru_circ_sc2.1_00293	NW_003456428.1	2314068	2315098	intergenic_region	n/a	+	0.01	0.69	6.10852	0.922896	Up
Tru_circ_sc2.2_00036	NW_003456427.1	291240	291812	intergenic_region	n/a	+	0.01	0.69	6.10852	0.922896	Up
Tru_circ_sc2.2_00009	NW_003456427.1	136102	136552	intergenic_region	n/a	+	0.01	0.69	6.10852	0.922896	Up
Tru_circ_sc2.10_00064	NW_003456419.1	891236	891847	intergenic_region	n/a	-	0.01	0.686667	6.10154	0.922896	Up
Tru_circ_sc2.2_00169	NW_003456427.1	1884167	1887009	intergenic_region	n/a	-	0.01	0.686667	6.10154	0.922896	Up
Tru_circ_sc2.9_00072	NW_003456420.1	418083	418558	intergenic_region	n/a	-	0.01	0.686667	6.10154	0.922896	Up
Tru_circ01602_001	NW_003456427.1	155658	156008	exon	10373332,	-	0.01	0.686667	6.10154	0.922896	Up
Tru_circ_sc2.4_00075	NW_003456425.1	662905	663488	intergenic_region	n/a	-	0.01	0.686667	6.10154	0.922896	Up
Tru_circ_sc2.2_00192	NW_003456427.1	2115357	2116343	intergenic_region	n/a	-	0.01	0.686667	6.10154	0.922896	Up
Tru_circ_sc2.7_00089	NW_003456422.1	712559	713317	intergenic_region	n/a	-	0.01	0.686667	6.10154	0.922896	Up
Tru_circ_sc2.10_00004	NW_003456419.1	58764	59744	intergenic_region	n/a	-	0.01	0.656667	6.03709	0.922387	Up
Tru_circ05752_003	NW_003456423.1	927066	927365	exon	10372442,	+	0.01	0.656667	6.03709	0.922387	Up
Tru_circ_sc2.2_00043	NW_003456427.1	340570	340938	intergenic_region	n/a	-	0.01	0.653333	6.02975	0.922191	Up
Tru_circ_sc2.4_00217	NW_003456425.1	1987308	1987604	intergenic_region	n/a	+	0.01	0.653333	6.02975	0.922191	Up
Tru_circ_sc2.2_00078	NW_003456427.1	1019474	1020650	intergenic_region	n/a	+	0.01	0.653333	6.02975	0.922191	Up
Tru_circ_sc2.11_00075	NW_003456418.1	551635	552142	intergenic_region	n/a	-	0.01	0.653333	6.02975	0.922191	Up
Tru_circ06376_004	NW_003456422.1	1084701	1085031	exon	10375515,	+	0.01	0.653333	6.02975	0.922191	Up
Tru_circ_sc2.1_00261	NW_003456428.1	2074266	2075205	intergenic_region	n/a	-	0.01	0.653333	6.02975	0.922191	Up
Tru_circ00118_001	NW_003456428.1	305896	306138	exon	10377370,	+	0.01	0.65	6.02237	0.922191	Up
Tru_circ_sc2.3_00107	NW_003456426.1	1135751	1136789	intergenic_region	n/a	-	0.01	0.65	6.02237	0.922191	Up
Tru_circ_sc2.7_00085	NW_003456422.1	700562	702106	intergenic_region	n/a	-	0.01	0.65	6.02237	0.922191	Up
Tru_circ03050_004	NW_003456426.1	854616	855359	exon	10378371,	+	0.01	0.65	6.02237	0.922191	Up
Tru_circ_sc2.13_00010	NW_003456416.1	97240	97519	intergenic_region	n/a	+	0.01	0.65	6.02237	0.922191	Up
Tru_circ_sc2.5_00008	NW_003456424.1	14157	14371	intergenic_region	n/a	-	0.01	0.65	6.02237	0.922191	Up
Tru_circ_sc2.7_00135	NW_003456422.1	1049409	1049701	intergenic_region	n/a	-	0.01	0.65	6.02237	0.922191	Up
Tru_circ_sc2.4_00035	NW_003456425.1	345394	346408	intergenic_region	n/a	-	0.01	0.65	6.02237	0.922191	Up
Tru_circ_sc2.9_00018	NW_003456420.1	135141	135987	intergenic_region	n/a	+	0.01	0.65	6.02237	0.922191	Up
Tru_circ_sc2.1_00014	NW_003456428.1	101937	105080	intergenic_region	n/a	-	0.01	0.65	6.02237	0.922191	Up
Tru_circ_sc2.6_00123	NW_003456423.1	925937	926846	intergenic_region	n/a	+	0.01	0.65	6.02237	0.922191	Up
Tru_circ_sc2.2_00079	NW_003456427.1	1019478	1020650	intergenic_region	n/a	+	0.01	0.65	6.02237	0.922191	Up
Tru_circ04949_001	NW_003456424.1	611633	612443	exon	10372910,	+	0.01	0.646667	6.01495	0.922191	Up
Tru_circ00356_006	NW_003456428.1	913129	914138	intron	10377855,	-	0.01	0.646667	6.01495	0.922191	Up
Tru_circ_sc2.11_00106	NW_003456418.1	733993	734385	intergenic_region	n/a	+	0.01	0.646667	6.01495	0.922191	Up
Tru_circ_sc2.1_00456	NW_003456428.1	3684335	3685650	intergenic_region	n/a	+	0.01	0.646667	6.01495	0.922191	Up
Tru_circ06540_002	NW_003456421.1	104760	105449	intron	10374212,	+	0.01	0.616667	5.94642	0.919488	Up
Tru_circ_sc2.7_00015	NW_003456422.1	103393	104715	intergenic_region	n/a	+	0.01	0.616667	5.94642	0.919488	Up
Tru_circ_sc2.14_00008	NW_003456415.1	51342	51865	intergenic_region	n/a	+	0.01	0.616667	5.94642	0.919488	Up
Tru_circ07849_003	NW_003456418.1	263526	265228	exon	10371278,	-	0.01	0.616667	5.94642	0.919488	Up
Tru_circ_sc2.7_00133	NW_003456422.1	1049133	1049507	intergenic_region	n/a	-	0.01	0.613333	5.9386	0.912161	Up
Tru_circ_sc2.2_00153	NW_003456427.1	1796877	1797220	intergenic_region	n/a	-	0.01	0.613333	5.9386	0.912161	Up
Tru_circ_sc2.1_00442	NW_003456428.1	3579941	3580366	intergenic_region	n/a	-	0.01	0.613333	5.9386	0.912161	Up
Tru_circ_sc2.1_00051	NW_003456428.1	315483	316720	intergenic_region	n/a	+	0.01	0.613333	5.9386	0.912161	Up
Tru_circ08639_005	NW_003456428.1	23846	24390	exon	10377121,	+	0.01	0.61	5.93074	0.912161	Up
Tru_circ_sc2.5_00164	NW_003456424.1	1174210	1174662	intergenic_region	n/a	-	0.01	0.61	5.93074	0.912161	Up
Tru_circ_sc2.11_00088	NW_003456418.1	599581	601103	intergenic_region	n/a	+	0.01	0.61	5.93074	0.912161	Up
Tru_circ_sc2.1_00305	NW_003456428.1	2319119	2319418	intergenic_region	n/a	-	0.01	0.61	5.93074	0.912161	Up
Tru_circ_sc2.2_00184	NW_003456427.1	1932123	1932865	intergenic_region	n/a	+	0.01	0.61	5.93074	0.912161	Up
Tru_circ07025_002	NW_003456420.1	96287	96584	exon	10371912,	-	0.01	0.61	5.93074	0.912161	Up
Tru_circ00455_002	NW_003456428.1	1188814	1189298	exon	10373766,	-	0.01	0.61	5.93074	0.912161	Up
Tru_circ_sc2.7_00097	NW_003456422.1	730520	730953	intergenic_region	n/a	-	0.01	0.61	5.93074	0.912161	Up
Tru_circ00455_001	NW_003456428.1	1188814	1189401	exon	10373766,	-	0.01	0.61	5.93074	0.912161	Up
Tru_circ_sc2.9_00167	NW_003456420.1	996226	996757	intergenic_region	n/a	-	0.01	0.61	5.93074	0.912161	Up
Tru_circ05568_001	NW_003456423.1	421595	422546	exon	10375953,	-	0.01	0.61	5.93074	0.912161	Up
Tru_circ_sc2.2_00062	NW_003456427.1	593518	594306	intergenic_region	n/a	+	0.01	0.61	5.93074	0.912161	Up
Tru_circ05768_001	NW_003456423.1	963858	964538	exon	10375982,	+	0.01	0.61	5.93074	0.912161	Up
Tru_circ_sc2.12_00042	NW_003456417.1	233649	233984	intergenic_region	n/a	+	0.01	0.61	5.93074	0.912161	Up
Tru_circ01905_003	NW_003456427.1	951041	951333	exon	10373642,	+	0.01	0.61	5.93074	0.912161	Up
Tru_circ_sc2.11_00054	NW_003456418.1	352792	353341	intergenic_region	n/a	+	0.01	0.61	5.93074	0.912161	Up
Tru_circ06773_001	NW_003456421.1	690352	691030	intron	10372266,	-	0.01	0.61	5.93074	0.912161	Up
Tru_circ_sc2.3_00275	NW_003456426.1	2860011	2860373	intergenic_region	n/a	-	0.01	0.61	5.93074	0.912161	Up
Tru_circ_sc2.5_00182	NW_003456424.1	1468840	1469756	intergenic_region	n/a	-	0.01	0.61	5.93074	0.912161	Up
Tru_circ06188_001	NW_003456422.1	527013	527766	exon	10375132,	+	0.01	0.61	5.93074	0.912161	Up
Tru_circ00024_002	NW_003456428.1	67910	68476	exon	10377094,	-	0.01	0.61	5.93074	0.912161	Up
Tru_circ_sc2.5_00045	NW_003456424.1	215221	215668	intergenic_region	n/a	+	0.01	0.61	5.93074	0.912161	Up
Tru_circ03150_001	NW_003456426.1	1119412	1120292	exon	10378475,	+	0.01	0.61	5.93074	0.912161	Up
Tru_circ_sc2.5_00113	NW_003456424.1	679627	680565	intergenic_region	n/a	+	0.01	0.61	5.93074	0.912161	Up
Tru_circ_sc2.4_00229	NW_003456425.1	2081416	2082025	intergenic_region	n/a	+	0.01	0.606667	5.92283	0.907577	Up
Tru_circ08638_001	NW_003456399.1	720	1057	exon	10376819,	-	0.01	0.606667	5.92283	0.907577	Up
Tru_circ_sc2.3_00009	NW_003456426.1	65359	65774	intergenic_region	n/a	+	0.01	0.606667	5.92283	0.907577	Up
Tru_circ_sc2.4_00216	NW_003456425.1	1985696	1986519	intergenic_region	n/a	+	0.17	10.3067	5.9219	0.958118	Up
Tru_circ_sc2.1_00092	NW_003456428.1	706138	708891	intergenic_region	n/a	-	0.01	0.576667	5.84967	0.896333	Up
Tru_circ_sc2.5_00026	NW_003456424.1	73146	73797	intergenic_region	n/a	-	0.01	0.576667	5.84967	0.896333	Up
Tru_circ03522_003	NW_003456426.1	2095148	2095654	exon	10376541,	-	0.01	0.573333	5.8413	0.896019	Up
Tru_circ08397_001	NW_003456415.1	120870	121513	exon	10377175,	+	0.01	0.573333	5.8413	0.896019	Up
Tru_circ_sc2.10_00059	NW_003456419.1	852666	853192	intergenic_region	n/a	+	0.01	0.573333	5.8413	0.896019	Up
Tru_circ04656_001	NW_003456425.1	2005864	2006606	exon	10379528,	-	0.01	0.573333	5.8413	0.896019	Up
Tru_circ06614_001	NW_003456421.1	272025	272569	exon	10373707,	-	0.01	0.573333	5.8413	0.896019	Up
Tru_circ03496_001	NW_003456426.1	2031655	2032348	exon	10373268,	-	0.01	0.573333	5.8413	0.896019	Up
Tru_circ_sc2.3_00023	NW_003456426.1	260825	261351	intergenic_region	n/a	-	0.01	0.573333	5.8413	0.896019	Up
Tru_circ_sc2.1_00254	NW_003456428.1	2040601	2041222	intergenic_region	n/a	+	0.01	0.57	5.83289	0.896019	Up
Tru_circ_sc2.2_00272	NW_003456427.1	2926227	2926833	intergenic_region	n/a	-	0.01	0.57	5.83289	0.896019	Up
Tru_circ_sc2.7_00117	NW_003456422.1	962630	964238	intergenic_region	n/a	+	0.01	0.57	5.83289	0.896019	Up
Tru_circ_sc2.4_00110	NW_003456425.1	963849	964399	intergenic_region	n/a	-	0.01	0.57	5.83289	0.896019	Up
Tru_circ_sc2.4_00063	NW_003456425.1	624903	626311	intergenic_region	n/a	+	0.01	0.57	5.83289	0.896019	Up
Tru_circ00024_001	NW_003456428.1	68113	68476	exon	10377094,	-	0.01	0.57	5.83289	0.896019	Up
Tru_circ00678_001	NW_003456428.1	1751319	1751809	exon	10374483,	-	0.01	0.57	5.83289	0.896019	Up
Tru_circ_sc2.7_00180	NW_003456422.1	1257745	1258566	intergenic_region	n/a	-	0.01	0.57	5.83289	0.896019	Up
Tru_circ08449_001	NW_003456414.1	8298	9520	exon	10377042,	-	0.01	0.57	5.83289	0.896019	Up
Tru_circ05213_003	NW_003456424.1	1237377	1237706	exon	10379290,	+	0.01	0.57	5.83289	0.896019	Up
Tru_circ_sc2.3_00200	NW_003456426.1	1964621	1965402	intergenic_region	n/a	+	0.01	0.57	5.83289	0.896019	Up
Tru_circ07669_002	NW_003456419.1	808355	808703	intron	10371646,	-	0.01	0.57	5.83289	0.896019	Up
Tru_circ02306_001	NW_003456427.1	1932123	1932441	exon	10378971,	+	0.01	0.57	5.83289	0.896019	Up
Tru_circ06362_002	NW_003456422.1	1044772	1045035	exon	10375469,	-	0.01	0.57	5.83289	0.896019	Up
Tru_circ00716_001	NW_003456428.1	1861386	1861647	intron	10374522,	+	0.01	0.57	5.83289	0.896019	Up
Tru_circ_sc2.1_00215	NW_003456428.1	1515878	1516521	intergenic_region	n/a	+	0.01	0.57	5.83289	0.896019	Up
Tru_circ_sc2.8_00065	NW_003456421.1	563809	564971	intergenic_region	n/a	-	0.01	0.57	5.83289	0.896019	Up
Tru_circ01419_001	NW_003456428.1	3733071	3733677	exon	10374830,	+	0.01	0.57	5.83289	0.896019	Up
Tru_circ08015_003	NW_003456418.1	689525	690615	exon	10371149,	-	0.01	0.566667	5.82443	0.896019	Up
Tru_circ08023_001	NW_003456418.1	709236	709976	exon	10371303,	+	0.01	0.566667	5.82443	0.896019	Up
Tru_circ_sc2.1_00338	NW_003456428.1	2487142	2488055	intergenic_region	n/a	+	0.01	0.566667	5.82443	0.896019	Up
Tru_circ_sc2.2_00048	NW_003456427.1	467883	468341	intergenic_region	n/a	+	0.01	0.566667	5.82443	0.896019	Up
Tru_circ_sc2.6_00091	NW_003456423.1	580684	581529	intergenic_region	n/a	-	0.01	0.566667	5.82443	0.896019	Up
Tru_circ00840_002	NW_003456428.1	2241498	2242433	intron	10374970,	+	0.01	0.566667	5.82443	0.896019	Up
Tru_circ_sc2.4_00068	NW_003456425.1	658653	659000	intergenic_region	n/a	+	0.01	0.566667	5.82443	0.896019	Up
Tru_circ_sc2.3_00190	NW_003456426.1	1917666	1919239	intergenic_region	n/a	+	0.01	0.566667	5.82443	0.896019	Up
Tru_circ_sc2.11_00116	NW_003456418.1	735285	736072	intergenic_region	n/a	-	0.01	0.566667	5.82443	0.896019	Up
Tru_circ_sc2.5_00176	NW_003456424.1	1357519	1357851	intergenic_region	n/a	-	0.01	0.566667	5.82443	0.896019	Up
Tru_circ_sc2.9_00043	NW_003456420.1	258912	260227	intergenic_region	n/a	+	0.01	0.566667	5.82443	0.896019	Up
Tru_circ_sc2.3_00187	NW_003456426.1	1917666	1918061	intergenic_region	n/a	+	0.01	0.566667	5.82443	0.896019	Up
Tru_circ08043_001	NW_003456417.1	11514	11891	exon	10371120,	+	0.01	0.566667	5.82443	0.896019	Up
Tru_circ_sc2.5_00048	NW_003456424.1	224312	227207	intergenic_region	n/a	-	0.01	0.566667	5.82443	0.896019	Up
Tru_circ00369_001	NW_003456428.1	949473	949696	exon	10377869,	-	0.01	0.566667	5.82443	0.896019	Up
Tru_circ_sc2.6_00029	NW_003456423.1	273224	274979	intergenic_region	n/a	-	0.0866667	4.87333	5.81329	0.947109	Up
Tru_circ_sc2.6_00023	NW_003456423.1	247862	248189	intergenic_region	n/a	+	0.0866667	4.75333	5.77732	0.94703	Up
Tru_circ04636_002	NW_003456425.1	1968500	1969051	exon	10379508,	+	0.01	0.543333	5.76377	0.895314	Up
Tru_circ07588_002	NW_003456419.1	598476	598886	exon	10371569,	+	0.01	0.536667	5.74595	0.895314	Up
Tru_circ_sc2.1_00226	NW_003456428.1	1623649	1624921	intergenic_region	n/a	+	0.01	0.536667	5.74595	0.895314	Up
Tru_circ_sc2.4_00246	NW_003456425.1	2144188	2144475	intergenic_region	n/a	+	0.01	0.536667	5.74595	0.895314	Up
Tru_circ00037_004	NW_003456428.1	101937	102653	intron	10377107,	-	0.01	0.536667	5.74595	0.895314	Up
Tru_circ02129_001	NW_003456427.1	1483975	1484509	exon	10378786,	+	0.01	0.536667	5.74595	0.895314	Up
Tru_circ_sc2.3_00269	NW_003456426.1	2832805	2833381	intergenic_region	n/a	+	0.01	0.533333	5.73697	0.895314	Up
Tru_circ_sc2.1_00298	NW_003456428.1	2314537	2315098	intergenic_region	n/a	+	0.01	0.533333	5.73697	0.895314	Up
Tru_circ_sc2.4_00003	NW_003456425.1	20045	20386	intergenic_region	n/a	+	0.01	0.533333	5.73697	0.895314	Up
Tru_circ01558_001	NW_003456427.1	44293	44704	exon	10377087,	+	0.01	0.53	5.72792	0.895314	Up
Tru_circ_sc2.4_00202	NW_003456425.1	1832020	1832385	intergenic_region	n/a	-	0.01	0.53	5.72792	0.895314	Up
Tru_circ_sc2.4_00167	NW_003456425.1	1509969	1510442	intergenic_region	n/a	-	0.01	0.53	5.72792	0.895314	Up
Tru_circ_sc2.6_00106	NW_003456423.1	706085	707007	intergenic_region	n/a	-	0.01	0.53	5.72792	0.895314	Up
Tru_circ_sc2.3_00244	NW_003456426.1	2345954	2346448	intergenic_region	n/a	-	0.01	0.53	5.72792	0.895314	Up
Tru_circ_sc2.13_00006	NW_003456416.1	97058	97519	intergenic_region	n/a	+	0.01	0.53	5.72792	0.895314	Up
Tru_circ_sc2.11_00105	NW_003456418.1	728539	729114	intergenic_region	n/a	-	0.01	0.53	5.72792	0.895314	Up
Tru_circ_sc2.2_00200	NW_003456427.1	2186835	2187195	intergenic_region	n/a	-	0.01	0.53	5.72792	0.895314	Up
Tru_circ05884_003	NW_003456423.1	1279447	1279929	exon	10375872,	+	0.01	0.53	5.72792	0.895314	Up
Tru_circ05441_001	NW_003456423.1	106570	107037	exon	10372405,	+	0.01	0.53	5.72792	0.895314	Up
Tru_circ_sc2.3_00160	NW_003456426.1	1627427	1628175	intergenic_region	n/a	+	0.01	0.53	5.72792	0.895314	Up
Tru_circ02920_001	NW_003456426.1	516211	516549	exon	10378240,	+	0.01	0.53	5.72792	0.895314	Up
Tru_circ04612_001	NW_003456425.1	1913413	1913972	exon	10379485,	-	0.01	0.53	5.72792	0.895314	Up
Tru_circ02772_001	NW_003456426.1	155287	155640	exon	10378089,	-	0.01	0.53	5.72792	0.895314	Up
Tru_circ_sc2.9_00151	NW_003456420.1	977118	980127	intergenic_region	n/a	+	0.01	0.53	5.72792	0.895314	Up
Tru_circ05671_002	NW_003456423.1	709532	710026	intron	10375690,	-	0.01	0.53	5.72792	0.895314	Up
Tru_circ07567_004	NW_003456419.1	549191	549984	exon	10371516,	+	0.01	0.53	5.72792	0.895314	Up
Tru_circ07376_001	NW_003456419.1	53031	53620	exon	10371621,	+	0.01	0.53	5.72792	0.895314	Up
Tru_circ04521_004	NW_003456425.1	1699841	1700654	exon	10376112,	+	0.01	0.53	5.72792	0.895314	Up
Tru_circ_sc2.4_00018	NW_003456425.1	132444	133116	intergenic_region	n/a	+	0.01	0.53	5.72792	0.895314	Up
Tru_circ_sc2.3_00239	NW_003456426.1	2280074	2280436	intergenic_region	n/a	+	0.09	4.74333	5.71983	0.946952	Up
Tru_circ_sc2.8_00055	NW_003456421.1	405609	406774	intergenic_region	n/a	+	0.01	0.526667	5.71882	0.895314	Up
Tru_circ_sc2.17_00026	NW_003456412.1	104400	104972	intergenic_region	n/a	+	0.01	0.526667	5.71882	0.895314	Up
Tru_circ_sc2.11_00010	NW_003456418.1	102940	103321	intergenic_region	n/a	+	0.01	0.526667	5.71882	0.895314	Up
Tru_circ_sc2.7_00025	NW_003456422.1	175742	176162	intergenic_region	n/a	+	0.01	0.526667	5.71882	0.895314	Up
Tru_circ_sc2.4_00080	NW_003456425.1	693647	694674	intergenic_region	n/a	+	0.01	0.526667	5.71882	0.895314	Up
Tru_circ04943_001	NW_003456424.1	598781	599460	exon	10372904,	+	0.01	0.526667	5.71882	0.895314	Up
Tru_circ_sc2.8_00136	NW_003456421.1	1160047	1160988	intergenic_region	n/a	-	0.01	0.526667	5.71882	0.895314	Up
Tru_circ08330_001	NW_003456416.1	245202	245444	intron	10377360,	-	0.01	0.526667	5.71882	0.895314	Up
Tru_circ_sc2.1_00216	NW_003456428.1	1518330	1518699	intergenic_region	n/a	+	0.01	0.526667	5.71882	0.895314	Up
Tru_circ_sc2.15_00005	NW_003456414.1	109120	109431	intergenic_region	n/a	-	0.01	0.526667	5.71882	0.895314	Up
Tru_circ04921_001	NW_003456424.1	528612	529037	exon	10372882,	-	0.01	0.526667	5.71882	0.895314	Up
Tru_circ_sc2.5_00132	NW_003456424.1	942212	944099	intergenic_region	n/a	+	0.01	0.526667	5.71882	0.895314	Up
Tru_circ_sc2.5_00074	NW_003456424.1	393394	394869	intergenic_region	n/a	-	0.01	0.526667	5.71882	0.895314	Up
Tru_circ_sc2.12_00054	NW_003456417.1	274805	275291	intergenic_region	n/a	+	0.01	0.526667	5.71882	0.895314	Up
Tru_circ_sc2.1_00034	NW_003456428.1	247032	249815	intergenic_region	n/a	-	0.01	0.526667	5.71882	0.895314	Up
Tru_circ_sc2.7_00091	NW_003456422.1	712675	713288	intergenic_region	n/a	-	0.01	0.526667	5.71882	0.895314	Up
Tru_circ_sc2.1_00325	NW_003456428.1	2403081	2403784	intergenic_region	n/a	+	0.01	0.526667	5.71882	0.895314	Up
Tru_circ08247_001	NW_003456416.1	27244	27537	intron	10377623,	-	0.01	0.496667	5.63421	0.88027	Up
Tru_circ01634_004	NW_003456427.1	234391	235522	exon	10373364,	+	0.01	0.496667	5.63421	0.88027	Up
Tru_circ00320_001	NW_003456428.1	817946	818274	exon	10377738,	-	0.01	0.493333	5.62449	0.877645	Up
Tru_circ06376_008	NW_003456422.1	1085785	1086377	intron	10375515,	+	0.01	0.493333	5.62449	0.877645	Up
Tru_circ_sc2.3_00267	NW_003456426.1	2826464	2826782	intergenic_region	n/a	+	0.01	0.493333	5.62449	0.877645	Up
Tru_circ03428_001	NW_003456426.1	1853013	1854120	exon	10373197,	+	0.01	0.493333	5.62449	0.877645	Up
Tru_circ_sc2.11_00115	NW_003456418.1	735285	736057	intergenic_region	n/a	-	0.01	0.493333	5.62449	0.877645	Up
Tru_circ_sc2.6_00070	NW_003456423.1	428264	429291	intergenic_region	n/a	-	0.01	0.493333	5.62449	0.877645	Up
Tru_circ01227_001	NW_003456428.1	3259369	3260209	exon	10374150,	+	0.01	0.493333	5.62449	0.877645	Up
Tru_circ_sc2.8_00130	NW_003456421.1	1159353	1160218	intergenic_region	n/a	-	0.01	0.493333	5.62449	0.877645	Up
Tru_circ04478_001	NW_003456425.1	1581371	1582156	exon	10379857,	+	0.01	0.493333	5.62449	0.877645	Up
Tru_circ_sc2.1_00274	NW_003456428.1	2190617	2190810	intergenic_region	n/a	-	0.01	0.493333	5.62449	0.877645	Up
Tru_circ_sc2.1_00259	NW_003456428.1	2073785	2075205	intergenic_region	n/a	-	0.01	0.493333	5.62449	0.877645	Up
Tru_circ_sc2.4_00131	NW_003456425.1	1092560	1093118	intergenic_region	n/a	-	0.01	0.49	5.61471	0.877645	Up
Tru_circ_sc2.9_00150	NW_003456420.1	977118	979668	intergenic_region	n/a	+	0.01	0.49	5.61471	0.877645	Up
Tru_circ04635_002	NW_003456425.1	1965317	1966194	exon	10379507,	+	0.01	0.49	5.61471	0.877645	Up
Tru_circ06623_001	NW_003456421.1	299897	300897	exon	10373717,	-	0.01	0.49	5.61471	0.877645	Up
Tru_circ_sc2.1_00449	NW_003456428.1	3620035	3620414	intergenic_region	n/a	+	0.01	0.49	5.61471	0.877645	Up
Tru_circ_sc2.1_00011	NW_003456428.1	63556	64822	intergenic_region	n/a	+	0.01	0.49	5.61471	0.877645	Up
Tru_circ06794_002	NW_003456421.1	740090	740486	exon	10373929,	+	0.01	0.49	5.61471	0.877645	Up
Tru_circ_sc2.4_00117	NW_003456425.1	987083	987646	intergenic_region	n/a	-	0.01	0.49	5.61471	0.877645	Up
Tru_circ_sc2.5_00035	NW_003456424.1	98713	99379	intergenic_region	n/a	+	0.01	0.49	5.61471	0.877645	Up
Tru_circ_sc2.9_00161	NW_003456420.1	979518	980215	intergenic_region	n/a	+	0.01	0.49	5.61471	0.877645	Up
Tru_circ06680_001	NW_003456421.1	459110	460401	exon	10374186,	-	0.01	0.49	5.61471	0.877645	Up
Tru_circ_sc2.5_00149	NW_003456424.1	1144256	1144510	intergenic_region	n/a	+	0.01	0.49	5.61471	0.877645	Up
Tru_circ_sc2.1_00038	NW_003456428.1	291954	293255	intergenic_region	n/a	+	0.01	0.49	5.61471	0.877645	Up
Tru_circ_sc2.10_00042	NW_003456419.1	581175	581540	intergenic_region	n/a	+	0.01	0.49	5.61471	0.877645	Up
Tru_circ08551_002	NW_003456413.1	103893	104382	exon	10376985,	-	0.01	0.49	5.61471	0.877645	Up
Tru_circ_sc2.1_00304	NW_003456428.1	2319117	2319489	intergenic_region	n/a	-	0.01	0.49	5.61471	0.877645	Up
Tru_circ_sc2.5_00103	NW_003456424.1	457956	458506	intergenic_region	n/a	+	0.01	0.49	5.61471	0.877645	Up
Tru_circ_sc2.1_00220	NW_003456428.1	1541546	1542236	intergenic_region	n/a	+	0.01	0.486667	5.60486	0.87502	Up
Tru_circ_sc2.4_00241	NW_003456425.1	2124791	2125425	intergenic_region	n/a	-	0.01	0.486667	5.60486	0.87502	Up
Tru_circ_sc2.9_00082	NW_003456420.1	445661	447419	intergenic_region	n/a	-	0.01	0.486667	5.60486	0.87502	Up
Tru_circ05562_001	NW_003456423.1	409035	409595	exon	10375947,	-	0.01	0.486667	5.60486	0.87502	Up
Tru_circ_sc2.3_00055	NW_003456426.1	667025	667604	intergenic_region	n/a	+	0.01	0.486667	5.60486	0.87502	Up
Tru_circ02923_001	NW_003456426.1	521977	522228	exon	10378243,	+	0.01	0.486667	5.60486	0.87502	Up
Tru_circ05549_001	NW_003456423.1	383387	383676	exon	10375934,	-	0.01	0.486667	5.60486	0.87502	Up
Tru_circ07160_001	NW_003456420.1	474394	474933	exon	10372194,	+	0.01	0.486667	5.60486	0.87502	Up
Tru_circ_sc2.9_00023	NW_003456420.1	178662	179689	intergenic_region	n/a	+	0.01	0.486667	5.60486	0.87502	Up
Tru_circ_sc2.5_00066	NW_003456424.1	319327	320511	intergenic_region	n/a	+	0.01	0.486667	5.60486	0.87502	Up
Tru_circ_sc2.2_00246	NW_003456427.1	2566607	2567313	intergenic_region	n/a	+	0.01	0.486667	5.60486	0.87502	Up
Tru_circ_sc2.4_00228	NW_003456425.1	2081412	2082025	intergenic_region	n/a	+	0.01	0.486667	5.60486	0.87502	Up
Tru_circ_sc2.3_00120	NW_003456426.1	1171029	1172506	intergenic_region	n/a	-	0.01	0.486667	5.60486	0.87502	Up
Tru_circ_sc2.3_00261	NW_003456426.1	2637340	2638303	intergenic_region	n/a	+	0.01	0.486667	5.60486	0.87502	Up
Tru_circ06157_001	NW_003456422.1	440182	440740	exon	10375589,	-	0.01	0.486667	5.60486	0.87502	Up
Tru_circ_sc2.12_00057	NW_003456417.1	344504	344820	intergenic_region	n/a	-	0.01	0.486667	5.60486	0.87502	Up
Tru_circ_sc2.17_00017	NW_003456412.1	95509	96880	intergenic_region	n/a	+	0.01	0.486667	5.60486	0.87502	Up
Tru_circ06234_002	NW_003456422.1	679385	680131	exon	10375151,	+	0.01	0.486667	5.60486	0.87502	Up
Tru_circ_sc2.7_00141	NW_003456422.1	1071068	1072717	intergenic_region	n/a	-	0.01	0.486667	5.60486	0.87502	Up
Tru_circ00574_002	NW_003456428.1	1485486	1486005	exon	10374050,	-	0.01	0.486667	5.60486	0.87502	Up
Tru_circ01132_002	NW_003456428.1	2993493	2993892	exon	10373892,	+	0.01	0.486667	5.60486	0.87502	Up
Tru_circ03496_003	NW_003456426.1	2032002	2032517	exon	10373268,	-	0.01	0.486667	5.60486	0.87502	Up
Tru_circ06975_001	NW_003456421.1	1179162	1179647	intron	10372344,	-	0.01	0.483333	5.59495	0.872355	Up
Tru_circ06204_001	NW_003456422.1	573121	574104	exon	10375627,	-	0.01	0.483333	5.59495	0.872355	Up
Tru_circ05443_001	NW_003456423.1	110007	110510	intron	10375730,	-	0.01	0.483333	5.59495	0.872355	Up
Tru_circ_sc2.1_00277	NW_003456428.1	2190617	2191321	intergenic_region	n/a	-	0.13	6.23333	5.58342	0.934924	Up
Tru_circ_sc2.5_00056	NW_003456424.1	228939	229229	intergenic_region	n/a	+	0.01	0.46	5.52356	0.848221	Up
Tru_circ00616_002	NW_003456428.1	1597574	1598401	exon	10374254,	-	0.01	0.46	5.52356	0.848221	Up
Tru_circ00222_001	NW_003456428.1	578058	578222	exon	10377559,	-	0.01	0.453333	5.5025	0.847908	Up
Tru_circ06188_003	NW_003456422.1	527021	527766	exon	10375132,	+	0.01	0.453333	5.5025	0.847908	Up
Tru_circ_sc2.9_00026	NW_003456420.1	190424	190929	intergenic_region	n/a	-	0.01	0.453333	5.5025	0.847908	Up
Tru_circ06573_002	NW_003456421.1	180628	180962	exon	10373973,	+	0.01	0.453333	5.5025	0.847908	Up
Tru_circ_sc2.7_00051	NW_003456422.1	400789	401138	intergenic_region	n/a	+	0.01	0.453333	5.5025	0.847908	Up
Tru_circ_sc2.5_00061	NW_003456424.1	298059	299211	intergenic_region	n/a	+	0.01	0.453333	5.5025	0.847908	Up
Tru_circ00840_001	NW_003456428.1	2241498	2242304	intron	10374970,	+	0.01	0.453333	5.5025	0.847908	Up
Tru_circ03496_002	NW_003456426.1	2031655	2032517	exon	10373268,	-	0.01	0.453333	5.5025	0.847908	Up
Tru_circ_sc2.4_00245	NW_003456425.1	2144179	2144810	intergenic_region	n/a	+	0.01	0.453333	5.5025	0.847908	Up
Tru_circ06067_001	NW_003456422.1	192911	196006	exon	10375557,	-	0.01	0.453333	5.5025	0.847908	Up
Tru_circ_sc2.8_00124	NW_003456421.1	1137654	1138081	intergenic_region	n/a	-	0.01	0.453333	5.5025	0.847908	Up
Tru_circ_sc2.3_00050	NW_003456426.1	592357	592605	intergenic_region	n/a	-	0.01	0.453333	5.5025	0.847908	Up
Tru_circ_sc2.3_00162	NW_003456426.1	1627427	1628201	intergenic_region	n/a	+	0.01	0.453333	5.5025	0.847908	Up
Tru_circ_sc2.2_00125	NW_003456427.1	1506127	1506733	intergenic_region	n/a	+	0.01	0.453333	5.5025	0.847908	Up
Tru_circ_sc2.1_00176	NW_003456428.1	1323040	1324170	intergenic_region	n/a	+	0.01	0.453333	5.5025	0.847908	Up
Tru_circ_sc2.2_00154	NW_003456427.1	1797524	1798388	intergenic_region	n/a	-	0.01	0.45	5.49185	0.847908	Up
Tru_circ_sc2.9_00025	NW_003456420.1	188474	188751	intergenic_region	n/a	-	0.01	0.45	5.49185	0.847908	Up
Tru_circ08456_001	NW_003456414.1	35683	36559	exon	10377021,	-	0.01	0.45	5.49185	0.847908	Up
Tru_circ_sc2.6_00048	NW_003456423.1	303237	304647	intergenic_region	n/a	-	0.01	0.45	5.49185	0.847908	Up
Tru_circ_sc2.5_00052	NW_003456424.1	225466	226609	intergenic_region	n/a	-	0.01	0.45	5.49185	0.847908	Up
Tru_circ_sc2.1_00252	NW_003456428.1	2040598	2041222	intergenic_region	n/a	+	0.01	0.45	5.49185	0.847908	Up
Tru_circ_sc2.6_00085	NW_003456423.1	525978	526365	intergenic_region	n/a	+	0.01	0.45	5.49185	0.847908	Up
Tru_circ_sc2.12_00027	NW_003456417.1	151801	152715	intergenic_region	n/a	+	0.01	0.45	5.49185	0.847908	Up
Tru_circ_sc2.1_00173	NW_003456428.1	1307215	1308011	intergenic_region	n/a	+	0.01	0.45	5.49185	0.847908	Up
Tru_circ02287_001	NW_003456427.1	1884876	1885511	intron	10378951,	-	0.01	0.45	5.49185	0.847908	Up
Tru_circ08844_008	NW_003456424.1	680865	681110	intron	10372936,	+	0.01	0.45	5.49185	0.847908	Up
Tru_circ02114_001	NW_003456427.1	1452144	1452497	intron	10378772,	-	0.01	0.45	5.49185	0.847908	Up
Tru_circ06242_001	NW_003456422.1	701733	702106	exon	10375159,	-	0.01	0.446667	5.48113	0.847908	Up
Tru_circ_sc2.6_00045	NW_003456423.1	303237	303986	intergenic_region	n/a	-	0.01	0.446667	5.48113	0.847908	Up
Tru_circ_sc2.4_00184	NW_003456425.1	1708378	1710043	intergenic_region	n/a	-	0.01	0.446667	5.48113	0.847908	Up
Tru_circ02669_001	NW_003456427.1	2828938	2829451	exon	10376916,	-	0.01	0.446667	5.48113	0.847908	Up
Tru_circ_sc2.12_00026	NW_003456417.1	151502	152715	intergenic_region	n/a	+	0.01	0.446667	5.48113	0.847908	Up
Tru_circ04403_004	NW_003456425.1	1406511	1407140	exon	10379779,	-	0.01	0.446667	5.48113	0.847908	Up
Tru_circ02252_001	NW_003456427.1	1806768	1807072	exon	10378916,	+	0.01	0.446667	5.48113	0.847908	Up
Tru_circ_sc2.5_00130	NW_003456424.1	893824	894167	intergenic_region	n/a	-	0.01	0.446667	5.48113	0.847908	Up
Tru_circ_sc2.3_00122	NW_003456426.1	1193595	1193808	intergenic_region	n/a	+	0.01	0.446667	5.48113	0.847908	Up
Tru_circ04403_003	NW_003456425.1	1406511	1407154	exon	10379779,	-	0.01	0.446667	5.48113	0.847908	Up
Tru_circ08711_001	NW_003456427.1	1091536	1091774	exon	10378614,	+	0.01	0.446667	5.48113	0.847908	Up
Tru_circ_sc2.7_00153	NW_003456422.1	1116766	1118193	intergenic_region	n/a	+	0.01	0.446667	5.48113	0.847908	Up
Tru_circ01059_002	NW_003456428.1	2787144	2787382	exon	10375427,	+	0.01	0.446667	5.48113	0.847908	Up
Tru_circ_sc2.1_00384	NW_003456428.1	2905597	2906804	intergenic_region	n/a	-	0.01	0.446667	5.48113	0.847908	Up
Tru_circ_sc2.2_00139	NW_003456427.1	1704769	1705251	intergenic_region	n/a	+	0.01	0.446667	5.48113	0.847908	Up
Tru_circ07345_002	NW_003456420.1	978999	980127	exon	10371956,	+	0.01	0.446667	5.48113	0.847908	Up
Tru_circ_sc2.2_00202	NW_003456427.1	2216723	2217120	intergenic_region	n/a	+	0.01	0.446667	5.48113	0.847908	Up
Tru_circ00397_001	NW_003456428.1	1033229	1034040	exon	10377897,	+	0.01	0.446667	5.48113	0.847908	Up
Tru_circ07472_001	NW_003456419.1	293054	293407	exon	10371739,	+	0.01	0.446667	5.48113	0.847908	Up
Tru_circ_sc2.6_00169	NW_003456423.1	1242001	1242643	intergenic_region	n/a	-	0.01	0.446667	5.48113	0.847908	Up
Tru_circ_sc2.4_00134	NW_003456425.1	1094059	1094550	intergenic_region	n/a	-	0.01	0.446667	5.48113	0.847908	Up
Tru_circ_sc2.3_00155	NW_003456426.1	1624814	1625407	intergenic_region	n/a	+	0.01	0.446667	5.48113	0.847908	Up
Tru_circ_sc2.1_00290	NW_003456428.1	2314057	2314638	intergenic_region	n/a	-	0.01	0.446667	5.48113	0.847908	Up
Tru_circ01365_003	NW_003456428.1	3610666	3610978	intron	10374617,	+	0.01	0.446667	5.48113	0.847908	Up
Tru_circ_sc2.2_00275	NW_003456427.1	2933166	2934185	intergenic_region	n/a	+	0.01	0.446667	5.48113	0.847908	Up
Tru_circ06680_002	NW_003456421.1	457939	460401	exon	10374186,	-	0.01	0.446667	5.48113	0.847908	Up
Tru_circ01576_003	NW_003456427.1	94941	95208	exon	10377063,	-	0.01	0.443333	5.47032	0.847673	Up
Tru_circ_sc2.5_00072	NW_003456424.1	382104	383285	intergenic_region	n/a	-	0.01	0.443333	5.47032	0.847673	Up
Tru_circ_sc2.7_00105	NW_003456422.1	797466	799408	intergenic_region	n/a	-	0.01	0.443333	5.47032	0.847673	Up
Tru_circ_sc2.2_00112	NW_003456427.1	1346140	1349928	intergenic_region	n/a	+	0.01	0.443333	5.47032	0.847673	Up
Tru_circ_sc2.1_00410	NW_003456428.1	3155803	3157769	intergenic_region	n/a	-	0.01	0.443333	5.47032	0.847673	Up
Tru_circ_sc2.2_00130	NW_003456427.1	1590036	1591023	intergenic_region	n/a	+	0.01	0.443333	5.47032	0.847673	Up
Tru_circ05944_001	NW_003456423.1	1419716	1419990	exon	10375749,	-	0.01	0.443333	5.47032	0.847673	Up
Tru_circ07192_001	NW_003456420.1	563834	564073	exon	10371901,	-	0.01	0.443333	5.47032	0.847673	Up
Tru_circ03513_001	NW_003456426.1	2078700	2078940	exon	10376532,	+	0.01	0.443333	5.47032	0.847673	Up
Tru_circ_sc2.2_00256	NW_003456427.1	2657632	2658147	intergenic_region	n/a	-	0.166667	7.11	5.41481	0.913415	Up
Tru_circ_sc2.5_00156	NW_003456424.1	1156762	1157725	intergenic_region	n/a	-	0.333333	14.2167	5.41447	0.915256	Up
Tru_circ06192_001	NW_003456422.1	545695	546178	exon	10375136,	-	0.01	0.413333	5.36923	0.847124	Up
Tru_circ02697_003	NW_003456427.1	2895364	2895821	exon	10376944,	-	0.01	0.413333	5.36923	0.847124	Up
Tru_circ04927_001	NW_003456424.1	548475	548984	exon	10372888,	+	0.01	0.413333	5.36923	0.847124	Up
Tru_circ_sc2.9_00110	NW_003456420.1	644859	647892	intergenic_region	n/a	+	0.01	0.413333	5.36923	0.847124	Up
Tru_circ06025_001	NW_003456422.1	90596	91120	exon	10375327,	-	0.01	0.413333	5.36923	0.847124	Up
Tru_circ_sc2.3_00248	NW_003456426.1	2376974	2378034	intergenic_region	n/a	-	0.01	0.413333	5.36923	0.847124	Up
Tru_circ_sc2.5_00015	NW_003456424.1	37975	38537	intergenic_region	n/a	+	0.01	0.413333	5.36923	0.847124	Up
Tru_circ_sc2.1_00119	NW_003456428.1	807121	807376	intergenic_region	n/a	-	0.01	0.413333	5.36923	0.847124	Up
Tru_circ_sc2.9_00042	NW_003456420.1	258912	260016	intergenic_region	n/a	+	0.01	0.413333	5.36923	0.847124	Up
Tru_circ_sc2.1_00440	NW_003456428.1	3558004	3558644	intergenic_region	n/a	+	0.01	0.413333	5.36923	0.847124	Up
Tru_circ_sc2.9_00109	NW_003456420.1	644054	644563	intergenic_region	n/a	+	0.01	0.413333	5.36923	0.847124	Up
Tru_circ_sc2.5_00069	NW_003456424.1	355313	356531	intergenic_region	n/a	-	0.01	0.413333	5.36923	0.847124	Up
Tru_circ04774_001	NW_003456424.1	160756	161123	exon	10379260,	-	0.01	0.413333	5.36923	0.847124	Up
Tru_circ_sc2.5_00188	NW_003456424.1	1469182	1469795	intergenic_region	n/a	-	0.01	0.413333	5.36923	0.847124	Up
Tru_circ_sc2.5_00058	NW_003456424.1	234418	234828	intergenic_region	n/a	-	0.01	0.413333	5.36923	0.847124	Up
Tru_circ07501_003	NW_003456419.1	374289	375124	exon	10371590,	+	0.01	0.413333	5.36923	0.847124	Up
Tru_circ_sc2.6_00154	NW_003456423.1	1093810	1094959	intergenic_region	n/a	+	0.01	0.413333	5.36923	0.847124	Up
Tru_circ03216_002	NW_003456426.1	1311487	1311987	exon	10378543,	-	0.01	0.413333	5.36923	0.847124	Up
Tru_circ06376_003	NW_003456422.1	1084602	1086377	exon	10375515,	+	0.01	0.413333	5.36923	0.847124	Up
Tru_circ01198_002	NW_003456428.1	3176549	3177833	exon	10374121,	-	0.01	0.413333	5.36923	0.847124	Up
Tru_circ02342_002	NW_003456427.1	2014758	2015490	exon	10379008,	+	0.01	0.41	5.35755	0.847124	Up
Tru_circ_sc2.14_00004	NW_003456415.1	17469	18995	intergenic_region	n/a	-	0.01	0.41	5.35755	0.847124	Up
Tru_circ_sc2.2_00229	NW_003456427.1	2490923	2491286	intergenic_region	n/a	+	0.01	0.41	5.35755	0.847124	Up
Tru_circ_sc2.5_00128	NW_003456424.1	884970	886278	intergenic_region	n/a	-	0.01	0.41	5.35755	0.847124	Up
Tru_circ_sc2.4_00144	NW_003456425.1	1180090	1180788	intergenic_region	n/a	+	0.01	0.41	5.35755	0.847124	Up
Tru_circ08844_011	NW_003456424.1	680671	681110	intron	10372936,	+	0.01	0.41	5.35755	0.847124	Up
Tru_circ00783_001	NW_003456428.1	2085767	2086335	exon	10374751,	-	0.01	0.41	5.35755	0.847124	Up
Tru_circ05175_001	NW_003456424.1	1160963	1161271	exon	10372656,	-	0.01	0.41	5.35755	0.847124	Up
Tru_circ06661_001	NW_003456421.1	405783	406774	exon	10373962,	+	0.01	0.41	5.35755	0.847124	Up
Tru_circ_sc2.5_00046	NW_003456424.1	224312	224940	intergenic_region	n/a	-	0.01	0.41	5.35755	0.847124	Up
Tru_circ04131_001	NW_003456425.1	716464	716867	exon	10376386,	+	0.01	0.41	5.35755	0.847124	Up
Tru_circ04992_002	NW_003456424.1	722201	722396	exon	10372952,	-	0.01	0.41	5.35755	0.847124	Up
Tru_circ04132_002	NW_003456425.1	719320	720677	exon	10376387,	+	0.01	0.41	5.35755	0.847124	Up
Tru_circ05239_001	NW_003456424.1	1296467	1297070	intron	10379317,	-	0.01	0.41	5.35755	0.847124	Up
Tru_circ08498_002	NW_003456414.1	132385	132772	exon	10377137,	+	0.01	0.41	5.35755	0.847124	Up
Tru_circ06182_003	NW_003456422.1	512285	512734	exon	10375126,	-	0.01	0.41	5.35755	0.847124	Up
Tru_circ_sc2.7_00087	NW_003456422.1	709768	710258	intergenic_region	n/a	-	0.01	0.41	5.35755	0.847124	Up
Tru_circ05154_001	NW_003456424.1	1102535	1102932	exon	10372633,	-	0.01	0.41	5.35755	0.847124	Up
Tru_circ_sc2.7_00126	NW_003456422.1	1014594	1015149	intergenic_region	n/a	-	0.01	0.41	5.35755	0.847124	Up
Tru_circ_sc2.7_00136	NW_003456422.1	1049751	1050306	intergenic_region	n/a	-	0.01	0.41	5.35755	0.847124	Up
Tru_circ06121_001	NW_003456422.1	360611	360888	exon	10374913,	+	0.01	0.41	5.35755	0.847124	Up
Tru_circ_sc2.6_00042	NW_003456423.1	303237	303699	intergenic_region	n/a	-	0.01	0.41	5.35755	0.847124	Up
Tru_circ02874_001	NW_003456426.1	407313	408163	exon	10378194,	+	0.01	0.41	5.35755	0.847124	Up
Tru_circ02262_003	NW_003456427.1	1827677	1828206	exon	10378926,	-	0.01	0.41	5.35755	0.847124	Up
Tru_circ07073_001	NW_003456420.1	244686	245480	exon	10372156,	+	0.01	0.41	5.35755	0.847124	Up
Tru_circ06602_008	NW_003456421.1	239168	239903	exon	10373912,	+	0.01	0.41	5.35755	0.847124	Up
Tru_circ_sc2.7_00175	NW_003456422.1	1202512	1203277	intergenic_region	n/a	+	0.0866667	3.52667	5.34668	0.908478	Up
Tru_circ_sc2.7_00077	NW_003456422.1	595526	596306	intergenic_region	n/a	-	0.0866667	3.52667	5.34668	0.908478	Up
Tru_circ_sc2.1_00100	NW_003456428.1	708066	708891	intergenic_region	n/a	-	0.01	0.406667	5.34577	0.847124	Up
Tru_circ_sc2.5_00078	NW_003456424.1	397671	398754	intergenic_region	n/a	+	0.01	0.406667	5.34577	0.847124	Up
Tru_circ_sc2.8_00097	NW_003456421.1	860027	860444	intergenic_region	n/a	+	0.01	0.406667	5.34577	0.847124	Up
Tru_circ03633_001	NW_003456426.1	2355771	2356049	exon	10376650,	+	0.01	0.406667	5.34577	0.847124	Up
Tru_circ06329_001	NW_003456422.1	928117	928520	exon	10375190,	+	0.01	0.406667	5.34577	0.847124	Up
Tru_circ_sc2.14_00007	NW_003456415.1	41636	42177	intergenic_region	n/a	+	0.01	0.406667	5.34577	0.847124	Up
Tru_circ_sc2.4_00182	NW_003456425.1	1703462	1706110	intergenic_region	n/a	+	0.01	0.406667	5.34577	0.847124	Up
Tru_circ01369_002	NW_003456428.1	3616409	3616589	exon	10374622,	-	0.01	0.406667	5.34577	0.847124	Up
Tru_circ_sc2.6_00086	NW_003456423.1	526561	527112	intergenic_region	n/a	+	0.01	0.406667	5.34577	0.847124	Up
Tru_circ_sc2.1_00069	NW_003456428.1	445379	446292	intergenic_region	n/a	+	0.01	0.406667	5.34577	0.847124	Up
Tru_circ_sc2.9_00134	NW_003456420.1	901309	901786	intergenic_region	n/a	-	0.01	0.406667	5.34577	0.847124	Up
Tru_circ08653_001	NW_003456428.1	1048722	1049456	exon	10377900,	-	0.01	0.406667	5.34577	0.847124	Up
Tru_circ_sc2.1_00008	NW_003456428.1	62135	64822	intergenic_region	n/a	+	0.01	0.406667	5.34577	0.847124	Up
Tru_circ08678_001	NW_003456428.1	2782325	2782836	exon	10375425,	-	0.01	0.406667	5.34577	0.847124	Up
Tru_circ_sc2.2_00071	NW_003456427.1	660856	661322	intergenic_region	n/a	+	0.01	0.406667	5.34577	0.847124	Up
Tru_circ05609_002	NW_003456423.1	538055	538740	exon	10376083,	+	0.01	0.406667	5.34577	0.847124	Up
Tru_circ_sc2.7_00050	NW_003456422.1	384975	385375	intergenic_region	n/a	-	0.01	0.406667	5.34577	0.847124	Up
Tru_circ08835_001	NW_003456424.1	265448	266430	exon	10372776,	+	0.01	0.406667	5.34577	0.847124	Up
Tru_circ01327_001	NW_003456428.1	3509160	3510260	exon	10374577,	-	0.01	0.406667	5.34577	0.847124	Up
Tru_circ_sc2.1_00112	NW_003456428.1	715394	715708	intergenic_region	n/a	+	0.01	0.406667	5.34577	0.847124	Up
Tru_circ_sc2.11_00092	NW_003456418.1	621067	621920	intergenic_region	n/a	-	0.01	0.406667	5.34577	0.847124	Up
Tru_circ01215_001	NW_003456428.1	3230464	3231025	exon	10374138,	+	0.01	0.406667	5.34577	0.847124	Up
Tru_circ_sc2.7_00106	NW_003456422.1	840518	841431	intergenic_region	n/a	+	0.01	0.406667	5.34577	0.847124	Up
Tru_circ_sc2.5_00093	NW_003456424.1	441670	442578	intergenic_region	n/a	-	0.01	0.406667	5.34577	0.847124	Up
Tru_circ_sc2.8_00064	NW_003456421.1	563809	564480	intergenic_region	n/a	-	0.01	0.406667	5.34577	0.847124	Up
Tru_circ_sc2.2_00223	NW_003456427.1	2412059	2412844	intergenic_region	n/a	-	0.01	0.406667	5.34577	0.847124	Up
Tru_circ_sc2.7_00113	NW_003456422.1	947471	947869	intergenic_region	n/a	+	0.01	0.406667	5.34577	0.847124	Up
Tru_circ03551_002	NW_003456426.1	2160748	2161189	exon	10376573,	-	0.01	0.406667	5.34577	0.847124	Up
Tru_circ_sc2.4_00231	NW_003456425.1	2110866	2111451	intergenic_region	n/a	-	0.126667	5.11333	5.33516	0.911338	Up
Tru_circ_sc2.10_00062	NW_003456419.1	891185	891845	intergenic_region	n/a	-	0.01	0.403333	5.3339	0.846654	Up
Tru_circ_sc2.7_00149	NW_003456422.1	1094261	1094546	intergenic_region	n/a	+	0.01	0.403333	5.3339	0.846654	Up
Tru_circ_sc2.1_00155	NW_003456428.1	1182524	1183133	intergenic_region	n/a	+	0.01	0.403333	5.3339	0.846654	Up
Tru_circ_sc2.3_00169	NW_003456426.1	1664918	1666427	intergenic_region	n/a	-	0.01	0.403333	5.3339	0.846654	Up
Tru_circ_sc2.6_00074	NW_003456423.1	471358	472145	intergenic_region	n/a	-	0.01	0.403333	5.3339	0.846654	Up
Tru_circ_sc2.8_00005	NW_003456421.1	132666	133291	intergenic_region	n/a	+	0.01	0.403333	5.3339	0.846654	Up
Tru_circ05975_002	NW_003456423.1	1490303	1490631	exon	10375777,	-	0.01	0.403333	5.3339	0.846654	Up
Tru_circ06602_007	NW_003456421.1	239168	239661	exon	10373912,	+	0.01	0.403333	5.3339	0.846654	Up
Tru_circ_sc2.1_00314	NW_003456428.1	2340499	2341396	intergenic_region	n/a	-	0.01	0.403333	5.3339	0.846654	Up
Tru_circ08682_002	NW_003456428.1	2883872	2884285	exon	10373850,	-	0.01	0.403333	5.3339	0.846654	Up
Tru_circ_sc2.2_00164	NW_003456427.1	1871396	1871754	intergenic_region	n/a	-	0.01	0.403333	5.3339	0.846654	Up
Tru_circ_sc2.1_00493	NW_003456428.1	4081858	4082234	intergenic_region	n/a	-	0.01	0.403333	5.3339	0.846654	Up
Tru_circ_sc2.9_00094	NW_003456420.1	567960	568246	intergenic_region	n/a	+	0.01	0.403333	5.3339	0.846654	Up
Tru_circ06199_001	NW_003456422.1	561700	562287	intron	10375143,	-	0.01	0.403333	5.3339	0.846654	Up
Tru_circ01059_003	NW_003456428.1	2787272	2787926	exon	10375427,	+	0.01	0.403333	5.3339	0.846654	Up
Tru_circ_sc2.5_00091	NW_003456424.1	426285	426808	intergenic_region	n/a	+	0.01	0.403333	5.3339	0.846654	Up
Tru_circ05802_001	NW_003456423.1	1044643	1045299	intron	10376015,	+	0.01	0.403333	5.3339	0.846654	Up
Tru_circ08844_012	NW_003456424.1	680667	681110	intron	10372936,	+	0.09	3.44667	5.25913	0.908165	Up
Tru_circ_sc2.5_00163	NW_003456424.1	1172069	1173255	intergenic_region	n/a	-	0.01	0.376667	5.23522	0.841287	Up
Tru_circ_sc2.1_00247	NW_003456428.1	1909130	1909755	intergenic_region	n/a	-	0.01	0.373333	5.22239	0.838544	Up
Tru_circ_sc2.5_00142	NW_003456424.1	1134624	1135084	intergenic_region	n/a	-	0.01	0.373333	5.22239	0.838544	Up
Tru_circ00198_001	NW_003456428.1	500931	501431	exon	10377533,	-	0.01	0.373333	5.22239	0.838544	Up
Tru_circ_sc2.5_00110	NW_003456424.1	640469	641158	intergenic_region	n/a	+	0.01	0.373333	5.22239	0.838544	Up
Tru_circ_sc2.2_00263	NW_003456427.1	2725337	2729142	intergenic_region	n/a	-	0.01	0.37	5.20945	0.838544	Up
Tru_circ_sc2.8_00123	NW_003456421.1	1087296	1088248	intergenic_region	n/a	+	0.01	0.37	5.20945	0.838544	Up
Tru_circ_sc2.8_00015	NW_003456421.1	140673	141238	intergenic_region	n/a	-	0.01	0.37	5.20945	0.838544	Up
Tru_circ_sc2.8_00006	NW_003456421.1	137958	138529	intergenic_region	n/a	+	0.01	0.37	5.20945	0.838544	Up
Tru_circ_sc2.4_00052	NW_003456425.1	555876	557218	intergenic_region	n/a	+	0.01	0.37	5.20945	0.838544	Up
Tru_circ_sc2.12_00050	NW_003456417.1	255446	255951	intergenic_region	n/a	+	0.01	0.37	5.20945	0.838544	Up
Tru_circ02492_001	NW_003456427.1	2368887	2369100	exon	10379163,	+	0.01	0.37	5.20945	0.838544	Up
Tru_circ06182_001	NW_003456422.1	514895	515124	exon	10375126,	-	0.01	0.37	5.20945	0.838544	Up
Tru_circ_sc2.4_00219	NW_003456425.1	1994946	1995538	intergenic_region	n/a	+	0.01	0.37	5.20945	0.838544	Up
Tru_circ_sc2.7_00058	NW_003456422.1	471144	471785	intergenic_region	n/a	+	0.01	0.37	5.20945	0.838544	Up
Tru_circ07803_001	NW_003456418.1	138870	139235	exon	10371357,	-	0.01	0.37	5.20945	0.838544	Up
Tru_circ06564_001	NW_003456421.1	160063	160865	exon	10372311,	+	0.01	0.37	5.20945	0.838544	Up
Tru_circ_sc2.7_00012	NW_003456422.1	103122	103556	intergenic_region	n/a	+	0.01	0.37	5.20945	0.838544	Up
Tru_circ03906_001	NW_003456425.1	135466	136836	exon	10376157,	+	0.01	0.37	5.20945	0.838544	Up
Tru_circ_sc2.17_00013	NW_003456412.1	95422	96609	intergenic_region	n/a	+	0.01	0.37	5.20945	0.838544	Up
Tru_circ_sc2.3_00103	NW_003456426.1	1134009	1134639	intergenic_region	n/a	-	0.01	0.37	5.20945	0.838544	Up
Tru_circ_sc2.1_00389	NW_003456428.1	2945878	2946233	intergenic_region	n/a	-	0.01	0.37	5.20945	0.838544	Up
Tru_circ04872_001	NW_003456424.1	401802	402275	exon	10372832,	+	0.01	0.37	5.20945	0.838544	Up
Tru_circ_sc2.3_00218	NW_003456426.1	2176710	2176941	intergenic_region	n/a	-	0.01	0.37	5.20945	0.838544	Up
Tru_circ_sc2.9_00127	NW_003456420.1	724856	725786	intergenic_region	n/a	+	0.01	0.37	5.20945	0.838544	Up
Tru_circ_sc2.6_00146	NW_003456423.1	1018305	1018517	intergenic_region	n/a	+	0.01	0.37	5.20945	0.838544	Up
Tru_circ_sc2.1_00093	NW_003456428.1	707113	708468	intergenic_region	n/a	-	0.01	0.37	5.20945	0.838544	Up
Tru_circ_sc2.3_00059	NW_003456426.1	699106	699464	intergenic_region	n/a	-	0.01	0.37	5.20945	0.838544	Up
Tru_circ_sc2.17_00005	NW_003456412.1	69002	69271	intergenic_region	n/a	-	0.01	0.37	5.20945	0.838544	Up
Tru_circ08941_001	NW_003456419.1	94452	95611	exon	10371430,	+	0.01	0.37	5.20945	0.838544	Up
Tru_circ_sc2.5_00021	NW_003456424.1	41512	41797	intergenic_region	n/a	+	0.01	0.37	5.20945	0.838544	Up
Tru_circ_sc2.9_00012	NW_003456420.1	73341	74455	intergenic_region	n/a	-	0.01	0.37	5.20945	0.838544	Up
Tru_circ_sc2.4_00095	NW_003456425.1	754679	755486	intergenic_region	n/a	+	0.01	0.37	5.20945	0.838544	Up
Tru_circ07297_001	NW_003456420.1	869186	869374	exon	10371869,	+	0.01	0.37	5.20945	0.838544	Up
Tru_circ_sc2.3_00199	NW_003456426.1	1943924	1945493	intergenic_region	n/a	+	0.01	0.37	5.20945	0.838544	Up
Tru_circ_sc2.7_00061	NW_003456422.1	479101	482763	intergenic_region	n/a	-	0.01	0.37	5.20945	0.838544	Up
Tru_circ_sc2.5_00195	NW_003456424.1	1558187	1559235	intergenic_region	n/a	-	0.01	0.37	5.20945	0.838544	Up
Tru_circ_sc2.5_00023	NW_003456424.1	62653	65487	intergenic_region	n/a	+	0.01	0.37	5.20945	0.838544	Up
Tru_circ_sc2.6_00047	NW_003456423.1	303237	304231	intergenic_region	n/a	-	0.01	0.37	5.20945	0.838544	Up
Tru_circ_sc2.9_00020	NW_003456420.1	135153	136195	intergenic_region	n/a	+	0.01	0.37	5.20945	0.838544	Up
Tru_circ03085_001	NW_003456426.1	944927	946692	exon	10378405,	-	0.01	0.37	5.20945	0.838544	Up
Tru_circ01037_001	NW_003456428.1	2724829	2725217	exon	10375405,	+	0.01	0.37	5.20945	0.838544	Up
Tru_circ_sc2.5_00060	NW_003456424.1	293537	293873	intergenic_region	n/a	-	0.01	0.37	5.20945	0.838544	Up
Tru_circ_sc2.11_00007	NW_003456418.1	67443	67808	intergenic_region	n/a	+	0.01	0.37	5.20945	0.838544	Up
Tru_circ00095_003	NW_003456428.1	247388	249525	intron	10377266,	-	0.01	0.37	5.20945	0.838544	Up
Tru_circ03498_001	NW_003456426.1	2037572	2037840	exon	10376515,	-	0.01	0.37	5.20945	0.838544	Up
Tru_circ04714_001	NW_003456425.1	2144646	2145541	exon	10379586,	+	0.01	0.37	5.20945	0.838544	Up
Tru_circ_sc2.9_00013	NW_003456420.1	76571	77116	intergenic_region	n/a	-	0.01	0.37	5.20945	0.838544	Up
Tru_circ05621_001	NW_003456423.1	570354	570864	exon	10372378,	-	0.01	0.37	5.20945	0.838544	Up
Tru_circ_sc2.7_00142	NW_003456422.1	1080224	1081056	intergenic_region	n/a	+	0.01	0.37	5.20945	0.838544	Up
Tru_circ_sc2.12_00047	NW_003456417.1	249985	251343	intergenic_region	n/a	-	0.01	0.366667	5.1964	0.809042	Up
Tru_circ_sc2.11_00048	NW_003456418.1	325409	326453	intergenic_region	n/a	+	0.01	0.366667	5.1964	0.809042	Up
Tru_circ01792_001	NW_003456427.1	649305	649913	exon	10373526,	+	0.01	0.366667	5.1964	0.809042	Up
Tru_circ06151_002	NW_003456422.1	426539	427784	exon	10375583,	-	0.01	0.366667	5.1964	0.809042	Up
Tru_circ_sc2.6_00099	NW_003456423.1	641633	642807	intergenic_region	n/a	+	0.01	0.366667	5.1964	0.809042	Up
Tru_circ_sc2.9_00155	NW_003456420.1	977425	980127	intergenic_region	n/a	+	0.01	0.366667	5.1964	0.809042	Up
Tru_circ08330_002	NW_003456416.1	244976	245444	intron	10377360,	-	0.01	0.366667	5.1964	0.809042	Up
Tru_circ04521_002	NW_003456425.1	1699841	1700295	exon	10376112,	+	0.01	0.366667	5.1964	0.809042	Up
Tru_circ_sc2.3_00235	NW_003456426.1	2266959	2267249	intergenic_region	n/a	-	0.01	0.366667	5.1964	0.809042	Up
Tru_circ06030_001	NW_003456422.1	103847	104232	exon	10375332,	+	0.01	0.366667	5.1964	0.809042	Up
Tru_circ_sc2.1_00145	NW_003456428.1	1077053	1077665	intergenic_region	n/a	+	0.01	0.366667	5.1964	0.809042	Up
Tru_circ_sc2.14_00015	NW_003456415.1	151064	151208	intergenic_region	n/a	-	0.01	0.366667	5.1964	0.809042	Up
Tru_circ_sc2.3_00128	NW_003456426.1	1295522	1299107	intergenic_region	n/a	+	0.01	0.366667	5.1964	0.809042	Up
Tru_circ00356_002	NW_003456428.1	913129	913403	intron	10377855,	-	0.01	0.366667	5.1964	0.809042	Up
Tru_circ07923_001	NW_003456418.1	461514	461841	exon	10371328,	-	0.01	0.366667	5.1964	0.809042	Up
Tru_circ01363_002	NW_003456428.1	3606912	3607140	intron	10374615,	+	0.01	0.366667	5.1964	0.809042	Up
Tru_circ01327_003	NW_003456428.1	3509442	3510260	exon	10374577,	-	0.01	0.366667	5.1964	0.809042	Up
Tru_circ04346_002	NW_003456425.1	1288249	1289016	exon	10379720,	+	0.01	0.366667	5.1964	0.809042	Up
Tru_circ01908_003	NW_003456427.1	961825	962174	exon	10373645,	-	0.01	0.366667	5.1964	0.809042	Up
Tru_circ_sc2.4_00007	NW_003456425.1	54154	54550	intergenic_region	n/a	-	0.01	0.366667	5.1964	0.809042	Up
Tru_circ_sc2.12_00010	NW_003456417.1	94524	94979	intergenic_region	n/a	-	0.01	0.366667	5.1964	0.809042	Up
Tru_circ_sc2.1_00127	NW_003456428.1	809516	809804	intergenic_region	n/a	+	0.01	0.366667	5.1964	0.809042	Up
Tru_circ_sc2.4_00111	NW_003456425.1	963849	964713	intergenic_region	n/a	-	0.01	0.366667	5.1964	0.809042	Up
Tru_circ_sc2.6_00089	NW_003456423.1	564022	564288	intergenic_region	n/a	-	0.01	0.366667	5.1964	0.809042	Up
Tru_circ06975_002	NW_003456421.1	1179162	1179642	exon	10372344,	-	0.01	0.366667	5.1964	0.809042	Up
Tru_circ_sc2.5_00013	NW_003456424.1	14345	14570	intergenic_region	n/a	-	0.01	0.366667	5.1964	0.809042	Up
Tru_circ_sc2.3_00273	NW_003456426.1	2846873	2847282	intergenic_region	n/a	+	0.01	0.366667	5.1964	0.809042	Up
Tru_circ_sc2.8_00017	NW_003456421.1	170292	171296	intergenic_region	n/a	-	0.01	0.366667	5.1964	0.809042	Up
Tru_circ04897_002	NW_003456424.1	463382	463976	exon	10372860,	+	0.01	0.363333	5.18322	0.805399	Up
Tru_circ_sc2.4_00194	NW_003456425.1	1758469	1758696	intergenic_region	n/a	+	0.01	0.363333	5.18322	0.805399	Up
Tru_circ_sc2.5_00018	NW_003456424.1	38053	38431	intergenic_region	n/a	+	0.01	0.363333	5.18322	0.805399	Up
Tru_circ_sc2.7_00086	NW_003456422.1	709523	710258	intergenic_region	n/a	-	0.01	0.363333	5.18322	0.805399	Up
Tru_circ00369_003	NW_003456428.1	949018	949696	exon	10377869,	-	0.01	0.363333	5.18322	0.805399	Up
Tru_circ02417_004	NW_003456427.1	2201709	2202014	exon	10379083,	+	0.01	0.363333	5.18322	0.805399	Up
Tru_circ_sc2.13_00002	NW_003456416.1	17507	17699	intergenic_region	n/a	-	0.01	0.363333	5.18322	0.805399	Up
Tru_circ08131_001	NW_003456417.1	243062	243307	exon	10377802,	+	0.01	0.363333	5.18322	0.805399	Up
Tru_circ_sc2.4_00155	NW_003456425.1	1292899	1293723	intergenic_region	n/a	+	0.01	0.363333	5.18322	0.805399	Up
Tru_circ_sc2.1_00257	NW_003456428.1	2041150	2041520	intergenic_region	n/a	+	0.01	0.363333	5.18322	0.805399	Up
Tru_circ_sc2.3_00175	NW_003456426.1	1713678	1714052	intergenic_region	n/a	+	0.01	0.363333	5.18322	0.805399	Up
Tru_circ_sc2.1_00369	NW_003456428.1	2740796	2741233	intergenic_region	n/a	-	0.01	0.363333	5.18322	0.805399	Up
Tru_circ02874_002	NW_003456426.1	407952	408438	exon	10378194,	+	0.01	0.363333	5.18322	0.805399	Up
Tru_circ_sc2.6_00101	NW_003456423.1	677564	678735	intergenic_region	n/a	-	0.01	0.363333	5.18322	0.805399	Up
Tru_circ_sc2.3_00025	NW_003456426.1	276619	277296	intergenic_region	n/a	+	0.01	0.363333	5.18322	0.805399	Up
Tru_circ_sc2.11_00027	NW_003456418.1	232272	232818	intergenic_region	n/a	+	0.01	0.363333	5.18322	0.805399	Up
Tru_circ00357_001	NW_003456428.1	920396	920878	exon	10377856,	+	0.01	0.363333	5.18322	0.805399	Up
Tru_circ_sc2.1_00272	NW_003456428.1	2178101	2179931	intergenic_region	n/a	-	0.0866667	3.11667	5.16838	0.877488	Up
Tru_circ_sc2.8_00096	NW_003456421.1	860027	860411	intergenic_region	n/a	+	0.13	4.55333	5.13034	0.836311	Up
Tru_circ00222_004	NW_003456428.1	577305	577808	exon	10377559,	-	0.773333	26.3933	5.09294	0.841953	Up
Tru_circ04124_001	NW_003456425.1	694299	694674	exon	10376379,	+	0.0866667	2.80333	5.01552	0.831414	Up
Tru_circ_sc2.10_00045	NW_003456419.1	672177	672676	intergenic_region	n/a	-	0.0866667	2.75667	4.9913	0.831414	Up
Tru_circ00139_001	NW_003456428.1	353535	353973	exon	10377392,	-	0.13	4.10667	4.98138	0.835371	Up
Tru_circ05570_003	NW_003456423.1	428264	428817	exon	10375955,	-	0.09	2.65	4.87992	0.831022	Up
Tru_circ_sc2.16_00002	NW_003456413.1	80315	81054	intergenic_region	n/a	-	0.366667	10.3367	4.81716	0.840503	Up
Tru_circ_sc2.3_00249	NW_003456426.1	2398276	2399082	intergenic_region	n/a	+	0.286667	8.00667	4.80376	0.839484	Up
Tru_circ03087_003	NW_003456426.1	951409	952250	exon	10378407,	-	0.126667	3.47	4.77583	0.833921	Up
Tru_circ04836_004	NW_003456424.1	309804	310870	exon	10372796,	+	0.13	3.25	4.64386	0.833059	Up
