# Supplementary material for: Genome-wide identification and functional analysis of circRNAs in Trichophyton rubrum conidial and mycelial stages
Source: BMC Genomics. 2022 Jan 4;23:21. doi: 10.1186/s12864-021-08184-y (PMC8725419; doi:10.1186/s12864-021-08184-y)
Supplement: Supplementary file 4 — Additional file 4: Table S3. GO classification of host genes for all the identified circRNAs. [file 12864_2021_8184_MOESM4_ESM.xlsx]

## Sheet: Sheet1
Table S3. GO classification of host genes for all the identified circRNAs.
Ontology	Pathway ID	Description	P-value	-log10(p value)	p.adjust	Q-value	Gene Count	GeneRatio	BgRatio	Gene ID
BP	GO:1902600	proton transmembrane transport	0.000199614	3.69981	0.0397359	0.0372537	7	7/224	11/1592	10372945/10374348/10375373/10375589/10376385/10376400/10378688
BP	GO:0006754	ATP biosynthetic process	0.000283858	3.5469	0.0397359	0.0372537	9	9/224	18/1592	10372945/10373342/10374348/10374429/10375373/10375589/10376400/10378688/10379778
BP	GO:0098655	cation transmembrane transport	0.000283858	3.5469	0.0397359	0.0372537	9	9/224	18/1592	10372945/10374348/10375373/10375589/10376385/10376400/10378688/10379479/10379850
BP	GO:0015672	monovalent inorganic cation transport	0.000422071	3.37461	0.0397359	0.0372537	7	7/224	12/1592	10372945/10374348/10375373/10375589/10376385/10376400/10378688
BP	GO:0009145	purine nucleoside triphosphate biosynthetic process	0.000473986	3.32423	0.0397359	0.0372537	9	9/224	19/1592	10372945/10373342/10374348/10374429/10375373/10375589/10376400/10378688/10379778
BP	GO:0009206	purine ribonucleoside triphosphate biosynthetic process	0.000473986	3.32423	0.0397359	0.0372537	9	9/224	19/1592	10372945/10373342/10374348/10374429/10375373/10375589/10376400/10378688/10379778
BP	GO:0009142	nucleoside triphosphate biosynthetic process	0.000757503	3.12062	0.0404608	0.0379333	9	9/224	20/1592	10372945/10373342/10374348/10374429/10375373/10375589/10376400/10378688/10379778
BP	GO:0009201	ribonucleoside triphosphate biosynthetic process	0.000757503	3.12062	0.0404608	0.0379333	9	9/224	20/1592	10372945/10373342/10374348/10374429/10375373/10375589/10376400/10378688/10379778
BP	GO:0006812	cation transport	0.00080439	3.09453	0.0404608	0.0379333	10	10/224	24/1592	10372945/10374348/10375373/10375589/10376385/10376400/10376939/10378688/10379479/10379850
BP	GO:0034220	ion transmembrane transport	0.00080439	3.09453	0.0404608	0.0379333	10	10/224	24/1592	10372945/10374348/10375373/10375589/10376385/10376400/10377933/10378688/10379479/10379850
BP	GO:0098660	inorganic ion transmembrane transport	0.00142071	2.84749	0.0595515	0.0558315	7	7/224	14/1592	10372945/10374348/10375373/10375589/10376385/10376400/10378688
BP	GO:0098662	inorganic cation transmembrane transport	0.00142071	2.84749	0.0595515	0.0558315	7	7/224	14/1592	10372945/10374348/10375373/10375589/10376385/10376400/10378688
BP	GO:0072522	purine-containing compound biosynthetic process	0.00522868	2.28161	0.20231	0.189672	12	12/224	39/1592	10371971/10372403/10372945/10373342/10374348/10374429/10375373/10375589/10376400/10377260/10378688/10379778
BP	GO:0046034	ATP metabolic process	0.00652339	2.18553	0.234376	0.219735	9	9/224	26/1592	10372945/10373342/10374348/10374429/10375373/10375589/10376400/10378688/10379778
BP	GO:1901566	organonitrogen compound biosynthetic process	0.00803277	2.09513	0.249278	0.233706	60	60/224	325/1592	10371216/10371298/10371569/10371661/10371707/10371854/10371971/10372154/10372213/10372385/10372403/10372539/10372591/10372860/10372945/10373044/10373342/10373688/10373755/10374052/10374061/10374348/10374429/10374496/10374650/10375006/10375262/10375373/10375469/10375489/10375583/10375589/10375872/10376014/10376064/10376286/10376340/10376341/10376400/10376617/10377038/10377061/10377249/10377260/103…
BP	GO:0009127	purine nucleoside monophosphate biosynthetic process	0.00861214	2.06489	0.249278	0.233706	9	9/224	27/1592	10372945/10373342/10374348/10374429/10375373/10375589/10376400/10378688/10379778
BP	GO:0009168	purine ribonucleoside monophosphate biosynthetic process	0.00861214	2.06489	0.249278	0.233706	9	9/224	27/1592	10372945/10373342/10374348/10374429/10375373/10375589/10376400/10378688/10379778
BP	GO:0017144	drug metabolic process	0.00894207	2.04856	0.249278	0.233706	21	21/224	89/1592	10371827/10371971/10372945/10373044/10373342/10373595/10373707/10374348/10374429/10374496/10375262/10375373/10375566/10375583/10375589/10376400/10377260/10377273/10378688/10378735/10379778
BP	GO:0009141	nucleoside triphosphate metabolic process	0.00941607	2.02613	0.249278	0.233706	10	10/224	32/1592	10372945/10373342/10374348/10374429/10375373/10375589/10376400/10378688/10378811/10379778
BP	GO:0006811	ion transport	0.0100074	1.99968	0.251686	0.235964	12	12/224	42/1592	10372945/10374348/10374657/10375373/10375589/10376385/10376400/10376939/10377933/10378688/10379479/10379850
BP	GO:0009144	purine nucleoside triphosphate metabolic process	0.0111726	1.95185	0.255446	0.239489	9	9/224	28/1592	10372945/10373342/10374348/10374429/10375373/10375589/10376400/10378688/10379778
BP	GO:0009205	purine ribonucleoside triphosphate metabolic process	0.0111726	1.95185	0.255446	0.239489	9	9/224	28/1592	10372945/10373342/10374348/10374429/10375373/10375589/10376400/10378688/10379778
BP	GO:0055085	transmembrane transport	0.0123939	1.90679	0.27105	0.254118	27	27/224	126/1592	10371119/10371773/10371930/10372187/10372766/10372945/10373353/10373555/10374185/10374348/10375373/10375589/10375934/10376347/10376385/10376400/10376798/10376941/10377417/10377703/10377933/10378164/10378688/10379278/10379336/10379479/10379850
BP	GO:0044281	small molecule metabolic process	0.0141572	1.84902	0.286706	0.268796	53	53/224	288/1592	10371149/10371216/10371298/10371569/10371827/10371854/10371971/10372142/10372154/10372213/10372403/10372945/10373044/10373183/10373250/10373342/10373595/10373688/10373707/10374052/10374061/10374348/10374429/10374496/10375262/10375373/10375566/10375583/10375589/10375872/10375911/10376032/10376400/10376617/10377038/10377040/10377236/10377249/10377260/10377273/10377514/10377660/10378688/10378735/103…
BP	GO:0009199	ribonucleoside triphosphate metabolic process	0.0142644	1.84575	0.286706	0.268796	9	9/224	29/1592	10372945/10373342/10374348/10374429/10375373/10375589/10376400/10378688/10379778
BP	GO:0090407	organophosphate biosynthetic process	0.0149277	1.82601	0.286706	0.268796	21	21/224	93/1592	10371971/10372385/10372945/10373342/10373914/10374061/10374348/10374429/10374449/10375373/10375583/10375589/10376341/10376400/10377038/10377094/10377249/10378285/10378688/10379196/10379778
BP	GO:0006796	phosphate-containing compound metabolic process	0.0155163	1.80921	0.286706	0.268796	30	30/224	146/1592	10371739/10371971/10372142/10372385/10372403/10372945/10373342/10373637/10373914/10374061/10374348/10374429/10374449/10375373/10375583/10375589/10376341/10376366/10376400/10376482/10377038/10377094/10377249/10377505/10378285/10378688/10378811/10379196/10379710/10379778
BP	GO:0048518	positive regulation of biological process	0.0169911	1.76978	0.286706	0.268796	13	13/224	50/1592	10371739/10372727/10372860/10374010/10374496/10374607/10375344/10375722/10377094/10377175/10379239/10379479/10379850
BP	GO:0072525	pyridine-containing compound biosynthetic process	0.0170073	1.76936	0.286706	0.268796	8	8/224	25/1592	10372403/10373342/10374061/10374429/10375583/10377038/10377249/10379778
BP	GO:0009156	ribonucleoside monophosphate biosynthetic process	0.0179468	1.74601	0.286706	0.268796	9	9/224	30/1592	10372945/10373342/10374348/10374429/10375373/10375589/10376400/10378688/10379778
BP	GO:0072524	pyridine-containing compound metabolic process	0.0179468	1.74601	0.286706	0.268796	9	9/224	30/1592	10372403/10373342/10374061/10374429/10375583/10377038/10377249/10379710/10379778
BP	GO:0009152	purine ribonucleotide biosynthetic process	0.0182397	1.73898	0.286706	0.268796	10	10/224	35/1592	10371971/10372945/10373342/10374348/10374429/10375373/10375589/10376400/10378688/10379778
BP	GO:0006164	purine nucleotide biosynthetic process	0.0222249	1.65316	0.305302	0.286231	10	10/224	36/1592	10371971/10372945/10373342/10374348/10374429/10375373/10375589/10376400/10378688/10379778
BP	GO:0006793	phosphorus metabolic process	0.0224488	1.64881	0.305302	0.286231	30	30/224	150/1592	10371739/10371971/10372142/10372385/10372403/10372945/10373342/10373637/10373914/10374061/10374348/10374429/10374449/10375373/10375583/10375589/10376341/10376366/10376400/10376482/10377038/10377094/10377249/10377505/10378285/10378688/10378811/10379196/10379710/10379778
BP	GO:0019637	organophosphate metabolic process	0.0226738	1.64448	0.305302	0.286231	27	27/224	132/1592	10371971/10372142/10372385/10372403/10372945/10373342/10373637/10373914/10374061/10374348/10374429/10374449/10375373/10375583/10375589/10376341/10376366/10376400/10377038/10377094/10377249/10378285/10378688/10378811/10379196/10379710/10379778
BP	GO:0072521	purine-containing compound metabolic process	0.0234462	1.62993	0.305302	0.286231	13	13/224	52/1592	10371971/10372142/10372403/10372945/10373342/10374348/10374429/10375373/10375589/10376400/10377260/10378688/10379778
BP	GO:0035556	intracellular signal transduction	0.0258989	1.58672	0.305302	0.286231	11	11/224	42/1592	10371212/10371558/10371788/10374939/10376482/10376924/10377722/10379142/10379196/10379239/10379850
BP	GO:0072330	monocarboxylic acid biosynthetic process	0.0259981	1.58506	0.305302	0.286231	7	7/224	22/1592	10371298/10373183/10373342/10374429/10375911/10379469/10379778
BP	GO:0019752	carboxylic acid metabolic process	0.0261313	1.58284	0.305302	0.286231	32	32/224	164/1592	10371149/10371216/10371298/10371569/10371827/10371854/10371971/10372154/10372213/10373183/10373250/10373342/10373688/10373707/10374052/10374061/10374429/10374496/10375262/10375566/10375911/10376617/10377236/10377260/10377273/10377514/10379455/10379469/10379485/10379530/10379778/10379849
BP	GO:0009260	ribonucleotide biosynthetic process	0.0268076	1.57174	0.305302	0.286231	10	10/224	37/1592	10371971/10372945/10373342/10374348/10374429/10375373/10375589/10376400/10378688/10379778
BP	GO:0046390	ribose phosphate biosynthetic process	0.0268076	1.57174	0.305302	0.286231	10	10/224	37/1592	10371971/10372945/10373342/10374348/10374429/10375373/10375589/10376400/10378688/10379778
BP	GO:0019693	ribose phosphate metabolic process	0.027286	1.56406	0.305302	0.286231	13	13/224	53/1592	10371971/10372142/10372945/10373342/10374348/10374429/10375373/10375589/10376366/10376400/10378688/10379710/10379778
BP	GO:0009124	nucleoside monophosphate biosynthetic process	0.0273097	1.56368	0.305302	0.286231	9	9/224	32/1592	10372945/10373342/10374348/10374429/10375373/10375589/10376400/10378688/10379778
BP	GO:0007165	signal transduction	0.0273133	1.56363	0.305302	0.286231	15	15/224	64/1592	10371212/10371558/10371788/10372727/10373692/10374607/10374939/10376482/10376924/10377175/10377722/10379142/10379196/10379239/10379850
BP	GO:0023052	signaling	0.0273133	1.56363	0.305302	0.286231	15	15/224	64/1592	10371212/10371558/10371788/10372727/10373692/10374607/10374939/10376482/10376924/10377175/10377722/10379142/10379196/10379239/10379850
BP	GO:0043436	oxoacid metabolic process	0.0307533	1.51211	0.336281	0.315274	32	32/224	166/1592	10371149/10371216/10371298/10371569/10371827/10371854/10371971/10372154/10372213/10373183/10373250/10373342/10373688/10373707/10374052/10374061/10374429/10374496/10375262/10375566/10375911/10376617/10377236/10377260/10377273/10377514/10379455/10379469/10379485/10379530/10379778/10379849
BP	GO:0009126	purine nucleoside monophosphate metabolic process	0.0396784	1.40145	0.405075	0.379771	9	9/224	34/1592	10372945/10373342/10374348/10374429/10375373/10375589/10376400/10378688/10379778
BP	GO:0009167	purine ribonucleoside monophosphate metabolic process	0.0396784	1.40145	0.405075	0.379771	9	9/224	34/1592	10372945/10373342/10374348/10374429/10375373/10375589/10376400/10378688/10379778
BP	GO:0007154	cell communication	0.0400277	1.39764	0.405075	0.379771	15	15/224	67/1592	10371212/10371558/10371788/10372727/10373692/10374607/10374939/10376482/10376924/10377175/10377722/10379142/10379196/10379239/10379850
BP	GO:0009150	purine ribonucleotide metabolic process	0.0418166	1.37865	0.405075	0.379771	11	11/224	45/1592	10371971/10372142/10372945/10373342/10374348/10374429/10375373/10375589/10376400/10378688/10379778
BP	GO:0006082	organic acid metabolic process	0.0418765	1.37803	0.405075	0.379771	32	32/224	170/1592	10371149/10371216/10371298/10371569/10371827/10371854/10371971/10372154/10372213/10373183/10373250/10373342/10373688/10373707/10374052/10374061/10374429/10374496/10375262/10375566/10375911/10376617/10377236/10377260/10377273/10377514/10379455/10379469/10379485/10379530/10379778/10379849
BP	GO:0050896	response to stimulus	0.0418765	1.37803	0.405075	0.379771	32	32/224	170/1592	10371212/10371380/10371542/10371558/10371739/10371788/10372018/10372727/10373149/10373526/10373692/10373805/10374150/10374607/10374939/10375459/10375722/10376340/10376343/10376482/10376924/10377175/10377211/10377722/10377933/10378767/10379142/10379196/10379239/10379317/10379479/10379850
BP	GO:0046394	carboxylic acid biosynthetic process	0.0462431	1.33495	0.438873	0.411458	16	16/224	74/1592	10371298/10371569/10372154/10373183/10373342/10374052/10374429/10374496/10375262/10375911/10376617/10377260/10379469/10379485/10379530/10379778
BP	GO:0006163	purine nucleotide metabolic process	0.0483692	1.31543	0.450514	0.422372	11	11/224	46/1592	10371971/10372142/10372945/10373342/10374348/10374429/10375373/10375589/10376400/10378688/10379778
BP	GO:0051726	regulation of cell cycle	0.049261	1.3075	0.450514	0.422372	8	8/224	30/1592	10371663/10374150/10374496/10374607/10375344/10376924/10377505/10379850
MF	GO:0022890	inorganic cation transmembrane transporter activity	9.64512e-05	4.01569	0.012094	0.0112001	18	18/313	52/2276	10371124/10371168/10372127/10372177/10372281/10372945/10374243/10374254/10374348/10374605/10375373/10375589/10375649/10376180/10376385/10376400/10377322/10378688
MF	GO:0015075	ion transmembrane transporter activity	0.000218082	3.66138	0.012094	0.0112001	22	22/313	74/2276	10371124/10371168/10372127/10372177/10372281/10372751/10372945/10374243/10374254/10374348/10374605/10375373/10375589/10375649/10376045/10376180/10376385/10376400/10377322/10377660/10377933/10378688
MF	GO:0008324	cation transmembrane transporter activity	0.000239173	3.62129	0.012094	0.0112001	19	19/313	60/2276	10371124/10371168/10372127/10372177/10372281/10372945/10374243/10374254/10374348/10374605/10375373/10375589/10375649/10376180/10376385/10376400/10377322/10377660/10378688
MF	GO:0015318	inorganic molecular entity transmembrane transporter activity	0.000264351	3.57782	0.012094	0.0112001	21	21/313	70/2276	10371124/10371168/10372127/10372177/10372281/10372751/10372945/10374243/10374254/10374348/10374605/10375373/10375589/10375649/10376045/10376180/10376385/10376400/10377322/10377660/10378688
MF	GO:0015078	proton transmembrane transporter activity	0.000467343	3.33036	0.0171048	0.0158405	11	11/313	27/2276	10371168/10372177/10372945/10374348/10374605/10375373/10375589/10375649/10376385/10376400/10378688
MF	GO:0015077	monovalent inorganic cation transmembrane transporter activity	0.000676767	3.16956	0.0206414	0.0191157	11	11/313	28/2276	10371168/10372177/10372945/10374348/10374605/10375373/10375589/10375649/10376385/10376400/10378688
MF	GO:0019829	ATPase-coupled cation transmembrane transporter activity	0.00996708	2.00143	0.186201	0.172438	7	7/313	19/2276	10372127/10372945/10374254/10375589/10376385/10376400/10378688
MF	GO:0022853	active ion transmembrane transporter activity	0.00996708	2.00143	0.186201	0.172438	7	7/313	19/2276	10372127/10372945/10374254/10375589/10376385/10376400/10378688
MF	GO:0042625	ATPase-coupled ion transmembrane transporter activity	0.00996708	2.00143	0.186201	0.172438	7	7/313	19/2276	10372127/10372945/10374254/10375589/10376385/10376400/10378688
MF	GO:0022857	transmembrane transporter activity	0.0101749	1.99247	0.186201	0.172438	31	31/313	150/2276	10371124/10371168/10371573/10372127/10372177/10372281/10372741/10372751/10372945/10373682/10373872/10374243/10374245/10374254/10374348/10374605/10375373/10375589/10375610/10375649/10376045/10376180/10376385/10376400/10376541/10377322/10377660/10377933/10378543/10378688/10379479
MF	GO:0005215	transporter activity	0.0135598	1.86775	0.225586	0.208912	31	31/313	153/2276	10371124/10371168/10371573/10372127/10372177/10372281/10372741/10372751/10372945/10373682/10373872/10374243/10374245/10374254/10374348/10374605/10375373/10375589/10375610/10375649/10376045/10376180/10376385/10376400/10376541/10377322/10377660/10377933/10378543/10378688/10379479
MF	GO:0003924	GTPase activity	0.0251754	1.59902	0.383925	0.355548	12	12/313	48/2276	10371186/10371558/10372889/10373499/10374110/10374607/10375026/10376406/10377094/10377722/10379142/10379850
MF	GO:0097367	carbohydrate derivative binding	0.0316871	1.49912	0.396966	0.367624	67	67/313	398/2276	10371108/10371163/10371186/10371212/10371216/10371220/10371380/10371542/10371558/10371621/10371739/10371854/10371971/10372127/10372213/10372727/10372889/10373183/10373499/10373679/10373688/10373929/10373955/10374110/10374254/10374351/10374470/10374494/10374607/10375026/10375344/10375464/10375682/10376385/10376390/10376400/10376404/10376406/10376462/10376464/10376482/10376924/10377040/10377094/103…
MF	GO:0044769	ATPase activity, coupled to transmembrane movement of ions, rotational mechanism	0.037346	1.42776	0.396966	0.367624	4	4/313	10/2276	10372945/10375589/10376400/10378688
MF	GO:0001882	nucleoside binding	0.0425305	1.3713	0.396966	0.367624	14	14/313	63/2276	10371163/10371186/10371558/10372889/10373499/10374110/10374607/10375026/10376390/10376406/10377094/10377722/10379142/10379850
MF	GO:0032549	ribonucleoside binding	0.0425305	1.3713	0.396966	0.367624	14	14/313	63/2276	10371163/10371186/10371558/10372889/10373499/10374110/10374607/10375026/10376390/10376406/10377094/10377722/10379142/10379850
MF	GO:0000166	nucleotide binding	0.0436271	1.36024	0.396966	0.367624	74	74/313	452/2276	10371108/10371163/10371186/10371212/10371216/10371220/10371380/10371410/10371542/10371558/10371621/10371637/10371739/10371854/10371971/10372127/10372213/10372727/10372889/10373183/10373499/10373679/10373688/10373707/10373929/10373955/10374110/10374254/10374351/10374494/10374577/10374607/10375026/10375344/10375464/10375566/10375579/10376385/10376400/10376404/10376406/10376462/10376464/10376482/103…
MF	GO:1901265	nucleoside phosphate binding	0.0436271	1.36024	0.396966	0.367624	74	74/313	452/2276	10371108/10371163/10371186/10371212/10371216/10371220/10371380/10371410/10371542/10371558/10371621/10371637/10371739/10371854/10371971/10372127/10372213/10372727/10372889/10373183/10373499/10373679/10373688/10373707/10373929/10373955/10374110/10374254/10374351/10374494/10374577/10374607/10375026/10375344/10375464/10375566/10375579/10376385/10376400/10376404/10376406/10376462/10376464/10376482/103…
MF	GO:0016462	pyrophosphatase activity	0.0462984	1.33443	0.396966	0.367624	28	28/313	149/2276	10371186/10371220/10371558/10371739/10371952/10372127/10372889/10372945/10373499/10374110/10374254/10374607/10375026/10375589/10376366/10376385/10376400/10376406/10377094/10377205/10377722/10378405/10378688/10378811/10379007/10379142/10379500/10379850
MF	GO:0043168	anion binding	0.04756	1.32276	0.396966	0.367624	80	80/313	495/2276	10371108/10371149/10371163/10371186/10371212/10371216/10371220/10371380/10371535/10371542/10371558/10371621/10371637/10371739/10371827/10371854/10371971/10372127/10372213/10372619/10372727/10372731/10372889/10373125/10373183/10373250/10373499/10373679/10373688/10373929/10373955/10374110/10374254/10374351/10374494/10374577/10374607/10375026/10375262/10375344/10375464/10375579/10376132/10376385/103…
MF	GO:0016817	hydrolase activity, acting on acid anhydrides	0.0499066	1.30184	0.396966	0.367624	28	28/313	150/2276	10371186/10371220/10371558/10371739/10371952/10372127/10372889/10372945/10373499/10374110/10374254/10374607/10375026/10375589/10376366/10376385/10376400/10376406/10377094/10377205/10377722/10378405/10378688/10378811/10379007/10379142/10379500/10379850
MF	GO:0016818	hydrolase activity, acting on acid anhydrides, in phosphorus-containing anhydrides	0.0499066	1.30184	0.396966	0.367624	28	28/313	150/2276	10371186/10371220/10371558/10371739/10371952/10372127/10372889/10372945/10373499/10374110/10374254/10374607/10375026/10375589/10376366/10376385/10376400/10376406/10377094/10377205/10377722/10378405/10378688/10378811/10379007/10379142/10379500/10379850
CC	GO:0016469	proton-transporting two-sector ATPase complex	0.000165276	3.78179	0.0176846	0.0176846	9	9/223	19/1816	10371168/10372177/10372945/10374348/10374605/10375373/10375589/10376400/10378688
CC	GO:0033177	proton-transporting two-sector ATPase complex, proton-transporting domain	0.00044025	3.3563	0.0235534	0.0235534	6	6/223	10/1816	10371168/10372177/10372945/10374348/10374605/10375373
CC	GO:0005840	ribosome	0.0325133	1.48794	0.983438	0.983438	18	18/223	94/1816	10371661/10371707/10372591/10374650/10375469/10375489/10376014/10376286/10376340/10377061/10377276/10377424/10378215/10378762/10379314/10379605/10379828/10379857
CC	GO:0005783	endoplasmic reticulum	0.0451048	1.34578	0.983438	0.983438	14	14/223	71/1816	10371298/10371819/10372385/10372539/10375050/10375547/10375923/10376341/10376343/10376463/10377569/10378285/10379479/10379820
