# Supplementary material for: Genome-wide identification and functional analysis of circRNAs in Trichophyton rubrum conidial and mycelial stages
Source: BMC Genomics. 2022 Jan 4;23:21. doi: 10.1186/s12864-021-08184-y (PMC8725419; doi:10.1186/s12864-021-08184-y)
Supplement: Supplementary file 5 — Additional file 5: Table S4. KEGG pathway analysis of host genes for all the identified circRNAs. [file 12864_2021_8184_MOESM5_ESM.xlsx]

## Sheet: Sheet1
Table S4. KEGG pathway analysis of host genes for all the identified circRNAs.
Pathway	Pathway ID	Gene Count	Percentage(%)	P-value	Q-value	Genes	Level 1	Level 2
Non-homologous end-joining	ko03450	9	0.0308	0.00730221	0.526378	10371119, 10371363, 10371773, 10371542, 10375515, 10374898, 10379317, 10379583, 10373555	Genetic Information Processing	Replication and repair
Linoleic acid metabolism	ko00591	3	0.0103	0.0102122	0.526378	10371819, 10371888, 10373272	Metabolism	Lipid metabolism
Glutathione metabolism	ko00480	11	0.0377	0.013829	0.526378	10371081, 10374212, 10375566, 10375947, 10379840, 10379515, 10379581, 10374055, 10375006, 10374610, 10377566	Metabolism	Metabolism of other amino acids
Carbon metabolism	ko01200	31	0.1062	0.0181212	0.526378	10376819, 10377137, 10377040, 10371413, 10371860, 10372344, 10373707, 10375357, 10375566, 10375191, 10372379, 10379710, 10379778, 10379581, 10373221, 10378386, 10378769, 10373342, 10378974, 10373595, 10374794, 10377121, 10375262, 10377273, 10374371, 10374611, 10375051, 10375072, 10371971, 10371827, 10374429	Metabolism	Global and overview maps
Oxidative phosphorylation	ko00190	21	0.0719	0.0210551	0.526378	10371168, 10372177, 10373714, 10374953, 10375589, 10375127, 10375649, 10379294, 10372832, 10372952, 10376385, 10376400, 10373244, 10376622, 10378688, 10377267, 10374348, 10374605, 10374622, 10372945, 10375373	Metabolism	Energy metabolism
Carbon fixation in photosynthetic organisms	ko00710	9	0.0308	0.0361211	0.569017	10377137, 10375357, 10379778, 10378386, 10378974, 10374006, 10377121, 10374611, 10374429	Metabolism	Energy metabolism
Methane metabolism	ko00680	8	0.0274	0.0362932	0.569017	10377040, 10372344, 10373707, 10373342, 10373595, 10375262, 10371971, 10374429	Metabolism	Energy metabolism
Staurosporine biosynthesis	ko00404	6	0.0205	0.0423702	0.569017	10373125, 10373654, 10377900, 10374877, 10372533, 10374855	Metabolism	Biosynthesis of other secondary metabolites
Autophagy - other	ko04136	8	0.0274	0.0441047	0.569017	10377462, 10371212, 10374415, 10372633, 10379528, 10376814, 10374294, 10374093	Cellular Processes	Transport and catabolism
Ribosome	ko03010	27	0.0925	0.0487584	0.569017	10371661, 10371707, 10375469, 10374650, 10375489, 10376014, 10372591, 10372862, 10372944, 10379828, 10379857, 10376286, 10377956, 10378007, 10378215, 10377061, 10373757, 10375375, 10377276, 10377883, 10371165, 10371666, 10376026, 10379314, 10372993, 10378288, 10374292	Genetic Information Processing	Translation
