# Supplementary material for: Genome-wide identification and functional analysis of circRNAs in Trichophyton rubrum conidial and mycelial stages
Source: BMC Genomics. 2022 Jan 4;23:21. doi: 10.1186/s12864-021-08184-y (PMC8725419; doi:10.1186/s12864-021-08184-y)
Supplement: Supplementary file 6 — Additional file 6: Table S5. GO classification of host genes for DE-circRNAs. [file 12864_2021_8184_MOESM6_ESM.xlsx]

## Sheet: Sheet1
Table S5. GO classification of host genes for DE-circRNAs.
Ontology	Pathway ID	Description	P-Value	-log10(p value)	p.adjust	Q-value	GeneRatio	BgRatio	Gene ID	Gene Count
BP	GO:0008652	cellular amino acid biosynthetic process	0.000431273	3.36525	0.100528	0.0952775	7/44	54/1634	10374496/10372154/10376617/10374052/10371149/10371569/10379485	7
BP	GO:0009067	aspartate family amino acid biosynthetic process	0.000844135	3.07359	0.100528	0.0952775	4/44	17/1634	10376617/10374052/10371149/10371569	4
BP	GO:1901607	alpha-amino acid biosynthetic process	0.00141326	2.84978	0.100528	0.0952775	6/44	48/1634	10374496/10372154/10376617/10374052/10371149/10371569	6
BP	GO:0009066	aspartate family amino acid metabolic process	0.00161968	2.79057	0.100528	0.0952775	4/44	20/1634	10376617/10374052/10371149/10371569	4
BP	GO:0046394	carboxylic acid biosynthetic process	0.00229352	2.6395	0.100528	0.0952775	7/44	71/1634	10374496/10372154/10376617/10374052/10371149/10371569/10379485	7
BP	GO:0016053	organic acid biosynthetic process	0.00248942	2.6039	0.100528	0.0952775	7/44	72/1634	10374496/10372154/10376617/10374052/10371149/10371569/10379485	7
BP	GO:0044283	small molecule biosynthetic process	0.00269615	2.56926	0.100528	0.0952775	9/44	115/1634	10374496/10372154/10376617/10374052/10371149/10379508/10371569/10379485/10375583	9
BP	GO:0019752	carboxylic acid metabolic process	0.00836439	2.07757	0.195541	0.185329	10/44	161/1634	10374496/10372154/10376617/10379778/10374052/10373707/10371149/10371569/10379485/10372378	10
BP	GO:0009893	positive regulation of metabolic process	0.00847244	2.07199	0.195541	0.185329	4/44	31/1634	10377094/10377175/10371739/10372860	4
BP	GO:0031325	positive regulation of cellular metabolic process	0.00847244	2.07199	0.195541	0.185329	4/44	31/1634	10377094/10377175/10371739/10372860	4
BP	GO:0043436	oxoacid metabolic process	0.00873586	2.05869	0.195541	0.185329	10/44	162/1634	10374496/10372154/10376617/10379778/10374052/10373707/10371149/10371569/10379485/10372378	10
BP	GO:0006082	organic acid metabolic process	0.0103523	1.98496	0.195541	0.185329	10/44	166/1634	10374496/10372154/10376617/10379778/10374052/10373707/10371149/10371569/10379485/10372378	10
BP	GO:0048518	positive regulation of biological process	0.0104888	1.97927	0.195541	0.185329	5/44	51/1634	10374496/10377094/10377175/10371739/10372860	5
BP	GO:0048522	positive regulation of cellular process	0.0104888	1.97927	0.195541	0.185329	5/44	51/1634	10374496/10377094/10377175/10371739/10372860	5
BP	GO:1901605	alpha-amino acid metabolic process	0.0134214	1.8722	0.220461	0.208946	6/44	75/1634	10374496/10372154/10376617/10374052/10371149/10371569	6
BP	GO:0044281	small molecule metabolic process	0.0135148	1.86919	0.220461	0.208946	14/44	285/1634	10374496/10372154/10376617/10379778/10374052/10373707/10371149/10379508/10371569/10375872/10379485/10375151/10372378/10375583	14
BP	GO:0000278	mitotic cell cycle	0.0224222	1.64932	0.344246	0.326267	4/44	41/1634	10374496/10377094/10374150/10377063	4
BP	GO:0009891	positive regulation of biosynthetic process	0.0277153	1.55728	0.36287	0.343918	3/44	25/1634	10377094/10377175/10372860	3
BP	GO:0031328	positive regulation of cellular biosynthetic process	0.0277153	1.55728	0.36287	0.343918	3/44	25/1634	10377094/10377175/10372860	3
BP	GO:0009081	branched-chain amino acid metabolic process	0.0278061	1.55586	0.36287	0.343918	2/44	10/1634	10372154/10379485	2
BP	GO:0006520	cellular amino acid metabolic process	0.0308689	1.51048	0.383656	0.363619	7/44	115/1634	10374496/10372154/10376617/10374052/10371149/10371569/10379485	7
BP	GO:0006950	response to stress	0.0335479	1.47434	0.398	0.377213	7/44	117/1634	10377211/10371380/10377175/10374150/10371739/10379317/10373526	7
BP	GO:0010604	positive regulation of macromolecule metabolic process	0.0408688	1.38861	0.444448	0.421235	3/44	29/1634	10377175/10371739/10372860	3
BP	GO:0051173	positive regulation of nitrogen compound metabolic process	0.0408688	1.38861	0.444448	0.421235	3/44	29/1634	10377175/10371739/10372860	3
BP	GO:0006974	cellular response to DNA damage stimulus	0.0454499	1.34247	0.459733	0.435722	5/44	74/1634	10371380/10374150/10371739/10379317/10373526	5
BP	GO:0000097	sulfur amino acid biosynthetic process	0.0457971	1.33916	0.459733	0.435722	2/44	13/1634	10374496/10371569	2
MF	GO:0016620	oxidoreductase activity	0.0130785	1.88344	0.797786	0.797786	3/67	18/2365	10376617/10379778/10373707	3
MF	GO:0051287	NAD binding	0.0130785	1.88344	0.797786	0.797786	3/67	18/2365	10376617/10379778/10373707	3
CC	GO:0099080	supramolecular complex	0.0171417	1.76595	0.738176	0.738176	4/48	44/2083	10374496/10377063/10371357/10371869	4
