# Supplementary material for: Genome-wide identification and functional analysis of circRNAs in Trichophyton rubrum conidial and mycelial stages
Source: BMC Genomics. 2022 Jan 4;23:21. doi: 10.1186/s12864-021-08184-y (PMC8725419; doi:10.1186/s12864-021-08184-y)
Supplement: Supplementary file 7 — Additional file 7: Table S6. KEGG pathways analysis of host genes for DE-circRNAs. [file 12864_2021_8184_MOESM7_ESM.xlsx]

## Sheet: Sheet1
Table S6. KEGG pathways analysis of host genes for DE-circRNAs.
Pathway	Pathway ID	Gene Count	Percentage(%)	P-value	Q-value	Level 1	Level 2	Genes
Arachidonic acid metabolism	ko00590	2	0.0098	0.00978484	0.548052	Metabolism	Lipid metabolism	10373770, 10371819
Glutathione metabolism	ko00480	4	0.0195	0.033383	0.548052	Metabolism	Metabolism of other amino acids	10377566, 10379581, 10374212, 10375947
Spliceosome	ko03040	8	0.039	0.0455571	0.548052	Genetic Information Processing	Transcription	10375955, 10376112, 10378259, 10379517, 10378405, 10375690, 10377021, 10374121
