# Supplementary material for: Genome-wide identification and functional analysis of circRNAs in Trichophyton rubrum conidial and mycelial stages
Source: BMC Genomics. 2022 Jan 4;23:21. doi: 10.1186/s12864-021-08184-y (PMC8725419; doi:10.1186/s12864-021-08184-y)
Supplement: Supplementary file 8 — Additional file 8: Table S7. CircRNA AS events identified in T. rubrum conidial and mycelial stages. [file 12864_2021_8184_MOESM8_ESM.xlsx]

## Sheet: Sheet1
Table S7. CircRNA AS events identified in T. rubrum conidial and mycelial stages.
CircRNA_ID	Alternatively_spliced_exon (Conidia)	AS_type (Conidia)	Alternatively_spliced_exon (Mycelia)	AS_type (Mycelia)
Tru_circ_sc2.1_00099	708066:708451; 708066:708460; 708066:708468	A3SS,	NO	NO
Tru_circ_sc2.1_00106	715394:715529; 715475:715529	A3SS,	NO	NO
Tru_circ_sc2.1_00146	1081134:1081214; 1081134:1081220	A3SS,	NO	NO
Tru_circ_sc2.1_00163	1276824:1276946; 1276824:1276952	A3SS,	NO	NO
Tru_circ_sc2.1_00172	1307410:1307600; 1307495:1307600; 1307215:1307340; 1307215:1307357; 1307486:1307600	A5SS; A3SS	NO	NO
Tru_circ_sc2.1_00188	NO	NO	1419312:1419382; 1419312:1419378	A3SS,
Tru_circ_sc2.1_00190	1419312:1419382; 1419312:1419378	A3SS,	1419312:1419378; 1419312:1419382	A3SS,
Tru_circ_sc2.1_00227	NO	NO	1643402:1643501; 1643386:1643501	A3SS,
Tru_circ_sc2.1_00239	1861403:1861647; 1861403:1861651	A5SS,	NO	NO
Tru_circ_sc2.1_00327	2403097:2403525; 2403097:2403372	A5SS,	NO	NO
Tru_circ_sc2.1_00334	2447845:2447935; 2447808:2447935; 2447539:2447566; 2447539:2447589	A5SS; A3SS,	2447539:2447566; 2447539:2447589; 2447539:2447589; 2447539:2447566	A5SS,
Tru_circ_sc2.1_00374	2787144:2787382; 2787153:2787382	A3SS,	NO	NO
Tru_circ_sc2.1_00445	3606111:3606179; 3606111:3606170	A5SS,	NO	NO
Tru_circ_sc2.1_00474	4003093:4003576	IR,	NO	NO
Tru_circ_sc2.11_00069	440374:440479; 440374:440466	A5SS,	NO	NO
Tru_circ_sc2.11_00109	735598:735664; 735593:735664; 735285:735532; 735285:735536	A5SS; A3SS	NO	NO
Tru_circ_sc2.11_00110	735588:735674; 735598:735674	A5SS,	NO	NO
Tru_circ_sc2.11_00111	735593:735718; 735598:735718; 735657:735718	A5SS,	NO	NO
Tru_circ_sc2.12_00022	735598:735664; 735593:735664; 735285:735532; 735285:735536	A5SS; A3SS	NO	NO
Tru_circ_sc2.14_00011	66680:67072; 66892:67072; 66696:67072; 66676:67072	A5SS,	NO	NO
Tru_circ_sc2.17_00021	103610:103694; 103610:103699	A5SS,	NO	NO
Tru_circ_sc2.2_00045	340570:340938; 340570:340928; 341050:341093; 341009:341093	A5SS; A3SS	NO	NO
Tru_circ_sc2.2_00106	1310841:1310906; 1310742:1310906; 1310749:1310906	A3SS,	NO	NO
Tru_circ_sc2.2_00126	1548631:1548973; 1548749:1548966; 1548631:1548685	A3SS; ES	NO	NO
Tru_circ_sc2.2_00129	1590285:1590614; 1590310:1590614	A3SS,	NO	NO
Tru_circ_sc2.2_00131	1590036:1590223; 1590036:1590198; 1590760:1591210; 1591101:1591210; 1591108:1591210	A5SS; A3SS	NO	NO
Tru_circ_sc2.2_00144	1759622:1759704; 1759622:1759708	A5SS,	NO	NO
Tru_circ_sc2.2_00181	1930560:1930947; 1930560:1930951	A5SS,	NO	NO
Tru_circ_sc2.2_00187	1958394:1958603; 1958394:1958478	A3SS,	NO	NO
Tru_circ_sc2.2_00246	2566752:2566844; 2566799:2566844	A3SS,	NO	NO
Tru_circ_sc2.2_00273	2929573:2929744; 2929557:2929744; 2929591:2929744	A3SS,	NO	NO
Tru_circ_sc2.3_00094	NO	NO	1122012:1122111; 1122012:1122106; 1122012:1122111; 1122012:1122106	A3SS,
Tru_circ_sc2.3_00128	1298956:1299107; 1298936:1299107	A3SS,	NO	NO
Tru_circ_sc2.3_00158	1627551:1627712; 1627551:1627769; 1627857:1627909; 1627814:1627909	A5SS; A3SS	NO	NO
Tru_circ_sc2.3_00159	1627427:1627769	IR,	NO	NO
Tru_circ_sc2.3_00200	1964621:1965021; 1965117:1965210; 1964621:1964700; 1965102:1965210	A5SS; A3SS	NO	NO
Tru_circ_sc2.3_00239	2280200:2280322; 2280208:2280322; 2280379:2280436; 2280393:2280436	A3SS,	NO	NO
Tru_circ_sc2.3_00249	2398483:2398698; 2398483:2398714; 2398276:2398359; 2398276:2398417	A5SS,	NO	NO
Tru_circ_sc2.4_00022	143706:143746; 143706:143752	A5SS,	NO	NO
Tru_circ_sc2.4_00084	NO	NO	701155:701233; 701155:701289	A5SS,
Tru_circ_sc2.4_00086	701158:701289; 701158:701233	A5SS,	NO	NO
Tru_circ_sc2.4_00099	763839:764279	IR,	NO	NO
Tru_circ_sc2.4_00231	2110866:2111045; 2110866:2111049	A3SS,	NO	NO
Tru_circ_sc2.4_00243	2144205:2144475; 2144179:2144475	A3SS,	NO	NO
Tru_circ_sc2.5_00004	14157:14570; 14258:14570	A5SS,	NO	NO
Tru_circ_sc2.5_00047	225150:225240; 225153:225240	A5SS,	NO	NO
Tru_circ_sc2.5_00054	225935:226362; 225935:226390	A3SS,	NO	NO
Tru_circ_sc2.5_00070	356367:356531; 356342:356531	A5SS,	NO	NO
Tru_circ_sc2.5_00073	393394:393502; 393394:393520; 393394:393525	A3SS,	NO	NO
Tru_circ_sc2.5_00079	398951:399067; 398871:399067	A3SS,	NO	NO
Tru_circ_sc2.5_00156	1157686:1157725; 1157705:1157725; 1157093:1157574; 1157093:1157622	A5SS; A3SS	1156762:1157010; 1156762:1156908	A3SS,
Tru_circ_sc2.5_00171	1225724:1225881; 1225724:1225852	A5SS,	NO	NO
Tru_circ_sc2.5_00189	1469666:1469795; 1469656:1469795	A5SS,	NO	NO
Tru_circ_sc2.6_00032	274442:274843; 274771:274826; 274442:274673; 274898:274979; 274792:274826; 274792:274843; 274902:274979	A5SS; A3SS; ES	NO	NO
Tru_circ_sc2.6_00079	493609:493711; 493609:493701	A3SS,	NO	NO
Tru_circ_sc2.6_00080	493609:493711; 493609:493701	A3SS,	NO	NO
Tru_circ_sc2.6_00109	717354:717396	ES,	NO	NO
Tru_circ_sc2.7_00004	43913:44017; 43913:44013	A3SS,	NO	NO
Tru_circ_sc2.7_00034	NO	NO	276208:276533; 276371:276533	A3SS,
Tru_circ_sc2.7_00039	324756:324851; 324781:324851; 324820:324851; 324811:324851	A5SS,	NO	NO
Tru_circ_sc2.7_00171	1203209:1203277; 1203194:1203277	A3SS,	NO	NO
Tru_circ_sc2.7_00180	1257745:1257930; 1257745:1257980; 1257745:1257922	A3SS,	NO	NO
Tru_circ_sc2.7_00181	1257745:1257980; 1257745:1257922	A3SS,	NO	NO
Tru_circ_sc2.9_00167	996226:996412; 996226:996492	A3SS,	NO	NO
Tru_circ00036_001	99423:99531; 99423:99517	A5SS,	NO	NO
Tru_circ00037_004	102111:102191	ES,	NO	NO
Tru_circ00083_003	214872:214970; 214872:215000	A3SS,	NO	NO
Tru_circ00083_004	214433:214807	IR,	NO	NO
Tru_circ00114_002	291464:291566; 291464:291517	A5SS,	NO	NO
Tru_circ00163_002	417586:417911; 417586:417712; 417803:417883; 417973:418154; 417957:418154; 417586:417734	A5SS; A3SS; ES	NO	NO
Tru_circ00360_001	928566:928713; 928528:928713	A3SS,	NO	NO
Tru_circ00594_001	1536041:1536368; 1536103:1536368	A3SS,	NO	NO
Tru_circ01092_006	2880975:2881043; 2880958:2881043; 2880613:2881043	A3SS,	NO	NO
Tru_circ01369_001	3616409:3616758	IR,	NO	NO
Tru_circ01748_001	520415:520681; 520350:520681	A3SS,	NO	NO
Tru_circ01830_001	756122:756409; 756122:756376; 756122:756545	A3SS; IR	NO	NO
Tru_circ01830_002	756109:756376; 756109:756409	A3SS,	NO	NO
Tru_circ02104_001	1429672:1430070; 1429672:1430007	A5SS,	NO	NO
Tru_circ04112_001	667766:667858; 667762:667858	A5SS,	NO	NO
Tru_circ04463_001	1547586:1547615; 1547586:1547619	A5SS,	NO	NO
Tru_circ04635_007	1965554:1965667; 1965560:1965667	A3SS,	NO	NO
Tru_circ04894_002	457949:458098; 457949:458103	A5SS,	NO	NO
Tru_circ04894_003	457956:458103; 457956:458098	A5SS,	NO	NO
Tru_circ04971_002	677544:677822; 677544:677829	A3SS,	NO	NO
Tru_circ04992_001	NO	NO	722201:722496; 722201:722396	A3SS,
Tru_circ05213_001	1236992:1237118; 1237187:1237309; 1236992:1237120; 1237172:1237309	A5SS; A3SS	NO	NO
Tru_circ05690_001	757223:757329; 757228:757329	A5SS,	NO	NO
Tru_circ06199_003	561782:562044; 561782:562114	A3SS,	NO	NO
Tru_circ06288_001	811780:812019; 811780:812069	A5SS,	NO	NO
Tru_circ07079_002	267863:267974; 267863:267895	A5SS,	NO	NO
Tru_circ07567_002	549427:549760; 549347:549760	A3SS,	NO	NO
Tru_circ07584_001	590368:590419; 590368:590415	A3SS,	NO	NO
Tru_circ07719_002	948724:948932; 948724:948948	A3SS,	NO	NO
Tru_circ07923_001	461514:461640; 461514:461568	A3SS,	NO	NO
Tru_circ07974_001	599386:599692	IR,	NO	NO
Tru_circ08025_001	719140:719251; 718900:719033; 718900:718953; 719018:719251	A5SS; A3SS	NO	NO
Tru_circ08788_002	NO	NO	2245601:2245766; 2245601:2245748	A3SS,
Tru_circ08844_005	680865:680940; 680889:680940	A3SS,	NO	NO
Tru_circ08844_006	680865:680940; 680889:680940	A3SS,	NO	NO
Tru_circ08844_012	680865:680940; 680865:680934	A5SS,	NO	NO
Tru_circ08844_013	680883:680940; 680865:680940	A3SS,	NO	NO
