# Supplementary material for: Genome-wide identification and functional analysis of circRNAs in Trichophyton rubrum conidial and mycelial stages
Source: BMC Genomics. 2022 Jan 4;23:21. doi: 10.1186/s12864-021-08184-y (PMC8725419; doi:10.1186/s12864-021-08184-y)
Supplement: Supplementary file 9 — Additional file 9: Table S8. MiRNAs targeted by DE-circRNAs. [file 12864_2021_8184_MOESM9_ESM.xlsx]

## Sheet: Sheet2
Table S8. MiRNAs targeted by DE-circRNAs.
miRNA	Number of miRNA-binding sites	DE-circRNA	Number of DE-circRNA-sponging sites	CircRNA_type	Gene_id	Relative expression level	Score	Energy	miRNA_position	DE-circRNA_position	Align_len	miRNA_align_rate	DE-circRNA_align_rate
Tru-miR-101b-3p	2	Tru_circ_sc2.5_00156	1	intergenic_region	n/a	Up	159	-20.43	2 16	155 174	16	0.75	0.875
Query: 3' auaG-UGUCAA-GACAUGGa 5'
| :|:||| |||||||
Ref: 5' aaaCGGCGGTTGCTGTACCt 3'
Tru-miR-101b-3p	2	Tru_circ_sc2.9_00110	10	intergenic_region	n/a	Up	154	-20.01	2 16	1454 1470	14	0.7857	0.8571
Query: 3' auaGUGUCAAGACAUGGa 5'
|:||| |||||||
Ref: 5' tacCGCAG-CCTGTACCt 3'
Tru-miR-103b	2	Tru_circ_sc2.10_00071	20	intergenic_region	n/a	Up	156	-25.52	2 17	1066 1083	15	0.7333	0.8667
Query: 3' ucGUCGUAACAUGUCCCg 5'
|:||: ||||||||
Ref: 5' acCGGCGCCGTACAGGGc 3'
Tru-miR-103b	2	Tru_circ_sc2.10_00004	1	intergenic_region	n/a	Up	159	-20.6	2 16	246 263	14	0.8571	0.8571
Query: 3' ucgUCGUAACAUGUCCCg 5'
| ||| ||||||||
Ref: 5' tgaATCATGGTACAGGGc 3'
Tru-miR-107b	12	Tru_circ_sc2.1_00276	2	intergenic_region	n/a	Up	154	-20.5	2 17	16 32	16	0.75	0.8125
Query: 3' cgG-GACAUGUUACGACGa 5'
| ||| :| |||||||
Ref: 5' acCACTG-GC-ATGCTGCt 3'
Tru-miR-107b	12	Tru_circ_sc2.10_00070	3	intergenic_region	n/a	Up	155	-20.61	2 17	264 281	16	0.6875	0.875
Query: 3' cgGGACAUGU-UACGACGa 5'
:||| :|: |||||||
Ref: 5' gtTCTG-GCGTATGCTGCt 3'
Tru-miR-107b	12	Tru_circ_sc2.1_00277	2	intergenic_region	n/a	Up	154	-20.5	2 17	187 203	16	0.75	0.8125
Query: 3' cgG-GACAUGUUACGACGa 5'
| ||| :| |||||||
Ref: 5' acCACTG-GC-ATGCTGCt 3'
Tru-miR-107b	12	Tru_circ_sc2.6_00099	5	intergenic_region	n/a	Up	164	-22.07	2 17	75 92	15	0.8667	0.8667
Query: 3' cgGGACAUGUUACGACGa 5'
|||| | ||||||||
Ref: 5' cgCCTGGAGAATGCTGCt 3'
Tru-miR-107b	12	Tru_circ_sc2.10_00071	20	intergenic_region	n/a	Up	155	-20.61	2 17	264 281	16	0.6875	0.875
Query: 3' cgGGACAUGU-UACGACGa 5'
:||| :|: |||||||
Ref: 5' gtTCTG-GCGTATGCTGCt 3'
Tru-miR-107b	12	Tru_circ04561_004	2	exon	10376150,	Up	167	-22.85	2 16	212 229	14	0.9286	0.9286
Query: 3' cggGACAUGUUACGACGa 5'
||| ||||||||||
Ref: 5' aaaCTGGACAATGCTGCt 3'
Tru-miR-107b	12	Tru_circ05646_001	4	exon	10375665,	Up	164	-22.07	2 17	75 92	15	0.8667	0.8667
Query: 3' cgGGACAUGUUACGACGa 5'
|||| | ||||||||
Ref: 5' cgCCTGGAGAATGCTGCt 3'
Tru-miR-107b	12	Tru_circ07025_002	3	exon	10371912,	Up	160	-20.27	2 17	226 245	17	0.7647	0.8235
Query: 3' cgGG-ACAU-GUUACGACGa 5'
|: | || |||||||||
Ref: 5' ggCTGTCTACCAATGCTGCt 3'
Tru-miR-107b	12	Tru_circ00083_005	2	exon	10377254,	Up	164	-22.24	2 17	27 44	15	0.8	0.9333
Query: 3' cgGGACAUGUUACGACGa 5'
:||||:| |||||||
Ref: 5' atTCTGTGCTATGCTGCg 3'
Tru-miR-107b	12	Tru_circ_sc2.7_00051	2	intergenic_region	n/a	Up	159	-22.48	2 17	278 294	15	0.8	0.8667
Query: 3' cgGGACAUGUUACGACGa 5'
|| | ||:|||||||
Ref: 5' ggCC-GGACGATGCTGCt 3'
Tru-miR-107b	12	Tru_circ00083_004	2	exon	10377254,	Up	164	-22.24	2 17	96 113	15	0.8	0.9333
Query: 3' cgGGACAUGUUACGACGa 5'
:||||:| |||||||
Ref: 5' atTCTGTGCTATGCTGCg 3'
Tru-miR-107b	12	Tru_circ04949_001	2	exon	10372910,	Up	145	-20.33	2 17	206 220	15	0.7333	0.7333
Query: 3' cgGGACAUGUUACGACGa 5'
||| | |||||||
Ref: 5' ggCCT-T-G-ATGCTGCt 3'
Tru-miR-1175-5p	10	Tru_circ_sc2.7_00142	1	intergenic_region	n/a	Up	151	-20.91	2 13	82 98	11	0.9091	0.9091
Query: 3' agucacGUCUGGGUCAGg 5'
||| |||||||
Ref: 5' ttatccCAG-CCCAGTCc 3'
Tru-miR-1175-5p	10	Tru_circ_sc2.7_00061	9	intergenic_region	n/a	Up	163	-26.52	2 17	1317 1336	17	0.8235	0.8824
Query: 3' agUCACGUCU--GGGUCAGg 5'
:||||||| |||||||
Ref: 5' agGGTGCAGATTCCCAGTCt 3'
Tru-miR-1175-5p	10	Tru_circ_sc2.1_00259	7	intergenic_region	n/a	Up	153	-20.01	2 17	440 454	15	0.8	0.8
Query: 3' agUCACGUCUGGGUCAGg 5'
||| | | |||||||
Ref: 5' tcAGT-C-G-CCCAGTCa 3'
Tru-miR-1175-5p	10	Tru_circ_sc2.10_00071	20	intergenic_region	n/a	Up	155	-20.95	2 17	549 567	17	0.7647	0.7647
Query: 3' agUCACG-U-CUGGGUCAGg 5'
| ||| | | |||||||
Ref: 5' gcA-TGCTACGCCCCAGTCc 3'
Tru-miR-1175-5p	10	Tru_circ_sc2.5_00110	4	intergenic_region	n/a	Up	158	-21.45	2 16	498 516	16	0.8125	0.8125
Query: 3' aguC-A-CGUCUGGGUCAGg 5'
| | ||| ||||||||
Ref: 5' cctGCTCGCA-ACCCAGTCc 3'
Tru-miR-1175-5p	10	Tru_circ_sc2.9_00110	10	intergenic_region	n/a	Up	156	-23.68	2 17	1410 1428	16	0.75	0.8125
Query: 3' agUCACGU-CUGGGUCAGg 5'
||| :| | |||||||
Ref: 5' gcAGTCTATGCCCCAGTCc 3'
Tru-miR-1175-5p	10	Tru_circ03633_001	1	exon	10376650,	Up	162	-20.17	2 17	160 175	15	0.8667	0.8667
Query: 3' agUCACGUCUGGGUCAGg 5'
|||| | ||||||||
Ref: 5' cgAGTG-A-ACCCAGTCg 3'
Tru-miR-1175-5p	10	Tru_circ_sc2.1_00261	5	intergenic_region	n/a	Up	153	-20.01	2 17	128 142	15	0.8	0.8
Query: 3' agUCACGUCUGGGUCAGg 5'
||| | | |||||||
Ref: 5' tcAGT-C-G-CCCAGTCa 3'
Tru-miR-1175-5p	10	Tru_circ_sc2.7_00046	4	intergenic_region	n/a	Up	154	-20.23	2 15	256 276	16	0.75	0.8125
Query: 3' agucACG-U-CU-GGGUCAGg 5'
||| | |: |||||||
Ref: 5' tgctTGCTAAGGTCCCAGTCc 3'
Tru-miR-1175-5p	10	Tru_circ06182_001	2	exon	10375126,	Up	144	-21.72	2 13	17 35	12	0.75	0.8333
Query: 3' agucacGU-CUGGGUCAGg 5'
|: | |||||||
Ref: 5' tcctacCGTGCCCCAGTCc 3'
Tru-miR-1183	3	Tru_circ01830_001	1	exon	10373565,	Up	158	-21.11	2 18	26 41	16	0.8125	0.8125
Query: 3' auGAGAGUGGUAGUGGAUg 5'
||| || | |||||||
Ref: 5' tgCTC-CA-C-TCACCTAc 3'
Tru-miR-1183	3	Tru_circ08023_001	3	exon	10371303,	Up	164	-20.02	2 18	9 26	16	0.75	0.9375
Query: 3' auGAGAGUGGUAGUGGAUg 5'
|||| |:::|||||||
Ref: 5' ggCTCT-ATTGTCACCTAt 3'
Tru-miR-1183	3	Tru_circ_sc2.8_00030	2	intergenic_region	n/a	Up	157	-20.97	2 18	129 149	18	0.6667	0.8333
Query: 3' auGAGAGU-G-GUAGUGGAUg 5'
||:||| : : |||||||
Ref: 5' tgCTTTCATTTTCTCACCTAt 3'
Tru-miR-122	4	Tru_circ00864_002	4	exon	10374995,	Up	152	-20.21	2 17	295 313	16	0.625	0.875
Query: 3' ugUGUUUGU-GGUAACGGu 5'
:|::| : ||||||||
Ref: 5' aaGCGGAGGTCCATTGCCg 3'
Tru-miR-122	4	Tru_circ_sc2.2_00112	13	intergenic_region	n/a	Up	156	-20.18	2 17	2707 2724	15	0.6667	0.9333
Query: 3' ugUGUUUGUGGUAACGGu 5'
:::|:| ||||||||
Ref: 5' ccGTGAGCTCCATTGCCc 3'
Tru-miR-122	4	Tru_circ_sc2.4_00080	2	intergenic_region	n/a	Up	160	-21.8	2 17	14 32	16	0.75	0.875
Query: 3' ugUGUUUG-UGGUAACGGu 5'
| |:|| :||||||||
Ref: 5' gtAGAGACTGCCATTGCCa 3'
Tru-miR-122	4	Tru_circ_sc2.10_00045	3	intergenic_region	n/a	Up	155	-21.77	2 16	194 211	14	0.7857	0.8571
Query: 3' uguGUUUGUGGUAACGGu 5'
|| |:||||||||
Ref: 5' tccCATTCGCCATTGCCg 3'
Tru-miR-133c-3p	2	Tru_circ01908_002	7	exon	10373645,	Up	166	-23.51	2 19	217 237	18	0.7778	0.8333
Query: 3' cgUCUUC-GACCAACUUUCCc 5'
|||:| ||| |||||||
Ref: 5' gcAGAGGAATGGATGAAAGGc 3'
Tru-miR-133c-3p	2	Tru_circ01908_003	7	exon	10373645,	Up	166	-23.51	2 19	217 237	18	0.7778	0.8333
Query: 3' cgUCUUC-GACCAACUUUCCc 5'
|||:| ||| |||||||
Ref: 5' gcAGAGGAATGGATGAAAGGc 3'
Tru-miR-409-3p	2	Tru_circ02342_002	3	exon	10379008,	Up	155	-26.95	2 17	31 54	20	0.75	0.75
Query: 3' aaaGUGG-C-U-C--GUUGUAAGc 5'
|||| | | | ||||||||
Ref: 5' aggCACCGGGAGGCGCAACATTCg 3'
Tru-miR-409-3p	2	Tru_circ_sc2.2_00047	2	intergenic_region	n/a	Up	172	-25.71	2 18	434 451	16	0.875	0.9375
Query: 3' aaAGUGGCUCGUUGUAAGc 5'
|||:||| ||||||||
Ref: 5' gaTCATCGA-CAACATTCg 3'
Tru-miR-409b	1	Tru_circ_sc2.1_00460	5	intergenic_region	n/a	Up	163	-20.38	2 18	2945 2961	16	0.8125	0.875
Query: 3' gcUUACAACGAGCCACUUu 5'
:| |||| ||||||||
Ref: 5' tgGA-GTTG-TCGGTGAAt 3'
Tru-miR156e-3p	8	Tru_circ01908_002	7	exon	10373645,	Up	161	-25.91	2 18	272 291	17	0.7059	0.8824
Query: 3' ucC-UGUCUCUCUCGUCACu 5'
| :|:| |:||||||||
Ref: 5' caGCGCGGTGGGAGCAGTGg 3'
Tru-miR156e-3p	8	Tru_circ_sc2.3_00263	4	intergenic_region	n/a	Up	157	-21.05	2 18	632 651	17	0.7647	0.7647
Query: 3' ucCUGUCUCUC-UCGUCACu 5'
|| || || |||||||
Ref: 5' tcGAGTGACAGCAGCAGTGa 3'
Tru-miR156e-3p	8	Tru_circ_sc2.4_00035	7	intergenic_region	n/a	Up	167	-23.37	2 16	83 101	14	0.9286	0.9286
Query: 3' uccuGUCUCUCUCGUCACu 5'
|||||| |||||||
Ref: 5' ttccCAGAGACAGCAGTGg 3'
Tru-miR156e-3p	8	Tru_circ_sc2.8_00050	10	intergenic_region	n/a	Up	152	-21.57	2 18	923 941	17	0.7059	0.7647
Query: 3' ucCUGUCUC-UCUCGUCACu 5'
|| :||| |||||||
Ref: 5' agGA-GGAGCCCAGCAGTGg 3'
Tru-miR156e-3p	8	Tru_circ01908_003	7	exon	10373645,	Up	161	-25.91	2 18	272 291	17	0.7059	0.8824
Query: 3' ucC-UGUCUCUCUCGUCACu 5'
| :|:| |:||||||||
Ref: 5' caGCGCGGTGGGAGCAGTGg 3'
Tru-miR156e-3p	8	Tru_circ_sc2.7_00093	2	intergenic_region	n/a	Up	163	-22.52	2 17	531 549	16	0.8125	0.875
Query: 3' uccUGUCUC-UCUCGUCACu 5'
:||||| | |||||||
Ref: 5' tatGCAGAGCA-AGCAGTGa 3'
Tru-miR156e-3p	8	Tru_circ_sc2.1_00238	9	intergenic_region	n/a	Up	160	-22.21	2 18	785 803	17	0.7647	0.8235
Query: 3' ucCUGUC-UCUCUCGUCACu 5'
|: || | |||||||||
Ref: 5' ccGG-AGTACAGAGCAGTGt 3'
Tru-miR156e-3p	8	Tru_circ_sc2.5_00021	2	intergenic_region	n/a	Up	150	-21.72	2 11	66 84	9	1	1
Query: 3' uccugucucUCUCGUCACu 5'
|||||||||
Ref: 5' ggggttattAGAGCAGTGa 3'
Tru-miR156h-3p	8	Tru_circ07669_003	2	exon	10371646,	Up	152	-22.29	2 18	474 496	20	0.7	0.75
Query: 3' acUGUCC-UU--C-CCGUCACUc 5'
|:||| || ||||||||
Ref: 5' gtATAGGTAATTTTGGCAGTGAg 3'
Tru-miR156h-3p	8	Tru_circ_sc2.4_00182	7	intergenic_region	n/a	Up	160	-22.61	2 17	2066 2085	16	0.8125	0.8125
Query: 3' acuGUCCU-UCCCGUCACUc 5'
| ||| | ||||||||
Ref: 5' tccCTGGAGATGGCAGTGAg 3'
Tru-miR156h-3p	8	Tru_circ05540_001	3	exon	10372533,	Down	156	-21.77	2 18	616 635	18	0.7222	0.7778
Query: 3' acU-GU-CCUUCCCGUCACUc 5'
| |: || | ||||||||
Ref: 5' ccATCGTGGCA-GGCAGTGAg 3'
Tru-miR156h-3p	8	Tru_circ_sc2.2_00036	4	intergenic_region	n/a	Up	159	-20.5	2 18	436 452	16	0.8125	0.8125
Query: 3' acUGUCCUUCCCGUCACUc 5'
||| | |||||||||
Ref: 5' tcACA-G-CGGGCAGTGAa 3'
Tru-miR156h-3p	8	Tru_circ_sc2.6_00055	4	intergenic_region	n/a	Down	156	-21.77	2 18	751 770	18	0.7222	0.7778
Query: 3' acU-GU-CCUUCCCGUCACUc 5'
| |: || | ||||||||
Ref: 5' ccATCGTGGCA-GGCAGTGAg 3'
Tru-miR156h-3p	8	Tru_circ07669_002	2	intron	10371646,	Up	152	-22.29	2 18	312 334	20	0.7	0.75
Query: 3' acUGUCC-UU--C-CCGUCACUc 5'
|:||| || ||||||||
Ref: 5' gtATAGGTAATTTTGGCAGTGAg 3'
Tru-miR156h-3p	8	Tru_circ_sc2.7_00039	2	intergenic_region	n/a	Up	160	-21.85	2 18	176 193	16	0.8125	0.8125
Query: 3' acUGUCCUUCCCGUCACUc 5'
||| | |||||||||
Ref: 5' atACA-TACGGGCAGTGAg 3'
Tru-miR156h-3p	8	Tru_circ08835_001	3	exon	10372776,	Up	165	-21.61	2 18	786 805	17	0.8235	0.8235
Query: 3' acUGUC-CUUCCCGUCACUc 5'
|||| | | ||||||||
Ref: 5' agACAGAGCATGGCAGTGAa 3'
Tru-miR-106b-5p	1	Tru_circ_sc2.10_00027	5	intergenic_region	n/a	Up	169	-20.79	2 18	263 284	17	0.8235	0.8824
Query: 3' uagaCGUUAC-AGUCGUGAAAu 5'
|| ||| ||:|||||||
Ref: 5' tgaaGCTATGCTCGGCACTTTa 3'
Tru-miR-1732	18	Tru_circ00222_002	4	exon	10377559,	Up	160	-24.09	2 18	166 186	17	0.7647	0.8235
Query: 3' ccguCAGGCUG-UCGUCGUGCc 5'
||:| | |||||||||
Ref: 5' aggtGTTC-TCGAGCAGCACGa 3'
Tru-miR-1732	18	Tru_circ_sc2.3_00031	2	intergenic_region	n/a	Up	159	-23.01	2 20	821 838	18	0.7778	0.8333
Query: 3' ccGUCAGGCUGUCGUCGUGCc 5'
|||| :||| |||||||
Ref: 5' tgCAGT-TGAC--CAGCACGa 3'
Tru-miR-1732	18	Tru_circ_sc2.4_00185	11	intergenic_region	n/a	Up	172	-25.61	2 17	143 165	17	0.8824	0.8824
Query: 3' ccgucAG-GCU-GUCGUCGUGCc 5'
|| ||| ||||||||||
Ref: 5' caactTCTCGAGCAGCAGCACGa 3'
Tru-miR-1732	18	Tru_circ_sc2.2_00266	8	intergenic_region	n/a	Up	167	-28.05	2 20	1008 1028	18	0.7222	0.8889
Query: 3' ccGUCAGGCUGUCGUCGUGCc 5'
::||| :||||||||||
Ref: 5' gcTGGTCAAGCAGCAGCACGc 3'
Tru-miR-1732	18	Tru_circ_sc2.6_00099	5	intergenic_region	n/a	Up	165	-23.23	2 20	294 312	18	0.7778	0.8333
Query: 3' ccGUCAGGCUGUCGUCGUGCc 5'
| || ||:| ||||||||
Ref: 5' atC-GT-CGGCCGCAGCACGc 3'
Tru-miR-1732	18	Tru_circ_sc2.2_00126	2	intergenic_region	n/a	Up	158	-20.75	2 20	9 31	21	0.6667	0.7619
Query: 3' ccGUC-A-GG-CUGUCGUCGUGCc 5'
||| | :| |:| |||||||
Ref: 5' tcCAGTTATCAGGC-CCAGCACGc 3'
Tru-miR-1732	18	Tru_circ05646_001	4	exon	10375665,	Up	165	-23.23	2 20	294 312	18	0.7778	0.8333
Query: 3' ccGUCAGGCUGUCGUCGUGCc 5'
| || ||:| ||||||||
Ref: 5' atC-GT-CGGCCGCAGCACGc 3'
Tru-miR-1732	18	Tru_circ_sc2.2_00017	3	intergenic_region	n/a	Down	162	-21.14	2 19	113 136	20	0.7	0.8
Query: 3' ccgUC-AGGCU-GUC-GUCGUGCc 5'
|| |:| | |:| |||||||
Ref: 5' tggAGCTTCCACCGGTCAGCACGa 3'
Tru-miR-1732	18	Tru_circ_sc2.1_00392	3	intergenic_region	n/a	Up	162	-24.41	2 20	616 635	18	0.7222	0.8333
Query: 3' ccGUCAGGCUGUCGUCGUGCc 5'
|: ||| |:| |||||||
Ref: 5' ctCGATCC-ATATCAGCACGg 3'
Tru-miR-1732	18	Tru_circ_sc2.7_00083	3	intergenic_region	n/a	Up	156	-22.63	2 20	29 46	18	0.7222	0.7778
Query: 3' ccGUCAGGCUGUCGUCGUGCc 5'
| | ||| :| |||||||
Ref: 5' ggC-G-CCGCTA-CAGCACGc 3'
Tru-miR-1732	18	Tru_circ_sc2.4_00238	2	intergenic_region	n/a	Up	157	-20.85	2 20	96 114	18	0.7222	0.7778
Query: 3' ccGUCAGGCUGUCGUCGUGCc 5'
|| |:| || |||||||
Ref: 5' ggCA-TTC-ACTTCAGCACGa 3'
Tru-miR-1732	18	Tru_circ_sc2.4_00186	11	intergenic_region	n/a	Up	172	-25.61	2 17	170 192	17	0.8824	0.8824
Query: 3' ccgucAG-GCU-GUCGUCGUGCc 5'
|| ||| ||||||||||
Ref: 5' caactTCTCGAGCAGCAGCACGa 3'
Tru-miR-1732	18	Tru_circ03906_001	4	exon	10376157,	Up	142	-21.81	2 19	157 180	20	0.6	0.65
Query: 3' ccgUCAG-GC-U-GUCGUCGUGCc 5'
|| | | : | |||||||
Ref: 5' ttgAGCCGAGAGTCCTCAGCACGa 3'
Tru-miR-1732	18	Tru_circ07669_001	7	exon	10371646,	Up	160	-22.85	2 19	1827 1846	18	0.7778	0.7778
Query: 3' ccgUCAGGC-UGUCGUCGUGCc 5'
|| | | | |||||||||
Ref: 5' gggAG-C-GCAGAGCAGCACGc 3'
Tru-miR-1732	18	Tru_circ07669_001	7	exon	10371646,	Up	153	-22.89	2 20	618 636	18	0.6111	0.8333
Query: 3' ccGUCAGGCUGUCGUCGUGCc 5'
:| |::|: | |||||||
Ref: 5' gcTA-TTTGGGA-CAGCACGg 3'
Tru-miR-1732	18	Tru_circ08309_001	4	exon	10377615,	Up	155	-24.83	2 20	544 567	21	0.6667	0.7143
Query: 3' ccGUCAG-G-CUGU-CGUCGUGCc 5'
||||| |:| |||||||
Ref: 5' agCAGTCGATAATACCCAGCACGc 3'
Tru-miR-1732	18	Tru_circ_sc2.4_00184	11	intergenic_region	n/a	Up	172	-25.61	2 17	10 32	17	0.8824	0.8824
Query: 3' ccgucAG-GCU-GUCGUCGUGCc 5'
|| ||| ||||||||||
Ref: 5' caactTCTCGAGCAGCAGCACGa 3'
Tru-miR-1732	18	Tru_circ_sc2.4_00063	9	intergenic_region	n/a	Up	159	-25.03	2 20	1017 1042	23	0.6522	0.7391
Query: 3' ccGUCAGG-CU-G-U-C-GUCGUGCc 5'
:|| || |: | | | |||||||
Ref: 5' tgTAGCCCTGGTCAACGCCAGCACGg 3'
Tru-miR-1732	18	Tru_circ00222_004	4	exon	10377559,	Up	160	-24.09	2 18	1 21	17	0.7647	0.8235
Query: 3' ccguCAGGCUG-UCGUCGUGCc 5'
||:| | |||||||||
Ref: 5' aggtGTTC-TCGAGCAGCACGa 3'
Tru-miR-196b	3	Tru_circ_sc2.7_00097	1	intergenic_region	n/a	Up	161	-25.14	2 18	254 276	19	0.6842	0.8421
Query: 3' augGGUUGUU-G-U-GCUAUGAu 5'
|||:||| : : |||||||
Ref: 5' gaaCCAGCAACTTGACGATACTg 3'
Tru-miR-196b	3	Tru_circ_sc2.6_00101	2	intergenic_region	n/a	Up	162	-20.75	2 19	198 220	20	0.7	0.8
Query: 3' auGGGU-UGU-UGU-GCUAUGAu 5'
:||| ||| | : |||||||
Ref: 5' tgTCCAGACATAAGCCGATACTa 3'
Tru-miR-196b	3	Tru_circ_sc2.8_00050	10	intergenic_region	n/a	Up	162	-21.97	2 19	177 198	19	0.6842	0.8421
Query: 3' auGG-GU-UGUUGUGCUAUGAu 5'
|| :| :||| :|||||||
Ref: 5' gaCCGTAGGCAAGGCGATACTg 3'
Tru-miR-197-3p	11	Tru_circ01327_002	1	exon	10374577,	Up	157	-26.9	2 18	137 158	19	0.7368	0.7368
Query: 3' ccCACCUC-U-U-CCACCACUu 5'
|||||| ||||||||
Ref: 5' caGTGGAGCCTTTGGTGGTGAg 3'
Tru-miR-197-3p	11	Tru_circ_sc2.3_00199	5	intergenic_region	n/a	Up	153	-20.68	2 18	141 162	19	0.6842	0.7368
Query: 3' ccCACC-UC-U-UCCACCACUu 5'
| || || : ||||||||
Ref: 5' agGCGGCAGCGCTGGTGGTGAc 3'
Tru-miR-197-3p	11	Tru_circ_sc2.7_00122	4	intergenic_region	n/a	Up	156	-21.12	2 17	256 277	18	0.7222	0.7778
Query: 3' cccAC-CUC-U-UCCACCACUu 5'
|| |:| |||||||||
Ref: 5' accTGCGGGCCCAGGTGGTGAa 3'
Tru-miR-197-3p	11	Tru_circ01327_003	1	exon	10374577,	Up	157	-26.9	2 18	131 152	19	0.7368	0.7368
Query: 3' ccCACCUC-U-U-CCACCACUu 5'
|||||| ||||||||
Ref: 5' caGTGGAGCCTTTGGTGGTGAg 3'
Tru-miR-197-3p	11	Tru_circ01327_001	1	exon	10374577,	Up	157	-26.9	2 18	131 152	19	0.7368	0.7368
Query: 3' ccCACCUC-U-U-CCACCACUu 5'
|||||| ||||||||
Ref: 5' caGTGGAGCCTTTGGTGGTGAg 3'
Tru-miR-197-3p	11	Tru_circ_sc2.8_00065	4	intergenic_region	n/a	Up	148	-23.08	2 18	379 401	20	0.7	0.7
Query: 3' ccCAC-CUCU--U-CCACCACUu 5'
| | |||| ||||||||
Ref: 5' gaGGGCGAGACCCCGGTGGTGAt 3'
Tru-miR-197-3p	11	Tru_circ_sc2.6_00151	2	intergenic_region	n/a	Up	172	-23.67	2 17	297 315	15	0.9333	0.9333
Query: 3' cccACCUCUUCCACCACUu 5'
|| ||||||||||||
Ref: 5' acaTGCAGAAGGTGGTGAt 3'
Tru-miR-197-3p	11	Tru_circ_sc2.4_00115	2	intergenic_region	n/a	Up	156	-20.08	2 18	133 151	17	0.7647	0.7647
Query: 3' ccCACCUC-UUCCACCACUu 5'
|| ||| ||||||||
Ref: 5' gcGT-GAGTTCGGTGGTGAa 3'
Tru-miR-197-3p	11	Tru_circ_sc2.9_00150	8	intergenic_region	n/a	Up	161	-24.59	2 18	1235 1256	19	0.7368	0.7895
Query: 3' ccC-ACC-UCUUC-CACCACUu 5'
| ||| ||:| |||||||
Ref: 5' tgGCTGGTCGAGGCGTGGTGAg 3'
Tru-miR-197-3p	11	Tru_circ01327_004	1	exon	10374577,	Up	157	-26.9	2 18	137 158	19	0.7368	0.7368
Query: 3' ccCACCUC-U-U-CCACCACUu 5'
|||||| ||||||||
Ref: 5' caGTGGAGCCTTTGGTGGTGAg 3'
Tru-miR-197-3p	11	Tru_circ_sc2.7_00044	2	intergenic_region	n/a	Up	167	-21.4	2 18	181 197	16	0.875	0.875
Query: 3' ccCACCUCUUCCACCACUu 5'
|||| ||| |||||||
Ref: 5' gaGTGG-GAA-GTGGTGAt 3'
Tru-miR-2004-3p	5	Tru_circ_sc2.2_00246	2	intergenic_region	n/a	Up	168	-24.94	2 18	190 207	16	0.8125	0.9375
Query: 3' ugAAGGACACCAGCACACa 5'
||::|| |||||||||
Ref: 5' atTTTTTG-GGTCGTGTGa 3'
Tru-miR-2004-3p	5	Tru_circ_sc2.9_00042	6	intergenic_region	n/a	Up	168	-21.67	2 18	530 547	16	0.875	0.875
Query: 3' ugAAGGACACCAGCACACa 5'
|||| || ||||||||
Ref: 5' taTTCC-GTCGTCGTGTGa 3'
Tru-miR-2004-3p	5	Tru_circ_sc2.1_00090	9	intergenic_region	n/a	Up	156	-20.97	2 17	2131 2151	17	0.7647	0.7647
Query: 3' ugaAGGACAC-C-AGCACACa 5'
| ||||| |||||||
Ref: 5' gccTGCTGTGCATTCGTGTGt 3'
Tru-miR-2004-3p	5	Tru_circ_sc2.9_00043	8	intergenic_region	n/a	Up	168	-21.67	2 18	530 547	16	0.875	0.875
Query: 3' ugAAGGACACCAGCACACa 5'
|||| || ||||||||
Ref: 5' taTTCC-GTCGTCGTGTGa 3'
Tru-miR-2004-3p	5	Tru_circ_sc2.1_00091	9	intergenic_region	n/a	Up	156	-20.97	2 17	2401 2421	17	0.7647	0.7647
Query: 3' ugaAGGACAC-C-AGCACACa 5'
| ||||| |||||||
Ref: 5' gccTGCTGTGCATTCGTGTGt 3'
Tru-miR-207-1	27	Tru_circ05213_003	3	exon	10379290,	Up	168	-28.3	2 18	224 242	17	0.8235	0.8824
Query: 3' cuCUUCUCUG-GCCUCUUCg 5'
|||| |:| ||||||||
Ref: 5' caGAAG-GGCACGGAGAAGc 3'
Tru-miR-207-1	27	Tru_circ06199_001	2	intron	10375143,	Up	161	-21.88	2 18	397 418	19	0.7368	0.7895
Query: 3' cuC-UUC-UC-UGGCCUCUUCg 5'
| ||| | ||:|||||||
Ref: 5' caGCAAGTTGAACTGGAGAAGc 3'
Tru-miR-207-1	27	Tru_circ_sc2.1_00253	6	intergenic_region	n/a	Up	157	-21.82	2 18	841 860	17	0.7059	0.8235
Query: 3' cuC-UUCUCUGGCCUCUUCg 5'
| |||:|: |||||||
Ref: 5' caGCAAGGGGGAGGAGAAGa 3'
Tru-miR-207-1	27	Tru_circ_sc2.9_00086	14	intergenic_region	n/a	Up	165	-23.84	2 18	558 579	19	0.7895	0.7895
Query: 3' cuCUU-C-UCU-GGCCUCUUCg 5'
||| | | | |||||||||
Ref: 5' gtGAATGGACAGCCGGAGAAGc 3'
Tru-miR-207-1	27	Tru_circ_sc2.2_00112	13	intergenic_region	n/a	Up	157	-23.08	2 18	3252 3271	17	0.7059	0.8235
Query: 3' cuCUUCUC-UGGCCUCUUCg 5'
||:|:| | |||||||
Ref: 5' agGAGGGGAAAAGGAGAAGg 3'
Tru-miR-207-1	27	Tru_circ_sc2.7_00113	2	intergenic_region	n/a	Up	157	-21.51	2 18	297 316	17	0.7059	0.8235
Query: 3' cuCUUCUCUG-GCCUCUUCg 5'
||| :|:| |||||||
Ref: 5' ggGAAAGGGCAAGGAGAAGa 3'
Tru-miR-207-1	27	Tru_circ06680_002	10	exon	10374186,	Up	163	-22.07	2 16	1193 1213	16	0.8125	0.875
Query: 3' cucuUCUCU-GG-CCUCUUCg 5'
:|||| || |||||||
Ref: 5' acttGGAGACCCTGGAGAAGg 3'
Tru-miR-207-1	27	Tru_circ_sc2.5_00162	5	intergenic_region	n/a	Up	173	-26.81	2 18	359 380	19	0.8421	0.8421
Query: 3' cuCUU-C-UCUG-GCCUCUUCg 5'
||| | |||| ||||||||
Ref: 5' aaGAAGGAAGACGCGGAGAAGa 3'
Tru-miR-207-1	27	Tru_circ_sc2.1_00155	3	intergenic_region	n/a	Up	160	-24.68	2 18	36 54	17	0.7647	0.8235
Query: 3' cuCU-UCUCUGGCCUCUUCg 5'
|| ||:|| |||||||
Ref: 5' gaGAGAGGGA-GGGAGAAGc 3'
Tru-miR-207-1	27	Tru_circ_sc2.1_00384	3	intergenic_region	n/a	Up	157	-20.48	2 18	953 973	18	0.6667	0.8333
Query: 3' cuCUU-C-UCUGGCCUCUUCg 5'
||| :||::|||||||
Ref: 5' caGAATCCGGATTGGAGAAGg 3'
Tru-miR-207-1	27	Tru_circ06680_001	4	exon	10374186,	Up	163	-21.19	2 16	1193 1212	16	0.8125	0.875
Query: 3' cucuUCUCU-GG-CCUCUUCg 5'
:|||| || |||||||
Ref: 5' acttGGAGACCCTGGAGAAG- 3'
Tru-miR-207-1	27	Tru_circ_sc2.5_00074	4	intergenic_region	n/a	Up	150	-20.89	2 15	100 118	13	0.7692	0.8462
Query: 3' cucuuCUCUGGCCUCUUCg 5'
|||: |||||||
Ref: 5' ttgtcGAGGGAGGAGAAGc 3'
Tru-miR-207-1	27	Tru_circ_sc2.4_00167	2	intergenic_region	n/a	Up	160	-22.98	2 18	265 282	16	0.75	0.875
Query: 3' cuCUUCUCUGGCCUCUUCg 5'
|: |||: ||||||||
Ref: 5' caGGCGAGG-CGGAGAAGa 3'
Tru-miR-207-1	27	Tru_circ_sc2.4_00009	7	intergenic_region	n/a	Up	157	-21.14	2 18	197 219	20	0.7	0.75
Query: 3' cuCU-U-CUCUG-G-CCUCUUCg 5'
|| | |:||| |||||||
Ref: 5' gaGACAGGGGACGAGGGAGAAGg 3'
Tru-miR-207-1	27	Tru_circ_sc2.1_00423	1	intergenic_region	n/a	Up	161	-21.22	2 18	127 148	19	0.6842	0.8421
Query: 3' cuCUUC-UCUG-G-CCUCUUCg 5'
||:| ||:| : |||||||
Ref: 5' atGAGGAAGGCTTGGGAGAAGt 3'
Tru-miR-207-1	27	Tru_circ_sc2.1_00460	5	intergenic_region	n/a	Up	173	-26.63	2 18	3246 3265	17	0.8235	0.9412
Query: 3' cuCUUCUC-UGGCCUCUUCg 5'
|||||| ::||||||||
Ref: 5' atGAAGAGTGTCGGAGAAGt 3'
Tru-miR-207-1	27	Tru_circ_sc2.5_00069	3	intergenic_region	n/a	Up	157	-21.22	2 18	1097 1117	18	0.7222	0.7778
Query: 3' cuCUUCU-C-UGGCCUCUUCg 5'
||||| |:|||||||
Ref: 5' gtGAAGACTTTCTGGAGAAGa 3'
Tru-miR-207-1	27	Tru_circ02225_002	2	exon	10378888,	Up	177	-30.93	2 18	824 843	17	0.8824	0.9412
Query: 3' cuCU-UCUCUGGCCUCUUCg 5'
|| |||||:||||||||
Ref: 5' ggGACAGAGATCGGAGAAGa 3'
Tru-miR-207-1	27	Tru_circ02225_002	2	exon	10378888,	Up	177	-30.93	2 18	1373 1392	17	0.8824	0.9412
Query: 3' cuCU-UCUCUGGCCUCUUCg 5'
|| |||||:||||||||
Ref: 5' ggGACAGAGATCGGAGAAGa 3'
Tru-miR-207-1	27	Tru_circ_sc2.4_00035	7	intergenic_region	n/a	Up	161	-21.23	2 18	695 714	17	0.7647	0.8235
Query: 3' cuCU-UCUCUGGCCUCUUCg 5'
|| | | ||:|||||||
Ref: 5' cgGAGACATACTGGAGAAGg 3'
Tru-miR-207-1	27	Tru_circ_sc2.5_00070	1	intergenic_region	n/a	Up	157	-21.22	2 18	381 401	18	0.7222	0.7778
Query: 3' cuCUUCU-C-UGGCCUCUUCg 5'
||||| |:|||||||
Ref: 5' gtGAAGACTTTCTGGAGAAGa 3'
Tru-miR-207-1	27	Tru_circ_sc2.1_00290	2	intergenic_region	n/a	Up	152	-21.88	2 18	518 539	19	0.7368	0.7368
Query: 3' cuCUUC-UCUGG--CCUCUUCg 5'
|||| ||| |||||||
Ref: 5' gaGAAGCCAACCGAGGAGAAGa 3'
Tru-miR-207-1	27	Tru_circ_sc2.3_00155	4	intergenic_region	n/a	Up	152	-20.52	2 18	178 199	19	0.6842	0.7895
Query: 3' cuCUUCUCUG-G--CCUCUUCg 5'
|: |||:| | |||||||
Ref: 5' agGGCGAGGCTCAGGGAGAAGa 3'
Tru-miR-207-1	27	Tru_circ_sc2.4_00227	3	intergenic_region	n/a	Up	160	-21.11	2 17	314 333	16	0.75	0.875
Query: 3' cucUUCUC-UGGCCUCUUCg 5'
:|||| |:|||||||
Ref: 5' tccGAGAGCTCTGGAGAAGg 3'
Tru-miR-207-1	27	Tru_circ_sc2.2_00142	7	intergenic_region	n/a	Up	164	-23.5	2 18	401 418	16	0.8125	0.875
Query: 3' cuCUUCUCUGGCCUCUUCg 5'
||||||: |||||||
Ref: 5' atGAAGAGG-AGGAGAAGa 3'
Tru-miR-207-1	27	Tru_circ_sc2.5_00164	2	intergenic_region	n/a	Up	161	-21.31	2 18	412 431	17	0.7059	0.8824
Query: 3' cuCUUCUC-UGGCCUCUUCg 5'
||:| | |::|||||||
Ref: 5' taGAGGCGTATTGGAGAAGg 3'
Tru-miR-207-1	27	Tru_circ_sc2.1_00257	2	intergenic_region	n/a	Up	157	-21.82	2 18	213 232	17	0.7059	0.8235
Query: 3' cuC-UUCUCUGGCCUCUUCg 5'
| |||:|: |||||||
Ref: 5' caGCAAGGGGGAGGAGAAGa 3'
Tru-miR-207-1	27	Tru_circ04131_001	1	exon	10376386,	Up	161	-24.75	2 18	187 208	19	0.7368	0.7895
Query: 3' cuCUU-CU-CU-GGCCUCUUCg 5'
||| || | |:|||||||
Ref: 5' gaGAAGGATCATCTGGAGAAGt 3'
Tru-miR-207-2	5	Tru_circ_sc2.2_00069	5	intergenic_region	n/a	Up	160	-22.49	2 17	37 55	16	0.8125	0.8125
Query: 3' ccUCUC-CCUCCUCUCGGu 5'
| || || ||||||||
Ref: 5' tgACAGCGGTGGAGAGCCt 3'
Tru-miR-207-2	5	Tru_circ_sc2.6_00052	6	intergenic_region	n/a	Up	159	-23.93	2 17	123 139	15	0.8	0.8667
Query: 3' ccUCUCCCUCCUCUCGGu 5'
:|| || ||||||||
Ref: 5' cgGGAAGG-GGAGAGCCt 3'
Tru-miR-207-2	5	Tru_circ08551_002	1	exon	10376985,	Up	155	-21.11	2 17	276 292	15	0.8	0.8
Query: 3' ccUCUCCCUCCUCUCGGu 5'
| || |||||||||
Ref: 5' tcA-AGAAAGGAGAGCCa 3'
Tru-miR-207-2	5	Tru_circ01227_001	4	exon	10374150,	Up	163	-21.92	2 16	721 739	15	0.8667	0.8667
Query: 3' ccuCUC-CCUCCUCUCGGu 5'
||| ||| |||||||
Ref: 5' agtGAGCGGATGAGAGCCc 3'
Tru-miR-207-2	5	Tru_circ07258_001	3	exon	10372014,	Up	146	-20.51	2 11	251 268	9	0.8889	1
Query: 3' ccucucccUCCUCUCGGu 5'
:||||||||
Ref: 5' aggttttcGGGAGAGCCg 3'
Tru-miR-207-3	2	Tru_circ_sc2.5_00162	5	intergenic_region	n/a	Up	168	-23.79	2 17	427 446	17	0.8235	0.8824
Query: 3' uuU-CUUUCCC-UCCUCUCc 5'
| |:||||| |||||||
Ref: 5' ggATGGAAGGGAAGGAGAGa 3'
Tru-miR-207-3	2	Tru_circ08822_001	4	intron	10379545,	Up	150	-22.14	2 11	230 247	9	1	1
Query: 3' uuucuuucCCUCCUCUCc 5'
|||||||||
Ref: 5' ttggctttGGAGGAGAGg 3'
Tru-miR-23a-3-5p	19	Tru_circ01092_006	2	exon	10373849,	Up	156	-22.34	2 17	788 809	19	0.6842	0.7895
Query: 3' guUUCGU-G-A-G-ACGGUCCu 5'
:|||: | | | |||||||
Ref: 5' gtGAGCGCCTTCCCTGCCAGGt 3'
Tru-miR-23a-3-5p	19	Tru_circ_sc2.5_00113	5	intergenic_region	n/a	Up	157	-22.96	2 15	362 378	13	0.8462	0.9231
Query: 3' guuuCGUGAGACGGUCCu 5'
|: ||||||||||
Ref: 5' tgttGT-CTCTGCCAGGg 3'
Tru-miR-23a-3-5p	19	Tru_circ_sc2.9_00086	14	intergenic_region	n/a	Up	162	-23.54	2 16	1860 1876	14	0.8571	0.9286
Query: 3' guuUCGUGAGACGGUCCu 5'
|| |:|||||||||
Ref: 5' cttAG-ATTCTGCCAGGa 3'
Tru-miR-23a-3-5p	19	Tru_circ_sc2.2_00112	13	intergenic_region	n/a	Up	156	-23.35	2 17	2818 2838	18	0.6667	0.8333
Query: 3' guU-UCGU-G-AGACGGUCCu 5'
| :||| : |:|||||||
Ref: 5' acATGGCAGTTTTTGCCAGGg 3'
Tru-miR-23a-3-5p	19	Tru_circ_sc2.11_00062	5	intergenic_region	n/a	Down	149	-20.61	2 14	445 462	12	0.8333	0.8333
Query: 3' guuucGUGAGACGGUCCu 5'
||| |||||||
Ref: 5' ctcttCACGGTGCCAGGg 3'
Tru-miR-23a-3-5p	19	Tru_circ_sc2.7_00061	9	intergenic_region	n/a	Up	150	-21.83	2 15	1287 1304	13	0.7692	0.8462
Query: 3' guuuCGUGAGACGGUCCu 5'
|||: |||||||
Ref: 5' cgttGCATAATGCCAGGa 3'
Tru-miR-23a-3-5p	19	Tru_circ_sc2.2_00266	8	intergenic_region	n/a	Up	156	-22.03	2 17	1226 1244	16	0.75	0.8125
Query: 3' guUUC-GUGAGACGGUCCu 5'
|:| | |||||||||
Ref: 5' caAGGTCTGTCTGCCAGGc 3'
Tru-miR-23a-3-5p	19	Tru_circ_sc2.5_00074	4	intergenic_region	n/a	Up	155	-21.31	2 16	638 655	14	0.7143	0.9286
Query: 3' guuUCGUGAGACGGUCCu 5'
:|: :|||||||||
Ref: 5' cgtGGTTTTCTGCCAGGc 3'
Tru-miR-23a-3-5p	19	Tru_circ_sc2.1_00490	5	intergenic_region	n/a	Up	160	-25.11	2 17	247 266	17	0.7647	0.8235
Query: 3' guUUC-G-UGAGACGGUCCu 5'
:|| | || ||||||||
Ref: 5' gcGAGCCCACACTGCCAGGa 3'
Tru-miR-23a-3-5p	19	Tru_circ_sc2.4_00068	2	intergenic_region	n/a	Up	146	-23.39	2 16	188 204	14	0.7143	0.7857
Query: 3' guuUCGUGAGACGGUCCu 5'
|| :| |||||||
Ref: 5' gccAGAGC-ATGCCAGGa 3'
Tru-miR-23a-3-5p	19	Tru_circ_sc2.6_00080	4	intergenic_region	n/a	Up	150	-20.05	2 11	418 435	9	1	1
Query: 3' guuucgugAGACGGUCCu 5'
|||||||||
Ref: 5' ggtcttggTCTGCCAGGa 3'
Tru-miR-23a-3-5p	19	Tru_circ02874_001	4	exon	10378194,	Up	155	-20.36	2 17	403 420	16	0.6875	0.875
Query: 3' guUUCGUG-AGACGGUCCu 5'
:||: | |:|||||||
Ref: 5' agGAGT-CGTTTGCCAGGg 3'
Tru-miR-23a-3-5p	19	Tru_circ06623_001	2	exon	10373717,	Up	151	-24.21	2 17	891 912	19	0.6842	0.7895
Query: 3' guUUCGUG-A-G--ACGGUCCu 5'
|:||:| | | |||||||
Ref: 5' gaAGGCGCTTCCATTGCCAGGt 3'
Tru-miR-23a-3-5p	19	Tru_circ_sc2.8_00050	10	intergenic_region	n/a	Up	154	-20.74	2 15	69 86	13	0.7692	0.9231
Query: 3' guuuCGUGAGACGGUCCu 5'
|:: |||||||||
Ref: 5' cgtcGTGGTCTGCCAGGt 3'
Tru-miR-23a-3-5p	19	Tru_circ_sc2.8_00080	3	intergenic_region	n/a	Up	157	-22.09	2 15	896 912	13	0.8462	0.9231
Query: 3' guuuCGUGAGACGGUCCu 5'
|| ||:|||||||
Ref: 5' gcctGC-CTTTGCCAGGg 3'
Tru-miR-23a-3-5p	19	Tru_circ07669_001	7	exon	10371646,	Up	149	-21.36	2 14	1193 1210	12	0.75	0.9167
Query: 3' guuucGUGAGACGGUCCu 5'
|: |:|||||||
Ref: 5' ttcttCGGTTTGCCAGGa 3'
Tru-miR-23a-3-5p	19	Tru_circ_sc2.5_00073	2	intergenic_region	n/a	Up	155	-21.31	2 16	203 220	14	0.7143	0.9286
Query: 3' guuUCGUGAGACGGUCCu 5'
:|: :|||||||||
Ref: 5' cgtGGTTTTCTGCCAGGc 3'
Tru-miR-23a-3-5p	19	Tru_circ_sc2.8_00017	4	intergenic_region	n/a	Up	162	-23.19	2 15	135 152	13	0.9231	0.9231
Query: 3' guuuCGUGAGACGGUCCu 5'
|| ||||||||||
Ref: 5' acttGCCCTCTGCCAGGc 3'
Tru-miR-23a-3-5p	19	Tru_circ_sc2.6_00179	4	intergenic_region	n/a	Up	159	-20.83	2 16	171 190	16	0.8125	0.8125
Query: 3' guuUCGUGA-G-ACGGUCCu 5'
| |||| | |||||||
Ref: 5' ggcATCACTGCCTGCCAGGc 3'
Tru-miR2673a	16	Tru_circ_sc2.7_00076	6	intergenic_region	n/a	Up	160	-22.7	2 21	330 356	24	0.625	0.75
Query: 3' ccUCCUCCUU-C-U-C-C-UUCUCCUu 5'
:|||| |: | : | | |||||||
Ref: 5' gaGGGAGAAGTGTGCGTGAAAGAGGAa 3'
Tru-miR2673a	16	Tru_circ00369_002	1	exon	10377869,	Up	164	-20.42	2 21	240 265	23	0.6957	0.7391
Query: 3' ccUCCU-CCUU-C-U-CCUUCUCCUu 5'
|||: ||| | | ||||||||
Ref: 5' gaAGGGCAGAACGAACTGAAGAGGAa 3'
Tru-miR2673a	16	Tru_circ08449_001	3	exon	10377042,	Up	162	-23.1	2 15	947 969	14	0.8571	0.9286
Query: 3' ccuccuccUU-CUCCUUCUCCUu 5'
|: |||||||||||
Ref: 5' aaatgctcAGTGAGGAAGAGGAa 3'
Tru-miR2673a	16	Tru_circ_sc2.5_00113	5	intergenic_region	n/a	Up	167	-20.82	2 20	454 478	21	0.7619	0.7619
Query: 3' ccuCCU-CCUUC-U-CCUUCUCCUu 5'
||| ||| | | ||||||||
Ref: 5' atcGGATGGATGCATAGAAGAGGAg 3'
Tru-miR2673a	16	Tru_circ_sc2.7_00077	6	intergenic_region	n/a	Up	160	-22.7	2 21	340 366	24	0.625	0.75
Query: 3' ccUCCUCCUU-C-U-C-C-UUCUCCUu 5'
:|||| |: | : | | |||||||
Ref: 5' gaGGGAGAAGTGTGCGTGAAAGAGGAa 3'
Tru-miR2673a	16	Tru_circ_sc2.5_00162	5	intergenic_region	n/a	Up	180	-28.63	2 21	529 551	20	0.85	0.85
Query: 3' ccUCCUCCU-UCUCCUUCUCCUu 5'
| ||| | ||||||||||||
Ref: 5' atAAGAGCAGAGAGGAAGAGGAg 3'
Tru-miR2673a	16	Tru_circ_sc2.5_00162	5	intergenic_region	n/a	Up	168	-25.11	2 21	221 242	19	0.7368	0.8421
Query: 3' ccUCCUCCUUCUCCUUCUCCUu 5'
||| ||:|: ||||||||
Ref: 5' caAGGCCGAGGGCGAAGAGGAa 3'
Tru-miR2673a	16	Tru_circ_sc2.4_00009	7	intergenic_region	n/a	Up	171	-23.9	2 20	112 134	19	0.7895	0.8421
Query: 3' ccuC-CUCCUUCUCCUUCUCCUu 5'
| || |:|| |||||||||
Ref: 5' attGCGACGGAGCGGAAGAGGAg 3'
Tru-miR2673a	16	Tru_circ_sc2.1_00195	4	intergenic_region	n/a	Up	172	-23.08	2 21	766 788	20	0.8	0.8
Query: 3' ccUCCUCC-UUCUCCUUCUCCUu 5'
| |||| || | ||||||||
Ref: 5' aaAAGAGGAAACAAGAAGAGGAg 3'
Tru-miR2673a	16	Tru_circ_sc2.1_00347	2	intergenic_region	n/a	Up	163	-20	2 21	172 193	20	0.75	0.75
Query: 3' ccU-CCUCCUUCUCCUUCUCCUu 5'
| | ||||| ||||||||
Ref: 5' caATGAAGGAA-TTGAAGAGGAg 3'
Tru-miR2673a	16	Tru_circ_sc2.1_00474	2	intergenic_region	n/a	Up	167	-23.35	2 21	357 377	19	0.7895	0.7895
Query: 3' ccUCCUCCUUCUCCUUCUCCUu 5'
| ||| || | ||||||||
Ref: 5' ggAAGAGTAA-AAGAAGAGGAa 3'
Tru-miR2673a	16	Tru_circ_sc2.3_00155	4	intergenic_region	n/a	Up	168	-30.66	2 21	178 203	23	0.6957	0.7826
Query: 3' ccUC-CUCC-U-UCUC-CUUCUCCUu 5'
:| |||| ||:| ||||||||
Ref: 5' agGGCGAGGCTCAGGGAGAAGAGGAg 3'
Tru-miR2673a	16	Tru_circ_sc2.2_00142	7	intergenic_region	n/a	Up	176	-22.72	2 21	390 411	19	0.8421	0.8421
Query: 3' ccUCCUCCUUCUCCUUCUCCUu 5'
| || ||||| ||||||||
Ref: 5' gcAAGAAGAAGATGAAGAGGAg 3'
Tru-miR2673a	16	Tru_circ_sc2.3_00139	4	intergenic_region	n/a	Up	159	-20.51	2 21	250 270	19	0.7368	0.7368
Query: 3' ccUCCUCCUUCUCCUUCUCCUu 5'
| ||||| ||||||||
Ref: 5' ccA-GAGGACCTCGAAGAGGAt 3'
Tru-miR2673a	16	Tru_circ00369_003	1	exon	10377869,	Up	164	-20.42	2 21	240 265	23	0.6957	0.7391
Query: 3' ccUCCU-CCUU-C-U-CCUUCUCCUu 5'
|||: ||| | | ||||||||
Ref: 5' gaAGGGCAGAACGAACTGAAGAGGAa 3'
Tru-miR2673a	16	Tru_circ04264_001	3	intron	10379639,	Up	166	-20.7	2 19	76 98	18	0.7778	0.8333
Query: 3' ccucCUCCUUCU-CCUUCUCCUu 5'
||| |||: ||||||||
Ref: 5' cactGAGTAAGGTCGAAGAGGAa 3'
Tru-miR2673a	16	Tru_circ_sc2.6_00123	4	intergenic_region	n/a	Up	180	-27.39	2 21	466 488	20	0.85	0.85
Query: 3' ccUC-CUCCUUCUCCUUCUCCUu 5'
|| ||| ||||| |||||||
Ref: 5' tgAGAGAGAAAGAGAAAGAGGAa 3'
Tru-miR-2715	25	Tru_circ_sc2.5_00078	9	intergenic_region	n/a	Up	164	-22.82	2 18	904 921	16	0.8125	0.875
Query: 3' ucCGUUUUCUGCUGCUCCu 5'
|| ||:| ||||||||
Ref: 5' tcGC-AAGGTCGACGAGGc 3'
Tru-miR-2715	25	Tru_circ_sc2.2_00045	2	intergenic_region	n/a	Up	161	-24.64	2 18	305 328	21	0.7143	0.7619
Query: 3' ucC-G-U-U-UUCUG-CUGCUCCu 5'
| | | | :|||| |||||||
Ref: 5' gaGACAAGACGAGACGGACGAGGa 3'
Tru-miR-2715	25	Tru_circ00864_002	4	exon	10374995,	Up	173	-26.58	2 18	153 173	18	0.8333	0.8889
Query: 3' ucCGUU-UU-CUGCUGCUCCu 5'
|||| |: ||||||||||
Ref: 5' ccGCAACAGTGACGACGAGGa 3'
Tru-miR-2715	25	Tru_circ_sc2.5_00113	5	intergenic_region	n/a	Up	164	-26.61	2 18	148 165	16	0.75	0.9375
Query: 3' ucCGUUUUCUGCUGCUCCu 5'
||::|:|| |||||||
Ref: 5' gaGCGGAGGA-GACGAGGa 3'
Tru-miR-2715	25	Tru_circ_sc2.2_00043	2	intergenic_region	n/a	Up	161	-24.64	2 18	220 243	21	0.7143	0.7619
Query: 3' ucC-G-U-U-UUCUG-CUGCUCCu 5'
| | | | :|||| |||||||
Ref: 5' gaGACAAGACGAGACGGACGAGGa 3'
Tru-miR-2715	25	Tru_circ_sc2.4_00185	11	intergenic_region	n/a	Up	152	-24.18	2 18	318 335	16	0.6875	0.8125
Query: 3' ucCGUUUUCUGCUGCUCCu 5'
||: :|| |||||||
Ref: 5' tgGCGCCGGA-GACGAGGa 3'
Tru-miR-2715	25	Tru_circ_sc2.2_00112	13	intergenic_region	n/a	Up	157	-23.88	2 18	3273 3291	16	0.6875	0.875
Query: 3' ucCGUUUUCUGCUGCUCCu 5'
||: || ::|||||||
Ref: 5' cgGCGCAATGTGACGAGGa 3'
Tru-miR-2715	25	Tru_circ_sc2.7_00086	5	intergenic_region	n/a	Up	157	-26.61	2 18	635 655	18	0.7222	0.7778
Query: 3' ucCGUU-U-UCUGCUGCUCCu 5'
| || : ||| |||||||
Ref: 5' agGAAAGGGAGAGGACGAGGg 3'
Tru-miR-2715	25	Tru_circ06680_002	10	exon	10374186,	Up	157	-25.53	2 18	32 52	18	0.6667	0.8333
Query: 3' ucCG-UUU-UCUGCUGCUCCu 5'
|| |:: :|| |||||||
Ref: 5' ctGCGAGGCGGAAGACGAGGa 3'
Tru-miR-2715	25	Tru_circ_sc2.11_00062	5	intergenic_region	n/a	Down	153	-22.4	2 18	567 590	21	0.6667	0.7143
Query: 3' ucCG-U-U-UU-C-UGCUGCUCCu 5'
|| | | :| |||||||||
Ref: 5' gaGCAAGATGACCAACGACGAGGc 3'
Tru-miR-2715	25	Tru_circ07948_001	2	exon	10371380,	Up	156	-22.86	2 14	237 254	12	0.9167	0.9167
Query: 3' uccguuUUCUGCUGCUCCu 5'
|| |||||||||
Ref: 5' tggttcAA-ACGACGAGGa 3'
Tru-miR-2715	25	Tru_circ_sc2.7_00061	9	intergenic_region	n/a	Up	161	-27.99	2 18	2452 2473	19	0.7368	0.7895
Query: 3' ucCGU-U-U-UCUGCUGCUCCu 5'
||| | : | |||||||||
Ref: 5' caGCACAGGCAAACGACGAGGa 3'
Tru-miR-2715	25	Tru_circ06680_001	4	exon	10374186,	Up	157	-25.53	2 18	32 52	18	0.6667	0.8333
Query: 3' ucCG-UUU-UCUGCUGCUCCu 5'
|| |:: :|| |||||||
Ref: 5' ctGCGAGGCGGAAGACGAGGa 3'
Tru-miR-2715	25	Tru_circ_sc2.6_00078	2	intergenic_region	n/a	Up	160	-24.11	2 17	433 451	15	0.7333	0.9333
Query: 3' uccGUUUUCUGCUGCUCCu 5'
|:|: ||:|||||||
Ref: 5' tctCGAGCGATGACGAGGt 3'
Tru-miR-2715	25	Tru_circ_sc2.11_00103	3	intergenic_region	n/a	Up	155	-20.02	2 17	311 328	15	0.8	0.8
Query: 3' uccGUUUUCUGCUGCUCCu 5'
|| ||| |||||||
Ref: 5' gaaCACCAGA-GACGAGGa 3'
Tru-miR-2715	25	Tru_circ_sc2.4_00009	7	intergenic_region	n/a	Up	156	-20.36	2 18	195 213	17	0.7059	0.8235
Query: 3' ucCGUUU-UCUGCUGCUCCu 5'
| |:| ||: |||||||
Ref: 5' gaG-AGACAGGGGACGAGGg 3'
Tru-miR-2715	25	Tru_circ05768_001	3	exon	10375982,	Up	155	-23.02	2 12	416 434	10	1	1
Query: 3' uccguuuuCUGCUGCUCCu 5'
||||||||||
Ref: 5' gcctccttGACGACGAGGa 3'
Tru-miR-2715	25	Tru_circ_sc2.11_00104	3	intergenic_region	n/a	Up	155	-20.02	2 17	418 435	15	0.8	0.8
Query: 3' uccGUUUUCUGCUGCUCCu 5'
|| ||| |||||||
Ref: 5' gaaCACCAGA-GACGAGGa 3'
Tru-miR-2715	25	Tru_circ_sc2.8_00030	2	intergenic_region	n/a	Up	164	-20.82	2 18	292 311	18	0.7778	0.8333
Query: 3' ucC-GUUUUCUG-CUGCUCCu 5'
| ||||| |: |||||||
Ref: 5' gaGCCAAAA-ATAGACGAGGa 3'
Tru-miR-2715	25	Tru_circ_sc2.2_00263	10	intergenic_region	n/a	Up	160	-26.49	2 18	3759 3777	17	0.7647	0.8235
Query: 3' ucCGU-UUUCUGCUGCUCCu 5'
||| : | |||||||||
Ref: 5' tgGCATGCA-ACGACGAGGa 3'
Tru-miR-2715	25	Tru_circ_sc2.4_00186	11	intergenic_region	n/a	Up	152	-24.18	2 18	345 362	16	0.6875	0.8125
Query: 3' ucCGUUUUCUGCUGCUCCu 5'
||: :|| |||||||
Ref: 5' tgGCGCCGGA-GACGAGGa 3'
Tru-miR-2715	25	Tru_circ_sc2.11_00105	2	intergenic_region	n/a	Up	155	-20.02	2 17	311 328	15	0.8	0.8
Query: 3' uccGUUUUCUGCUGCUCCu 5'
|| ||| |||||||
Ref: 5' gaaCACCAGA-GACGAGGa 3'
Tru-miR-2715	25	Tru_circ_sc2.4_00184	11	intergenic_region	n/a	Up	152	-24.18	2 18	185 202	16	0.6875	0.8125
Query: 3' ucCGUUUUCUGCUGCUCCu 5'
||: :|| |||||||
Ref: 5' tgGCGCCGGA-GACGAGGa 3'
Tru-miR-2715	25	Tru_circ_sc2.2_00222	12	intergenic_region	n/a	Up	173	-30.56	2 18	885 904	17	0.8235	0.9412
Query: 3' ucCGU-UUUCUGCUGCUCCu 5'
||: ||:||||||||||
Ref: 5' aaGCGCAAGGACGACGAGGa 3'
Tru-miR-2715	25	Tru_circ00320_001	1	exon	10377738,	Up	152	-23.59	2 17	52 71	16	0.6875	0.8125
Query: 3' uccGUUUU-CUGCUGCUCCu 5'
|||:: | |||||||
Ref: 5' gttCAAGGCAAAGACGAGGa 3'
Tru-miR-2733b-5p	1	Tru_circ00614_001	2	exon	10374252,	Up	167	-25.81	2 16	238 255	14	0.8571	1
Query: 3' acuGGCACGCUAACGACa 5'
::||||||||||||
Ref: 5' gtcTTGTGCGATTGCTGt 3'
Tru-miR-2765-3p	5	Tru_circ06680_002	10	exon	10374186,	Up	144	-22.51	2 17	41 58	15	0.6667	0.7333
Query: 3' ccUUGAGUAGCUGGCGAc 5'
|| |: |||||||
Ref: 5' ggAAGACGAGGACCGCTg 3'
Tru-miR-2765-3p	5	Tru_circ_sc2.8_00138	6	intergenic_region	n/a	Up	158	-22.28	2 15	570 588	14	0.8571	0.8571
Query: 3' ccuuGA-GUAGCUGGCGAc 5'
|| | |||||||||
Ref: 5' gcgcCTGCTTCGACCGCTg 3'
Tru-miR-2765-3p	5	Tru_circ06680_001	4	exon	10374186,	Up	144	-22.51	2 17	41 58	15	0.6667	0.7333
Query: 3' ccUUGAGUAGCUGGCGAc 5'
|| |: |||||||
Ref: 5' ggAAGACGAGGACCGCTg 3'
Tru-miR-2765-3p	5	Tru_circ_sc2.3_00261	3	intergenic_region	n/a	Up	152	-20.6	2 17	746 765	17	0.6471	0.8235
Query: 3' ccUUGA-GUAG-CUGGCGAc 5'
| :| ::|| |||||||
Ref: 5' ctATTTATGTCTGACCGCTg 3'
Tru-miR-2765-3p	5	Tru_circ_sc2.5_00107	4	intergenic_region	n/a	Up	155	-21.08	2 16	524 542	15	0.7333	0.8667
Query: 3' ccuUGAG-UAGCUGGCGAc 5'
|:|: | ||||||||
Ref: 5' tccATTTGAACGACCGCTg 3'
Tru-miR-3586-3p	6	Tru_circ_sc2.1_00489	8	intergenic_region	n/a	Up	159	-27.19	2 16	835 855	14	0.8571	0.8571
Query: 3' ggagcuCCUCCAGUGUCAGAu 5'
||||| |||||||
Ref: 5' aagcctGGAGGAAACAGTCTg 3'
Tru-miR-3586-3p	6	Tru_circ06204_001	3	exon	10375627,	Up	171	-26.02	2 20	389 409	18	0.8333	0.8333
Query: 3' ggAGCUCCUCCAGUGUCAGAu 5'
|| || |||||||||||
Ref: 5' gtTCTAGTTGGTCACAGTCTt 3'
Tru-miR-3586-3p	6	Tru_circ06680_002	10	exon	10374186,	Up	142	-20.72	2 12	1992 2012	11	0.8182	0.8182
Query: 3' ggagcuccucCAG-UGUCAGAu 5'
| | |||||||
Ref: 5' tctcctcgccG-CAACAGTCTg 3'
Tru-miR-3586-3p	6	Tru_circ08330_002	2	intron	10377360,	Up	169	-20.89	2 19	210 229	17	0.8235	0.8824
Query: 3' ggaGCUCCUCCAGUGUCAGAu 5'
||| || ||:|||||||
Ref: 5' cgcCGACGA-GTTACAGTCTc 3'
Tru-miR-3586-3p	6	Tru_circ02923_001	4	exon	10378243,	Up	159	-22.01	2 20	209 233	22	0.6818	0.7273
Query: 3' ggAGCU-CCUC-C-AG-UGUCAGAu 5'
|||: || | || |||||||
Ref: 5' tcTCGGCACAGTGCTCGACAGTCTg 3'
Tru-miR-3586-3p	6	Tru_circ_sc2.3_00130	5	intergenic_region	n/a	Up	156	-21.03	2 13	1003 1023	11	0.9091	1
Query: 3' ggagcuccuCCAGUGUCAGAu 5'
|||:|||||||
Ref: 5' tttgtctttGGTTACAGTCTt 3'
Tru-miR-151-5p	26	Tru_circ07669_003	2	exon	10371646,	Up	140	-20.31	2 9	425 445	7	1	1
Query: 3' aucugacacuggaGGAGCUCc 5'
|||||||
Ref: 5' agcggagctaaagCCTCGAGg 3'
Tru-miR-151-5p	26	Tru_circ_sc2.11_00106	3	intergenic_region	n/a	Up	160	-26.67	2 19	103 121	17	0.7059	0.8824
Query: 3' aucUGACACUGGAGGAGCUCc 5'
::||||: | |||||||
Ref: 5' atcGTTGTGG-C-CCTCGAGg 3'
Tru-miR-151-5p	26	Tru_circ06773_001	1	intron	10372266,	Up	159	-20.75	2 20	566 586	18	0.6667	0.8333
Query: 3' auCUGACACUGGAGGAGCUCc 5'
||: | |::||||||||
Ref: 5' ccGATGGCCATTTCCTCGAGa 3'
Tru-miR-151-5p	26	Tru_circ06614_001	2	exon	10373707,	Up	159	-21.78	2 20	266 287	19	0.7368	0.7368
Query: 3' auC-UGACACUGGAGGAGCUCc 5'
| ||| | || |||||||
Ref: 5' aaGAACTCTTACGACCTCGAGg 3'
Tru-miR-151-5p	26	Tru_circ_sc2.2_00266	8	intergenic_region	n/a	Up	164	-20.65	2 19	118 138	19	0.7895	0.7895
Query: 3' aucUGACACU-G-GAGGAGCUCc 5'
|| |||| | | |||||||
Ref: 5' gttAC-GTGAGCAC-CCTCGAGa 3'
Tru-miR-151-5p	26	Tru_circ06773_002	1	exon	10372266,	Up	159	-20.75	2 20	321 341	18	0.6667	0.8333
Query: 3' auCUGACACUGGAGGAGCUCc 5'
||: | |::||||||||
Ref: 5' ccGATGGCCATTTCCTCGAGa 3'
Tru-miR-151-5p	26	Tru_circ_sc2.3_00261	3	intergenic_region	n/a	Up	157	-22.55	2 19	260 282	20	0.7	0.75
Query: 3' aucUG-A-CA-CUGGAGGAGCUCc 5'
|| | || :|| |||||||
Ref: 5' acaACGTGGTCTGCC-CCTCGAGc 3'
Tru-miR-151-5p	26	Tru_circ_sc2.1_00216	1	intergenic_region	n/a	Up	166	-22.25	2 20	257 278	20	0.75	0.8
Query: 3' auCUGACACUGG-A-GGAGCUCc 5'
| ||||| |: | |||||||
Ref: 5' atGCCTGTG-CTATCCCTCGAGt 3'
Tru-miR-151-5p	26	Tru_circ07669_002	2	intron	10371646,	Up	140	-20.31	2 9	263 283	7	1	1
Query: 3' aucugacacuggaGGAGCUCc 5'
|||||||
Ref: 5' agcggagctaaagCCTCGAGg 3'
Tru-miR-151-5p	26	Tru_circ_sc2.4_00240	2	intergenic_region	n/a	Up	171	-27.8	2 20	116 137	19	0.7895	0.8421
Query: 3' auCUGACA-CUGGAGGAGCUCc 5'
| || | |||:||||||||
Ref: 5' ccGTCTCTCGACTTCCTCGAGg 3'
Tru-miR-151-5p	26	Tru_circ_sc2.1_00446	2	intergenic_region	n/a	Up	153	-20.5	2 20	213 233	20	0.7	0.7
Query: 3' auCUGACACUGG-A-GGAGCUCc 5'
||| | | || |||||||
Ref: 5' tgGAC-GAG-CCAGGCCTCGAGc 3'
Tru-miR-151-5p	26	Tru_circ_sc2.4_00241	2	intergenic_region	n/a	Up	171	-27.8	2 20	119 140	19	0.7895	0.8421
Query: 3' auCUGACA-CUGGAGGAGCUCc 5'
| || | |||:||||||||
Ref: 5' ccGTCTCTCGACTTCCTCGAGg 3'
Tru-miR-151-5p	26	Tru_circ_sc2.3_00263	4	intergenic_region	n/a	Up	151	-20.76	2 16	402 422	14	0.7857	0.7857
Query: 3' aucugaCACUGGAGGAGCUCc 5'
| ||| |||||||
Ref: 5' acaaggGAGACAGCCTCGAGa 3'
Tru-miR-151-5p	26	Tru_circ_sc2.7_00133	1	intergenic_region	n/a	Up	163	-23.7	2 16	233 254	15	0.8	0.9333
Query: 3' aucugaCACUGG-AGGAGCUCc 5'
||||:: ||||||||
Ref: 5' agaagaGTGATTGTCCTCGAGt 3'
Tru-miR-151-5p	26	Tru_circ_sc2.7_00083	3	intergenic_region	n/a	Up	159	-20.42	2 20	219 242	21	0.7143	0.7143
Query: 3' auCU-G-ACA-CUGGAGGAGCUCc 5'
|| | | | | |||||||||
Ref: 5' cgGACCCTTTCAAACTCCTCGAGa 3'
Tru-miR-151-5p	26	Tru_circ_sc2.10_00062	4	intergenic_region	n/a	Up	158	-20.18	2 20	291 315	22	0.7273	0.7273
Query: 3' auCUGA--CACUGG-A-GGAGCUCc 5'
|||| | ||| | |||||||
Ref: 5' gcGACTCAGCCACCTTCCCTCGAGc 3'
Tru-miR-151-5p	26	Tru_circ_sc2.2_00267	3	intergenic_region	n/a	Up	164	-20.65	2 19	118 138	19	0.7895	0.7895
Query: 3' aucUGACACU-G-GAGGAGCUCc 5'
|| |||| | | |||||||
Ref: 5' gttAC-GTGAGCAC-CCTCGAGa 3'
Tru-miR-151-5p	26	Tru_circ_sc2.6_00006	4	intergenic_region	n/a	Up	149	-22.32	2 20	518 536	18	0.6667	0.7222
Query: 3' auCUGACACUGGAGGAGCUCc 5'
| || |: | |||||||
Ref: 5' caGCCT-CGG-CGCCTCGAGg 3'
Tru-miR-151-5p	26	Tru_circ02697_003	2	exon	10376944,	Up	142	-21.87	2 19	23 46	20	0.6	0.65
Query: 3' aucU-G-ACA-CUGGAGGAGCUCc 5'
| | ||| : |||||||
Ref: 5' actATCATGTCCGGGGCCTCGAGg 3'
Tru-miR-151-5p	26	Tru_circ_sc2.1_00416	2	intergenic_region	n/a	Up	159	-23.87	2 20	46 66	18	0.6667	0.8333
Query: 3' auCUGACACUGGAGGAGCUCc 5'
||:| | ::||||||||
Ref: 5' ccGATTATCTTTTCCTCGAGg 3'
Tru-miR-151-5p	26	Tru_circ07073_001	3	exon	10372156,	Up	173	-26.59	2 20	161 180	19	0.8421	0.8421
Query: 3' auCUGACACU-GGAGGAGCUCc 5'
|| ||| | ||||||||||
Ref: 5' aaGA-TGT-ACCCTCCTCGAGc 3'
Tru-miR-151-5p	26	Tru_circ07669_001	7	exon	10371646,	Up	155	-22.91	2 20	235 259	22	0.6818	0.6818
Query: 3' auCU-GAC-A-CUGGA-GGAGCUCc 5'
|| ||| | | | |||||||
Ref: 5' tcGACCTGTTCAAAGTACCTCGAGg 3'
Tru-miR-151-5p	26	Tru_circ_sc2.3_00139	4	intergenic_region	n/a	Up	144	-20.09	2 13	20 41	12	0.75	0.8333
Query: 3' aucugacacUGG-AGGAGCUCc 5'
:|| |||||||
Ref: 5' gtcagccaaGCCACCCTCGAGg 3'
Tru-miR-151-5p	26	Tru_circ_sc2.3_00273	1	intergenic_region	n/a	Up	151	-24.82	2 20	50 73	21	0.6667	0.6667
Query: 3' auC-U-GAC-ACUGGAGGAGCUCc 5'
| | | | ||| |||||||
Ref: 5' acGAATCAGACGACGACCTCGAGg 3'
Tru-miR-151-5p	26	Tru_circ_sc2.6_00157	5	intergenic_region	n/a	Up	148	-20.49	2 13	31 52	12	0.8333	0.8333
Query: 3' aucugacacUGG-AGGAGCUCc 5'
||| |||||||
Ref: 5' aacaagcccACCACCCTCGAGg 3'
Tru-miR-151-5p	26	Tru_circ02669_001	3	exon	10376916,	Up	147	-22.53	2 20	282 309	25	0.56	0.68
Query: 3' auCUG-A-C-A-C-U-GG-AGGAGCUCc 5'
||: | | | | :: ||||||||
Ref: 5' ctGATATCGTTCGCCGTTGTCCTCGAGg 3'
Tru-miR-151b	18	Tru_circ00279_005	1	intron	10377698,	Up	150	-20.59	2 16	213 229	14	0.7857	0.7857
Query: 3' ucuGACACUCGAGGAGCu 5'
||| ||||||||
Ref: 5' ggtCTG-CTGCTCCTCGt 3'
Tru-miR-151b	18	Tru_circ_sc2.5_00026	3	intergenic_region	n/a	Up	154	-21.24	2 17	112 127	15	0.8	0.8
Query: 3' ucUGACACUCGAGGAGCu 5'
||| | ||||||||
Ref: 5' cgACT-T-CGCTCCTCGa 3'
Tru-miR-151b	18	Tru_circ_sc2.4_00182	7	intergenic_region	n/a	Up	155	-20.05	2 17	1156 1173	16	0.75	0.8125
Query: 3' ucUGACAC-UCGAGGAGCu 5'
:| ||| | |||||||
Ref: 5' atGC-GTGAACCTCCTCGg 3'
Tru-miR-151b	18	Tru_circ00279_004	7	exon	10377698,	Up	150	-20.59	2 16	239 255	14	0.7857	0.7857
Query: 3' ucuGACACUCGAGGAGCu 5'
||| ||||||||
Ref: 5' ggtCTG-CTGCTCCTCGt 3'
Tru-miR-151b	18	Tru_circ00279_001	2	intron	10377698,	Up	150	-20.59	2 16	342 358	14	0.7857	0.7857
Query: 3' ucuGACACUCGAGGAGCu 5'
||| ||||||||
Ref: 5' ggtCTG-CTGCTCCTCGt 3'
Tru-miR-151b	18	Tru_circ_sc2.1_00259	7	intergenic_region	n/a	Up	164	-22.03	2 17	480 499	17	0.8235	0.8235
Query: 3' ucUGACACU-C-GAGGAGCu 5'
||| ||| | |||||||
Ref: 5' gaACTTTGACGGCTCCTCGa 3'
Tru-miR-151b	18	Tru_circ05570_002	8	exon	10375955,	Up	160	-26.59	2 17	239 259	18	0.7778	0.7778
Query: 3' ucUG-A-C-ACUCGAGGAGCu 5'
|| | | ||||||||||
Ref: 5' ggACGTCGAGGAGCTCCTCGa 3'
Tru-miR-151b	18	Tru_circ05568_001	2	exon	10375953,	Up	156	-21.94	2 14	775 791	12	0.9167	0.9167
Query: 3' ucugaCACUCGAGGAGCu 5'
|||| |||||||
Ref: 5' cggaaGTGA-CTCCTCGg 3'
Tru-miR-151b	18	Tru_circ00520_001	4	exon	10373996,	Up	158	-23.8	2 16	690 706	14	0.8571	0.8571
Query: 3' ucuGACACUCGAGGAGCu 5'
| | ||||||||||
Ref: 5' ctcCAG-GAGCTCCTCGa 3'
Tru-miR-151b	18	Tru_circ_sc2.1_00460	5	intergenic_region	n/a	Up	162	-21.77	2 17	3231 3246	15	0.8667	0.8667
Query: 3' ucUGACACUCGAGGAGCu 5'
||| || ||||||||
Ref: 5' caACT-TG-GCTCCTCGa 3'
Tru-miR-151b	18	Tru_circ_sc2.1_00287	6	intergenic_region	n/a	Up	143	-20.01	2 17	176 193	16	0.625	0.75
Query: 3' ucUGACAC-UCGAGGAGCu 5'
::|| | |||||||
Ref: 5' cgGTTG-GCTTCTCCTCGg 3'
Tru-miR-151b	18	Tru_circ05944_001	2	exon	10375749,	Up	156	-20.01	2 17	148 168	18	0.7222	0.7778
Query: 3' ucUGAC-A-CU-CGAGGAGCu 5'
:||| | | ||||||||
Ref: 5' acGCTGATATACGCTCCTCGg 3'
Tru-miR-151b	18	Tru_circ_sc2.3_00130	5	intergenic_region	n/a	Up	162	-20.7	2 16	1018 1035	15	0.8667	0.8667
Query: 3' ucuGACACU-CGAGGAGCu 5'
|| ||| ||||||||
Ref: 5' agtCT-TGATGCTCCTCGt 3'
Tru-miR-151b	18	Tru_circ_sc2.3_00130	5	intergenic_region	n/a	Up	154	-22.88	2 17	432 450	17	0.7647	0.8235
Query: 3' ucUGACACUC--GAGGAGCu 5'
:||| ||| |||||||
Ref: 5' ttGCTG-GAGCTCTCCTCGg 3'
Tru-miR-151b	18	Tru_circ_sc2.2_00263	10	intergenic_region	n/a	Up	150	-20.44	2 11	1463 1480	9	1	1
Query: 3' ucugacacUCGAGGAGCu 5'
|||||||||
Ref: 5' ggaaaaccAGCTCCTCGg 3'
Tru-miR-151b	18	Tru_circ_sc2.1_00261	5	intergenic_region	n/a	Up	164	-22.03	2 17	168 187	17	0.8235	0.8235
Query: 3' ucUGACACU-C-GAGGAGCu 5'
||| ||| | |||||||
Ref: 5' gaACTTTGACGGCTCCTCGa 3'
Tru-miR-151b	18	Tru_circ05570_003	8	exon	10375955,	Up	160	-26.59	2 17	239 259	18	0.7778	0.7778
Query: 3' ucUG-A-C-ACUCGAGGAGCu 5'
|| | | ||||||||||
Ref: 5' ggACGTCGAGGAGCTCCTCGa 3'
Tru-miR-151b	18	Tru_circ_sc2.5_00028	3	intergenic_region	n/a	Up	154	-21.24	2 17	112 127	15	0.8	0.8
Query: 3' ucUGACACUCGAGGAGCu 5'
||| | ||||||||
Ref: 5' cgACT-T-CGCTCCTCGa 3'
Tru-miR-151b	18	Tru_circ_sc2.1_00293	7	intergenic_region	n/a	Up	143	-20.01	2 17	42 59	16	0.625	0.75
Query: 3' ucUGACAC-UCGAGGAGCu 5'
::|| | |||||||
Ref: 5' cgGTTG-GCTTCTCCTCGg 3'
Tru-miR-2904	20	Tru_circ_sc2.2_00069	5	intergenic_region	n/a	Up	165	-28.66	2 18	192 210	16	0.75	0.9375
Query: 3' cuCUGGUUGGCUCCGAGGg 5'
|::|||:| |||||||
Ref: 5' gaGGTCAATCAAGGCTCCa 3'
Tru-miR-2904	20	Tru_circ00397_001	3	exon	10377897,	Up	159	-21.72	2 17	245 264	17	0.7647	0.8235
Query: 3' cucU-GGU-UGGCUCCGAGGg 5'
| ||| :|| |||||||
Ref: 5' tccACCCAGGCC-AGGCTCCa 3'
Tru-miR-2904	20	Tru_circ_sc2.9_00127	4	intergenic_region	n/a	Up	153	-23.37	2 18	823 844	19	0.6316	0.7895
Query: 3' cuCUG-GU-UG-GCUCCGAGGg 5'
|:| || :: ||||||||
Ref: 5' ggGGCGCAGGTAGGAGGCTCCg 3'
Tru-miR-2904	20	Tru_circ_sc2.2_00137	2	intergenic_region	n/a	Up	156	-25.72	2 18	270 291	19	0.7368	0.7895
Query: 3' cuCUGGU-UGGC--UCCGAGGg 5'
||||| :| | |||||||
Ref: 5' caGACCAGGCAGAAAGGCTCCa 3'
Tru-miR-2904	20	Tru_circ_sc2.17_00016	5	intergenic_region	n/a	Up	152	-21.89	2 18	724 742	17	0.7059	0.7647
Query: 3' cuCUGGU-UGGCUCCGAGGg 5'
|| :| | | |||||||
Ref: 5' ttGAGTATAGC-AGGCTCCc 3'
Tru-miR-2904	20	Tru_circ_sc2.17_00017	5	intergenic_region	n/a	Up	152	-21.89	2 18	724 742	17	0.7059	0.7647
Query: 3' cuCUGGU-UGGCUCCGAGGg 5'
|| :| | | |||||||
Ref: 5' ttGAGTATAGC-AGGCTCCc 3'
Tru-miR-2904	20	Tru_circ00279_004	7	exon	10377698,	Up	149	-23.84	2 18	440 463	21	0.619	0.7143
Query: 3' cuCUG-GU-U-G-G-CUCCGAGGg 5'
|:| || | : | |||||||
Ref: 5' atGGCACAGACTTCAAAGGCTCCc 3'
Tru-miR-2904	20	Tru_circ_sc2.3_00031	2	intergenic_region	n/a	Up	163	-27.62	2 16	1174 1192	14	0.7857	1
Query: 3' cucuGGUUGGCUCCGAGGg 5'
:||:|:||||||||
Ref: 5' tattTCAGCTGAGGCTCCa 3'
Tru-miR-2904	20	Tru_circ_sc2.4_00144	2	intergenic_region	n/a	Up	149	-21.81	2 18	264 284	18	0.6667	0.7222
Query: 3' cuCU-GGUUG-GCUCCGAGGg 5'
|| || | : |||||||
Ref: 5' gaGATCCCTCTTCAGGCTCCg 3'
Tru-miR-2904	20	Tru_circ_sc2.1_00259	7	intergenic_region	n/a	Up	152	-21	2 18	496 513	16	0.6875	0.8125
Query: 3' cuCUGGUUGGCUCCGAGGg 5'
||| :: | |||||||
Ref: 5' tcGACAGGAC-AGGCTCCc 3'
Tru-miR-2904	20	Tru_circ02923_001	4	exon	10378243,	Up	145	-21	2 14	87 106	13	0.7692	0.7692
Query: 3' cucuggUUG-GCUCCGAGGg 5'
||| |||||||
Ref: 5' cccggaAACGAAAGGCTCCt 3'
Tru-miR-2904	20	Tru_circ05570_002	8	exon	10375955,	Up	157	-23.91	2 18	416 435	17	0.7059	0.8235
Query: 3' cuC-UGGUUGGCUCCGAGGg 5'
| || ::|| |||||||
Ref: 5' ggGCACGGGCCCAGGCTCCa 3'
Tru-miR-2904	20	Tru_circ_sc2.17_00013	6	intergenic_region	n/a	Up	152	-21.89	2 18	811 829	17	0.7059	0.7647
Query: 3' cuCUGGU-UGGCUCCGAGGg 5'
|| :| | | |||||||
Ref: 5' ttGAGTATAGC-AGGCTCCc 3'
Tru-miR-2904	20	Tru_circ_sc2.10_00071	20	intergenic_region	n/a	Up	159	-25.08	2 17	4040 4058	16	0.75	0.875
Query: 3' cucUGGUUGG-CUCCGAGGg 5'
:|| :|| ||||||||
Ref: 5' actGCC-GCCAGAGGCTCCt 3'
Tru-miR-2904	20	Tru_circ01908_002	7	exon	10373645,	Up	151	-20.13	2 17	376 394	16	0.625	0.875
Query: 3' cucUGGUUGGC-UCCGAGGg 5'
:|::| :| |||||||
Ref: 5' tcaGCTGA-TGCAGGCTCCg 3'
Tru-miR-2904	20	Tru_circ_sc2.11_00012	1	intergenic_region	n/a	Up	161	-25.67	2 18	91 110	17	0.7647	0.8235
Query: 3' cuCUG-GUUGGCUCCGAGGg 5'
||| |: | ||||||||
Ref: 5' gcGACACGTCAGAGGCTCCc 3'
Tru-miR-2904	20	Tru_circ_sc2.11_00012	1	intergenic_region	n/a	Up	161	-25.67	2 18	776 795	17	0.7647	0.8235
Query: 3' cuCUG-GUUGGCUCCGAGGg 5'
||| |: | ||||||||
Ref: 5' gcGACACGTCAGAGGCTCCc 3'
Tru-miR-2904	20	Tru_circ01908_003	7	exon	10373645,	Up	151	-20.13	2 17	376 394	16	0.625	0.875
Query: 3' cucUGGUUGGC-UCCGAGGg 5'
:|::| :| |||||||
Ref: 5' tcaGCTGA-TGCAGGCTCCg 3'
Tru-miR-2904	20	Tru_circ_sc2.14_00019	7	intergenic_region	n/a	Up	149	-20.28	2 14	805 824	13	0.7692	0.8462
Query: 3' cucuggUUG-GCUCCGAGGg 5'
:|| ||||||||
Ref: 5' cgtcagGACGAGAGGCTCCa 3'
Tru-miR-2904	20	Tru_circ_sc2.1_00261	5	intergenic_region	n/a	Up	152	-21	2 18	184 201	16	0.6875	0.8125
Query: 3' cuCUGGUUGGCUCCGAGGg 5'
||| :: | |||||||
Ref: 5' tcGACAGGAC-AGGCTCCc 3'
Tru-miR-2904	20	Tru_circ05570_003	8	exon	10375955,	Up	157	-23.91	2 18	416 435	17	0.7059	0.8235
Query: 3' cuC-UGGUUGGCUCCGAGGg 5'
| || ::|| |||||||
Ref: 5' ggGCACGGGCCCAGGCTCCa 3'
Tru-miR-298-5p	18	Tru_circ_sc2.2_00272	3	intergenic_region	n/a	Up	150	-20.32	2 19	218 238	18	0.6667	0.7222
Query: 3' uuCUUGU-CGGAAGGAGACGg 5'
|: || | | |||||||
Ref: 5' acGGCCAGGACGACCTCTGCa 3'
Tru-miR-298-5p	18	Tru_circ_sc2.9_00109	5	intergenic_region	n/a	Up	154	-24.23	2 19	1 21	19	0.6842	0.7368
Query: 3' uuCUUGUC-G-GAAGGAGACGg 5'
|:|||| | |||||||
Ref: 5' -cGGACAGACAAGACCTCTGCc 3'
Tru-miR-298-5p	18	Tru_circ03598_001	1	exon	10376617,	Up	150	-21.78	2 19	159 175	17	0.7059	0.8235
Query: 3' uuCUUGUCGGAAGGAGACGg 5'
|:|: ||| |||||||
Ref: 5' taGGAT-GCC--CCTCTGCt 3'
Tru-miR-298-5p	18	Tru_circ_sc2.2_00112	13	intergenic_region	n/a	Up	150	-21.93	2 19	1627 1648	19	0.6316	0.7368
Query: 3' uuCUUGUCGGA-A-GGAGACGg 5'
|: | :|| | |||||||
Ref: 5' tcGGCCTTTCTATCCCTCTGCg 3'
Tru-miR-298-5p	18	Tru_circ_sc2.1_00259	7	intergenic_region	n/a	Up	164	-20.6	2 18	577 598	18	0.8333	0.8333
Query: 3' uucUUGUCGGA--AGGAGACGg 5'
|||| ||| ||||||||
Ref: 5' gacAACATCCTCGTCCTCTGCg 3'
Tru-miR-298-5p	18	Tru_circ00881_001	5	exon	10375012,	Up	153	-22.68	2 18	445 465	17	0.6471	0.8235
Query: 3' uucUUG-UCGGAAGGAGACGg 5'
|:| |:: ||||||||
Ref: 5' gctAGCTCGTTCTCCTCTGCc 3'
Tru-miR-298-5p	18	Tru_circ08247_001	3	intron	10377623,	Up	160	-20.94	2 17	220 239	15	0.8	0.8667
Query: 3' uucuUGUCGGAAGGAGACGg 5'
|: ||| ||||||||
Ref: 5' cgccATCGCCATCCTCTGCt 3'
Tru-miR-298-5p	18	Tru_circ04836_004	4	exon	10372796,	Up	152	-22.44	2 19	111 128	17	0.6471	0.8235
Query: 3' uuCUUGUCGGAAGGAGACGg 5'
|::|:| | |||||||
Ref: 5' atGGGCGG-C-ACCTCTGCg 3'
Tru-miR-298-5p	18	Tru_circ_sc2.6_00132	3	intergenic_region	n/a	Up	154	-21.49	2 19	610 632	20	0.65	0.75
Query: 3' uuCU-UG-UCGGA-AGGAGACGg 5'
|| :| :| | ||||||||
Ref: 5' gcGATGCGGGAATATCCTCTGCc 3'
Tru-miR-298-5p	18	Tru_circ00881_002	5	exon	10375012,	Up	153	-22.68	2 18	486 506	17	0.6471	0.8235
Query: 3' uucUUG-UCGGAAGGAGACGg 5'
|:| |:: ||||||||
Ref: 5' gctAGCTCGTTCTCCTCTGCc 3'
Tru-miR-298-5p	18	Tru_circ_sc2.9_00150	8	intergenic_region	n/a	Up	151	-20.47	2 16	244 264	15	0.7333	0.8
Query: 3' uucuuGUC-GGAAGGAGACGg 5'
| | :| ||||||||
Ref: 5' tctgcCTGTTCATCCTCTGCt 3'
Tru-miR-298-5p	18	Tru_circ_sc2.1_00261	5	intergenic_region	n/a	Up	164	-20.6	2 18	265 286	18	0.8333	0.8333
Query: 3' uucUUGUCGGA--AGGAGACGg 5'
|||| ||| ||||||||
Ref: 5' gacAACATCCTCGTCCTCTGCg 3'
Tru-miR-298-5p	18	Tru_circ02844_001	5	exon	10378164,	Up	150	-21	2 19	181 202	19	0.6316	0.7368
Query: 3' uuCUUGUCG-G-AAGGAGACGg 5'
|: |:|| | |||||||
Ref: 5' gaGGTCGGCTCCGCCCTCTGCg 3'
Tru-miR-298-5p	18	Tru_circ_sc2.7_00046	4	intergenic_region	n/a	Up	162	-21.3	2 19	209 229	18	0.7778	0.7778
Query: 3' uuC-UUGUCGGAAGGAGACGg 5'
| ||| ||| |||||||
Ref: 5' tgGAAACTGCCCACCTCTGCg 3'
Tru-miR-298-5p	18	Tru_circ_sc2.8_00017	4	intergenic_region	n/a	Up	158	-23.67	2 19	127 148	19	0.6842	0.7895
Query: 3' uuCUUG-UCGGA-AGGAGACGg 5'
|:|| | |:| |||||||
Ref: 5' tcGGACAAACTTGCCCTCTGCc 3'
Tru-miR-298-5p	18	Tru_circ01227_001	4	exon	10374150,	Up	161	-21.45	2 18	94 114	17	0.7647	0.8235
Query: 3' uucUUGUCG-GAAGGAGACGg 5'
| |:|| || |||||||
Ref: 5' gccACCGGCGCTACCTCTGCa 3'
Tru-miR-298-5p	18	Tru_circ_sc2.2_00222	12	intergenic_region	n/a	Up	150	-24.6	2 19	1978 1999	19	0.6842	0.6842
Query: 3' uuCUU-GUCG-GAAGGAGACGg 5'
||| | | | |||||||
Ref: 5' agGAACCTCCACGACCTCTGCc 3'
Tru-miR-298-5p	18	Tru_circ_sc2.5_00066	7	intergenic_region	n/a	Up	163	-21.55	2 16	445 466	16	0.8125	0.875
Query: 3' uucuuGUC-G-GAAGGAGACGg 5'
:|| | ||||||||||
Ref: 5' ccgtcTAGTCTCTTCCTCTGCt 3'
Tru-miR-30e	2	Tru_circ_sc2.10_00071	20	intergenic_region	n/a	Up	156	-21.8	2 14	726 742	12	0.9167	0.9167
Query: 3' ucgaaGGUCAGUUCCUAc 5'
|| |||||||||
Ref: 5' tgaggCC-GTCAAGGATg 3'
Tru-miR-30e	2	Tru_circ_sc2.1_00117	6	intergenic_region	n/a	Up	155	-20.77	2 17	1471 1493	20	0.75	0.75
Query: 3' ucGAA-G--G-UC-AGUUCCUAc 5'
||| | | || ||||||||
Ref: 5' ccCTTCCAGCAAGTTCAAGGATt 3'
Tru-miR-339a	23	Tru_circ_sc2.1_00116	4	intergenic_region	n/a	Up	151	-23.19	2 16	113 134	16	0.75	0.75
Query: 3' cucgaGGACC-U-CCUGUCCCu 5'
|| || ||||||||
Ref: 5' tataaCCGGGTCGGGACAGGGc 3'
Tru-miR-339a	23	Tru_circ_sc2.6_00052	6	intergenic_region	n/a	Up	161	-20.18	2 18	171 192	18	0.7778	0.7778
Query: 3' cucGA-GGACCUC-CUGUCCCu 5'
|| ||| | | |||||||
Ref: 5' catCTCCCTAGTGCGACAGGGc 3'
Tru-miR-339a	23	Tru_circ03717_001	3	exon	10376734,	Up	152	-20.27	2 19	247 265	18	0.7222	0.7222
Query: 3' cuCGAGGACC-UCCUGUCCCu 5'
|| | || | |||||||
Ref: 5' cgGCAGC-GGCA-GACAGGGa 3'
Tru-miR-339a	23	Tru_circ_sc2.4_00009	7	intergenic_region	n/a	Up	156	-24.61	2 13	186 206	12	0.9167	0.9167
Query: 3' cucgaggaCCUC-CUGUCCCu 5'
|||| |||||||
Ref: 5' gaagaaagGGAGAGACAGGGg 3'
Tru-miR-339a	23	Tru_circ_sc2.9_00013	2	intergenic_region	n/a	Up	161	-24.2	2 19	70 91	20	0.75	0.75
Query: 3' cuCGAGGA-CCU-C-CUGUCCCu 5'
|| ||| ||| |||||||
Ref: 5' gcGC-CCTAGGATCAGACAGGGg 3'
Tru-miR-339a	23	Tru_circ_sc2.3_00255	4	intergenic_region	n/a	Up	152	-20.27	2 19	407 425	18	0.7222	0.7222
Query: 3' cuCGAGGACC-UCCUGUCCCu 5'
|| | || | |||||||
Ref: 5' cgGCAGC-GGCA-GACAGGGa 3'
Tru-miR-339a	23	Tru_circ_sc2.1_00493	2	intergenic_region	n/a	Up	157	-25.72	2 19	235 257	20	0.7	0.8
Query: 3' cuCGAGGAC--C-UCCUGUCCCu 5'
|||::|| |||||||||
Ref: 5' gtGCTTTTGCAATAGGACAGGGc 3'
Tru-miR-339a	23	Tru_circ_sc2.2_00078	4	intergenic_region	n/a	Up	148	-21.28	2 13	227 246	11	0.8182	0.9091
Query: 3' cucgaggaCCUCCUGUCCCu 5'
| :||||||||
Ref: 5' gacgggaaGCGGGACAGGGa 3'
Tru-miR-339a	23	Tru_circ_sc2.4_00099	2	intergenic_region	n/a	Up	148	-20.82	2 14	111 129	12	0.8333	0.8333
Query: 3' cucgaggACCUCCUGUCCCu 5'
||| |||||||
Ref: 5' ggcggagTGG-CGACAGGGa 3'
Tru-miR-339a	23	Tru_circ_sc2.4_00099	2	intergenic_region	n/a	Up	148	-20.82	2 14	332 350	12	0.8333	0.8333
Query: 3' cucgaggACCUCCUGUCCCu 5'
||| |||||||
Ref: 5' ggcggagTGG-CGACAGGGa 3'
Tru-miR-339a	23	Tru_circ_sc2.14_00004	7	intergenic_region	n/a	Up	145	-23.02	2 19	16 35	18	0.6667	0.6667
Query: 3' cuCG-AGGACCUCCUGUCCCu 5'
|| | || |||||||
Ref: 5' agGCATGCT-CCTGACAGGGt 3'
Tru-miR-339a	23	Tru_circ_sc2.2_00108	2	intergenic_region	n/a	Up	157	-23.64	2 19	737 756	18	0.7222	0.7778
Query: 3' cuCGA-GGACCUCCUGUCCCu 5'
||| :||| |||||||
Ref: 5' ctGCTGATTGG-CGACAGGGg 3'
Tru-miR-339a	23	Tru_circ_sc2.16_00003	1	intergenic_region	n/a	Up	146	-20.69	2 19	288 311	21	0.619	0.6667
Query: 3' cuCGAG-G-A-CCU-CCUGUCCCu 5'
|||| : | | |||||||
Ref: 5' caGCTCTTTTTCTATCGACAGGGt 3'
Tru-miR-339a	23	Tru_circ_sc2.2_00125	1	intergenic_region	n/a	Up	153	-20.38	2 19	183 204	20	0.7	0.7
Query: 3' cuCGAG-GACC-U-CCUGUCCCu 5'
|| | | || | |||||||
Ref: 5' caGC-CACAGGAATCGACAGGGc 3'
Tru-miR-339a	23	Tru_circ00095_001	3	exon	10377266,	Up	154	-21.07	2 19	570 593	21	0.6667	0.7143
Query: 3' cuCGAG-G-A-C-CUCCUGUCCCu 5'
|||| | | |: |||||||
Ref: 5' tgGCTCACCTAACGGTGACAGGGt 3'
Tru-miR-339a	23	Tru_circ00095_002	4	exon	10377266,	Up	154	-21.07	2 19	570 593	21	0.6667	0.7143
Query: 3' cuCGAG-G-A-C-CUCCUGUCCCu 5'
|||| | | |: |||||||
Ref: 5' tgGCTCACCTAACGGTGACAGGGt 3'
Tru-miR-339a	23	Tru_circ_sc2.2_00263	10	intergenic_region	n/a	Up	153	-21.79	2 16	875 893	15	0.8	0.8
Query: 3' cucgaG-GACCUCCUGUCCCu 5'
| || | ||||||||
Ref: 5' tataaCACT-G-GGACAGGGa 3'
Tru-miR-339a	23	Tru_circ_sc2.1_00117	6	intergenic_region	n/a	Up	151	-23.19	2 16	113 134	16	0.75	0.75
Query: 3' cucgaGGACC-U-CCUGUCCCu 5'
|| || ||||||||
Ref: 5' tataaCCGGGTCGGGACAGGGc 3'
Tru-miR-339a	23	Tru_circ_sc2.2_00106	2	intergenic_region	n/a	Up	157	-23.64	2 19	480 499	18	0.7222	0.7778
Query: 3' cuCGA-GGACCUCCUGUCCCu 5'
||| :||| |||||||
Ref: 5' ctGCTGATTGG-CGACAGGGg 3'
Tru-miR-339a	23	Tru_circ_sc2.2_00079	4	intergenic_region	n/a	Up	148	-21.28	2 13	223 242	11	0.8182	0.9091
Query: 3' cucgaggaCCUCCUGUCCCu 5'
| :||||||||
Ref: 5' gacgggaaGCGGGACAGGGa 3'
Tru-miR-339a	23	Tru_circ02342_002	3	exon	10379008,	Up	152	-21.11	2 19	671 688	17	0.7059	0.7647
Query: 3' cuCGAGGACCUCCUGUCCCu 5'
| |:|| ||||||||
Ref: 5' tgGATTCT-C-GGACAGGGg 3'
Tru-miR-339a	23	Tru_circ_sc2.5_00176	1	intergenic_region	n/a	Up	147	-20.06	2 18	15 32	16	0.6875	0.75
Query: 3' cucGAGGACCUCCUGUCCCu 5'
| :|| | |||||||
Ref: 5' acaCATCT-G-TGACAGGGa 3'
Tru-miR-339a	23	Tru_circ_sc2.1_00115	2	intergenic_region	n/a	Up	151	-23.19	2 16	113 134	16	0.75	0.75
Query: 3' cucgaGGACC-U-CCUGUCCCu 5'
|| || ||||||||
Ref: 5' tataaCCGGGTCGGGACAGGGc 3'
Tru-miR-339a	23	Tru_circ_sc2.5_00066	7	intergenic_region	n/a	Up	150	-21.77	2 19	147 168	19	0.6842	0.6842
Query: 3' cuCGAGG-AC-CUCCUGUCCCu 5'
|| || | | |||||||
Ref: 5' ggGCGCCACGACACGACAGGGa 3'
Tru-miR-344d-2-5p	3	Tru_circ_sc2.5_00091	1	intergenic_region	n/a	Up	152	-21.85	2 17	209 228	17	0.7059	0.7647
Query: 3' ucGGGA-CC-UUAUAUCGGu 5'
:||| || |||||||
Ref: 5' tgTCCTAGGTTTTATAGCCa 3'
Tru-miR-344d-2-5p	3	Tru_circ_sc2.3_00248	4	intergenic_region	n/a	Up	163	-20.48	2 17	460 476	15	0.8667	0.8667
Query: 3' ucGGGACCUUAUAUCGGu 5'
| || ||||||||||
Ref: 5' agCGCT-GAATATAGCCt 3'
Tru-miR-344d-2-5p	3	Tru_circ_sc2.11_00007	2	intergenic_region	n/a	Up	164	-20.48	2 17	222 242	18	0.7778	0.8333
Query: 3' ucGG-GAC-C-UUAUAUCGGu 5'
|: ||| | |||||||||
Ref: 5' ggCTGCTGCGCAATATAGCCa 3'
Tru-miR-3533	3	Tru_circ_sc2.4_00018	2	intergenic_region	n/a	Up	152	-20.67	2 18	246 268	20	0.7	0.75
Query: 3' agCUGC--AG-U-GUGAAGUACu 5'
||:| || | | |||||||
Ref: 5' gaGATGTCTCGATCTCTTCATGa 3'
Tru-miR-3533	3	Tru_circ_sc2.17_00013	6	intergenic_region	n/a	Up	164	-20.06	2 18	17 34	16	0.75	0.9375
Query: 3' agCUGCAGUGUGAAGUACu 5'
||:| ||::|||||||
Ref: 5' aaGATG-CATGCTTCATGa 3'
Tru-miR-3533	3	Tru_circ04949_001	2	exon	10372910,	Up	160	-22.92	2 18	124 141	16	0.8125	0.8125
Query: 3' agCUGCAGUGUGAAGUACu 5'
| |||| | |||||||
Ref: 5' tcGTCGTCTC-CTTCATGa 3'
Tru-miR398g-5p	24	Tru_circ_sc2.4_00182	7	intergenic_region	n/a	Up	156	-24.29	2 17	172 190	16	0.75	0.8125
Query: 3' caAGG-GUCGAGCGGGGGu 5'
||| | :||||||||
Ref: 5' ccTCCTCCTTTCGCCCCCt 3'
Tru-miR398g-5p	24	Tru_circ04635_004	1	exon	10379507,	Up	163	-33.96	2 16	135 152	14	0.7857	1
Query: 3' caaGGGUCGAGCGGGGGu 5'
:||:|:||||||||
Ref: 5' tcaTCCGGTTCGCCCCCa 3'
Tru-miR398g-5p	24	Tru_circ_sc2.1_00184	3	intergenic_region	n/a	Up	156	-20.45	2 17	530 549	17	0.7647	0.7647
Query: 3' caAG-GGU-CGAGCGGGGGu 5'
|| | | | ||||||||
Ref: 5' cgTCACGATGATCGCCCCCc 3'
Tru-miR398g-5p	24	Tru_circ_sc2.5_00072	8	intergenic_region	n/a	Up	144	-21.43	2 14	1 14	13	0.7692	0.7692
Query: 3' caaggGUCG-AGCGGGGGu 5'
|| | |||||||
Ref: 5' ----aCA-CGGCGCCCCCa 3'
Tru-miR398g-5p	24	Tru_circ_sc2.4_00028	2	intergenic_region	n/a	Up	142	-23.33	2 11	58 75	9	0.8889	0.8889
Query: 3' caagggucGAGCGGGGGu 5'
| |||||||
Ref: 5' aaagggccCACGCCCCCc 3'
Tru-miR398g-5p	24	Tru_circ_sc2.3_00163	4	intergenic_region	n/a	Up	155	-22.68	2 16	966 985	16	0.75	0.8125
Query: 3' caaGG-GU-CGAGCGGGGGu 5'
|: || |||||||||
Ref: 5' tagCTACATACTCGCCCCCt 3'
Tru-miR398g-5p	24	Tru_circ_sc2.10_00022	4	intergenic_region	n/a	Up	156	-25.01	2 14	997 1013	12	0.9167	0.9167
Query: 3' caaggGUCGAGCGGGGGu 5'
|||| |||||||
Ref: 5' agcagCAGC-CGCCCCCt 3'
Tru-miR398g-5p	24	Tru_circ_sc2.5_00130	1	intergenic_region	n/a	Up	155	-27.71	2 17	146 163	16	0.75	0.8125
Query: 3' caA-GGGUCGAGCGGGGGu 5'
| |||| : |||||||
Ref: 5' tcTACCCA-TGCGCCCCCg 3'
Tru-miR398g-5p	24	Tru_circ_sc2.7_00010	1	intergenic_region	n/a	Up	155	-22.99	2 17	874 890	15	0.7333	0.8667
Query: 3' caAGGGUCGAGCGGGGGu 5'
|:: || ||||||||
Ref: 5' ccTTTGAG-TCGCCCCCa 3'
Tru-miR398g-5p	24	Tru_circ04635_007	3	exon	10379507,	Up	163	-33.96	2 16	372 389	14	0.7857	1
Query: 3' caaGGGUCGAGCGGGGGu 5'
:||:|:||||||||
Ref: 5' tcaTCCGGTTCGCCCCCa 3'
Tru-miR398g-5p	24	Tru_circ04635_008	6	exon	10379507,	Up	163	-33.96	2 16	535 552	14	0.7857	1
Query: 3' caaGGGUCGAGCGGGGGu 5'
:||:|:||||||||
Ref: 5' tcaTCCGGTTCGCCCCCa 3'
Tru-miR398g-5p	24	Tru_circ_sc2.1_00023	3	intergenic_region	n/a	Up	146	-20.93	2 17	82 97	15	0.6	0.8667
Query: 3' caAGGGUCGAGCGGGGGu 5'
|:::| : |||||||
Ref: 5' taTTTTA-T-CGCCCCCg 3'
Tru-miR398g-5p	24	Tru_circ_sc2.5_00110	4	intergenic_region	n/a	Up	151	-27.82	2 17	411 431	18	0.7222	0.7778
Query: 3' caAGG--GUCGA-GCGGGGGu 5'
||| || :| |||||||
Ref: 5' atTCCAGCATTTGCGCCCCCt 3'
Tru-miR398g-5p	24	Tru_circ07160_001	2	exon	10372194,	Up	160	-25.83	2 17	168 186	16	0.8125	0.8125
Query: 3' caAGGGUCGA-GCGGGGGu 5'
| ||| || |||||||
Ref: 5' ttTACCAACTCCGCCCCCa 3'
Tru-miR398g-5p	24	Tru_circ06604_001	2	exon	10373914,	Up	151	-24.86	2 13	23 39	11	0.9091	0.9091
Query: 3' caagggUCGAGCGGGGGu 5'
||| |||||||
Ref: 5' ccgcggAGC-CGCCCCCg 3'
Tru-miR398g-5p	24	Tru_circ_sc2.1_00022	3	intergenic_region	n/a	Up	146	-20.93	2 17	45 60	15	0.6	0.8667
Query: 3' caAGGGUCGAGCGGGGGu 5'
|:::| : |||||||
Ref: 5' taTTTTA-T-CGCCCCCg 3'
Tru-miR398g-5p	24	Tru_circ_sc2.4_00158	2	intergenic_region	n/a	Up	158	-24.96	2 15	178 196	14	0.8571	0.8571
Query: 3' caagGGU-CGAGCGGGGGu 5'
| | ||||||||||
Ref: 5' ctggCGATGCTCGCCCCCt 3'
Tru-miR398g-5p	24	Tru_circ_sc2.5_00056	4	intergenic_region	n/a	Up	152	-22.86	2 17	127 148	19	0.6842	0.7368
Query: 3' caAGG-GU-C-G-AGCGGGGGu 5'
||| || : ||||||||
Ref: 5' aaTCCTCATCTTATCGCCCCCt 3'
Tru-miR398g-5p	24	Tru_circ_sc2.15_00010	4	intergenic_region	n/a	Up	146	-21.12	2 15	960 977	13	0.7692	0.7692
Query: 3' caagGGUCGAGCGGGGGu 5'
|| | |||||||
Ref: 5' taggCCTTCGCGCCCCCc 3'
Tru-miR398g-5p	24	Tru_circ_sc2.12_00033	3	intergenic_region	n/a	Up	162	-31.06	2 17	14 29	15	0.8667	0.8667
Query: 3' caAGGGUCGAGCGGGGGu 5'
|||| || |||||||
Ref: 5' atTCCC-GC-CGCCCCCa 3'
Tru-miR398g-5p	24	Tru_circ06623_001	2	exon	10373717,	Up	151	-27.35	2 16	611 629	15	0.7333	0.8
Query: 3' caaG-GGUCGAGCGGGGGu 5'
| ||: ||||||||
Ref: 5' aggCACCGAATCGCCCCCa 3'
Tru-miR398g-5p	24	Tru_circ_sc2.11_00025	1	intergenic_region	n/a	Up	146	-20.79	2 16	82 98	14	0.7143	0.7857
Query: 3' caaGGGUCGAGCGGGGGu 5'
:| | | |||||||
Ref: 5' cgaTCAAAC-CGCCCCCg 3'
Tru-miR398g-5p	24	Tru_circ_sc2.3_00025	1	intergenic_region	n/a	Up	160	-26.77	2 17	628 645	15	0.8	0.8667
Query: 3' caAGGGUCGAGCGGGGGu 5'
||:| |||||||||
Ref: 5' cgTCTCTTCTCGCCCCCc 3'
Tru-miR398g-5p	24	Tru_circ_sc2.4_00063	9	intergenic_region	n/a	Up	153	-22.86	2 15	103 119	13	0.8462	0.8462
Query: 3' caagGGUCGAGCGGGGGu 5'
|| || |||||||
Ref: 5' tggaCC-GCCCGCCCCCc 3'
Tru-miR398g-5p	24	Tru_circ_sc2.4_00063	9	intergenic_region	n/a	Up	151	-22.58	2 17	1099 1115	15	0.7333	0.8
Query: 3' caAGGGUCGAGCGGGGGu 5'
| || |: |||||||
Ref: 5' ttTGCC-GTCCGCCCCCt 3'
Tru-miR408-5p	21	Tru_circ_sc2.17_00016	5	intergenic_region	n/a	Up	155	-21.89	2 16	725 744	15	0.8	0.8
Query: 3' ggagA-AGCGACCGAGGGAg 5'
| | || ||||||||
Ref: 5' tgagTATAGCAGGCTCCCTc 3'
Tru-miR408-5p	21	Tru_circ_sc2.17_00017	5	intergenic_region	n/a	Up	155	-21.89	2 16	725 744	15	0.8	0.8
Query: 3' ggagA-AGCGACCGAGGGAg 5'
| | || ||||||||
Ref: 5' tgagTATAGCAGGCTCCCTc 3'
Tru-miR408-5p	21	Tru_circ_sc2.8_00105	6	intergenic_region	n/a	Up	153	-20.63	2 18	317 336	17	0.7059	0.7647
Query: 3' ggAGAAGCGA-CCGAGGGAg 5'
| || :| ||||||||
Ref: 5' agTATTAATTGGGCTCCCTc 3'
Tru-miR408-5p	21	Tru_circ04402_001	3	exon	10379778,	Up	160	-20.64	2 18	292 309	16	0.8125	0.8125
Query: 3' ggAGAAGCGACCGAGGGAg 5'
|| || || |||||||
Ref: 5' caTCATCTCT-GCTCCCTc 3'
Tru-miR408-5p	21	Tru_circ_sc2.3_00163	4	intergenic_region	n/a	Up	155	-23.85	2 16	1035 1053	14	0.7857	0.8571
Query: 3' ggagAAGCGACCGAGGGAg 5'
| ||: ||||||||
Ref: 5' caaaTCCGTGGGCTCCCTc 3'
Tru-miR408-5p	21	Tru_circ_sc2.5_00162	5	intergenic_region	n/a	Up	173	-29.33	2 18	8 27	17	0.8824	0.8824
Query: 3' ggAGAA-GCGACCGAGGGAg 5'
|||| |||| |||||||
Ref: 5' acTCTTACGCTTGCTCCCTt 3'
Tru-miR408-5p	21	Tru_circ_sc2.1_00013	5	intergenic_region	n/a	Up	153	-20.76	2 18	319 338	17	0.7059	0.7647
Query: 3' ggA-GAAGCGACCGAGGGAg 5'
| || | :| |||||||
Ref: 5' ttTGCTCCCTTTGCTCCCTc 3'
Tru-miR408-5p	21	Tru_circ_sc2.6_00085	4	intergenic_region	n/a	Up	152	-20.86	2 18	271 290	18	0.7222	0.7222
Query: 3' ggAGA-AGCGAC-CGAGGGAg 5'
||| | | | |||||||
Ref: 5' ttTCTATAAC-GAGCTCCCTc 3'
Tru-miR408-5p	21	Tru_circ_sc2.17_00013	6	intergenic_region	n/a	Up	155	-21.89	2 16	812 831	15	0.8	0.8
Query: 3' ggagA-AGCGACCGAGGGAg 5'
| | || ||||||||
Ref: 5' tgagTATAGCAGGCTCCCTc 3'
Tru-miR408-5p	21	Tru_circ_sc2.9_00018	4	intergenic_region	n/a	Up	154	-21.29	2 17	650 666	15	0.8	0.8
Query: 3' ggaGAAGCGACCGAGGGAg 5'
| | | |||||||||
Ref: 5' cggC-T-GATGGCTCCCTt 3'
Tru-miR408-5p	21	Tru_circ07883_002	3	exon	10371221,	Up	150	-20.39	2 17	189 209	18	0.7222	0.7778
Query: 3' ggaG-AAGCGAC--CGAGGGAg 5'
| ||:| || |||||||
Ref: 5' tggCGTTTG-TGACGCTCCCTc 3'
Tru-miR408-5p	21	Tru_circ04836_004	4	exon	10372796,	Up	148	-23.1	2 17	364 382	15	0.7333	0.7333
Query: 3' ggaGAAGCGACCGAGGGAg 5'
|| | | |||||||
Ref: 5' tccCTCCTCAAGCTCCCTc 3'
Tru-miR408-5p	21	Tru_circ07849_002	5	exon	10371278,	Up	153	-20.99	2 18	354 373	17	0.7059	0.7647
Query: 3' ggAGAAG-CGACCGAGGGAg 5'
||| | |: |||||||
Ref: 5' agTCTACTGTCAGCTCCCTc 3'
Tru-miR408-5p	21	Tru_circ_sc2.14_00004	7	intergenic_region	n/a	Up	149	-20.49	2 18	343 359	17	0.7647	0.7647
Query: 3' ggA-GAAGCGACCGAGGGAg 5'
| |||| | |||||||
Ref: 5' aaTGCTTC-C--GCTCCCTc 3'
Tru-miR408-5p	21	Tru_circ_sc2.2_00236	2	intergenic_region	n/a	Up	164	-22.89	2 18	398 418	19	0.7895	0.7895
Query: 3' ggA-G-AAGC-GACCGAGGGAg 5'
| | |||| || |||||||
Ref: 5' atTCCGTTCGTCT-GCTCCCTg 3'
Tru-miR408-5p	21	Tru_circ07849_003	7	exon	10371278,	Up	153	-20.99	2 18	354 373	17	0.7059	0.7647
Query: 3' ggAGAAG-CGACCGAGGGAg 5'
||| | |: |||||||
Ref: 5' agTCTACTGTCAGCTCCCTc 3'
Tru-miR408-5p	21	Tru_circ_sc2.9_00023	2	intergenic_region	n/a	Up	161	-23.75	2 18	210 230	18	0.7222	0.8333
Query: 3' ggAGAAGC-GA-CCGAGGGAg 5'
|:|||| :| |||||||
Ref: 5' atTTTTCGTTTCCGCTCCCTt 3'
Tru-miR408-5p	21	Tru_circ_sc2.11_00069	3	intergenic_region	n/a	Up	148	-20.74	2 18	483 500	16	0.6875	0.75
Query: 3' ggAGAAGCGACCGAGGGAg 5'
|| |:| |||||||
Ref: 5' acTCCTTG-ACGCTCCCTt 3'
Tru-miR408-5p	21	Tru_circ_sc2.8_00017	4	intergenic_region	n/a	Up	160	-24.1	2 17	476 497	18	0.7778	0.7778
Query: 3' ggaGA-A-G-CGACCGAGGGAg 5'
|| | | ||| |||||||
Ref: 5' tgaCTGTCCTGCTTGCTCCCTc 3'
Tru-miR408-5p	21	Tru_circ_sc2.6_00179	4	intergenic_region	n/a	Up	150	-20.04	2 17	488 505	16	0.75	0.75
Query: 3' ggaGAAGCGAC-CGAGGGAg 5'
||| | | |||||||
Ref: 5' taaCTT-G-GGAGCTCCCTc 3'
Tru-miR408-5p	21	Tru_circ_sc2.3_00203	4	intergenic_region	n/a	Up	148	-20.18	2 14	879 898	14	0.7857	0.7857
Query: 3' ggagaaG-C-GACCGAGGGAg 5'
| | | ||||||||
Ref: 5' gctggaCGGAC-GGCTCCCTa 3'
Tru-miR414	5	Tru_circ_sc2.1_00374	2	intergenic_region	n/a	Up	165	-20.45	2 19	226 249	20	0.8	0.8
Query: 3' acuGCUACU-A--CUACUACUACu 5'
|| ||| | ||||||||||
Ref: 5' cttCGCTGACTCCGATGATGATGg 3'
Tru-miR414	5	Tru_circ_sc2.9_00086	14	intergenic_region	n/a	Up	167	-21.5	2 20	667 688	19	0.7368	0.8421
Query: 3' acUGCUA-CUACUACUACUACu 5'
:|||| |:| | |||||||
Ref: 5' caGCGATGGGTCAAGATGATGa 3'
Tru-miR414	5	Tru_circ_sc2.9_00102	2	intergenic_region	n/a	Up	169	-24.19	2 18	363 386	19	0.7895	0.8421
Query: 3' acugCUAC-U-A-CUACUACUACu 5'
|||| : | ||||||||||
Ref: 5' agtgGATGCGTTTGATGATGATGa 3'
Tru-miR414	5	Tru_circ01059_002	1	exon	10375427,	Up	165	-20.45	2 19	95 118	20	0.8	0.8
Query: 3' acuGCUACU-A--CUACUACUACu 5'
|| ||| | ||||||||||
Ref: 5' cttCGCTGACTCCGATGATGATGg 3'
Tru-miR414	5	Tru_circ_sc2.2_00142	7	intergenic_region	n/a	Up	174	-20.42	2 20	527 547	19	0.7895	0.8947
Query: 3' acUGCUACUACUA-CUACUACu 5'
|:||||:| || |||||||
Ref: 5' tcATGATGGT-ATAGATGATGg 3'
Tru-miR-466f-3p	4	Tru_circ_sc2.3_00079	1	intergenic_region	n/a	Up	160	-20.11	2 17	391 408	15	0.8	0.8667
Query: 3' cuCCCACAUACACACACa 5'
|| |||: |||||||
Ref: 5' aaGGATGTGAGTGTGTGa 3'
Tru-miR-466f-3p	4	Tru_circ_sc2.10_00022	4	intergenic_region	n/a	Up	163	-20.16	2 16	200 217	14	0.8571	0.9286
Query: 3' cucCCACAUACACACACa 5'
||| |:||||||||
Ref: 5' ccaGGTATGTGTGTGTGa 3'
Tru-miR-466f-3p	4	Tru_circ_sc2.5_00045	2	intergenic_region	n/a	Up	148	-21.41	2 17	32 51	17	0.7059	0.7059
Query: 3' cuCCCA-C-AUACACACACa 5'
|||| | |||||||
Ref: 5' ggGGGTAAAAAGGTGTGTGt 3'
Tru-miR-466f-3p	4	Tru_circ_sc2.4_00219	3	intergenic_region	n/a	Up	164	-20.2	2 17	513 531	16	0.8125	0.875
Query: 3' cuCCCACAU-ACACACACa 5'
|| |||: ||||||||
Ref: 5' ctGGTTGTGCTGTGTGTGt 3'
Tru-miR-669	8	Tru_circ_sc2.2_00272	3	intergenic_region	n/a	Up	172	-27.87	2 17	8 26	15	0.9333	0.9333
Query: 3' gugUGCGUGUUCGUGUGUg 5'
||||||| |||||||
Ref: 5' gagACGCACACGCACACAc 3'
Tru-miR-669	8	Tru_circ_sc2.6_00169	2	intergenic_region	n/a	Up	163	-20.17	2 17	18 35	15	0.8667	0.8667
Query: 3' gugUGCGUGUUCGUGUGUg 5'
|||| || |||||||
Ref: 5' aagACGC-CATGCACACAa 3'
Tru-miR-669	8	Tru_circ_sc2.1_00272	2	intergenic_region	n/a	Up	160	-23.13	2 18	19 36	16	0.75	0.875
Query: 3' guGUGCGUGUUCGUGUGUg 5'
|| ||:| :|||||||
Ref: 5' taCAGGCGC-GGCACACAg 3'
Tru-miR-669	8	Tru_circ00016_001	2	exon	10377211,	Up	156	-21.72	2 18	59 79	19	0.6842	0.7895
Query: 3' guGUGCG-U-G-UUCGUGUGUg 5'
| ||| | : :||||||||
Ref: 5' ctC-CGCAATTCGAGCACACAa 3'
Tru-miR-669	8	Tru_circ_sc2.6_00170	1	intergenic_region	n/a	Up	163	-20.17	2 17	18 35	15	0.8667	0.8667
Query: 3' gugUGCGUGUUCGUGUGUg 5'
|||| || |||||||
Ref: 5' aagACGC-CATGCACACAa 3'
Tru-miR-669	8	Tru_circ_sc2.1_00456	4	intergenic_region	n/a	Up	177	-31.84	2 18	473 493	18	0.8889	0.8889
Query: 3' guGUGCGUGU-U-CGUGUGUg 5'
|||||||| | |||||||
Ref: 5' caCACGCACACACGCACACAc 3'
Tru-miR-669	8	Tru_circ_sc2.1_00456	4	intergenic_region	n/a	Up	148	-23.1	2 13	457 477	13	0.7692	0.8462
Query: 3' gugugcgUGU-U-CGUGUGUg 5'
||| : |||||||
Ref: 5' agccaaaACAGGCGCACACAc 3'
Tru-miR-669	8	Tru_circ_sc2.2_00222	12	intergenic_region	n/a	Up	169	-20.69	2 18	264 284	18	0.8333	0.8333
Query: 3' guG-UGCGUGUU-CGUGUGUg 5'
| ||| |||| |||||||
Ref: 5' ttCAACGAACAACGCACACAt 3'
Tru-miR-669	8	Tru_circ_sc2.6_00123	4	intergenic_region	n/a	Up	177	-30.15	2 18	237 255	16	0.9375	0.9375
Query: 3' guGUGCGUGUUCGUGUGUg 5'
|||||||| |||||||
Ref: 5' ccCACGCACACGCACACAc 3'
Tru-miR-466i-5p	13	Tru_circ_sc2.4_00132	2	intergenic_region	n/a	Up	188	-34.94	2 21	301 322	19	0.8947	0.9474
Query: 3' ugUGUGUGUGUGAGUGUGUGUg 5'
:||||||||| ||||||||
Ref: 5' gaGCACACACACACACACACAc 3'
Tru-miR-466i-5p	13	Tru_circ_sc2.2_00112	13	intergenic_region	n/a	Up	171	-23.89	2 21	2800 2821	20	0.7	0.9
Query: 3' ugUGUG-UGUGUGAGUGUGUGUg 5'
|||| |::::| ||||||||
Ref: 5' caACACGATGTGC-CACACACAt 3'
Tru-miR-466i-5p	13	Tru_circ_sc2.13_00018	7	intergenic_region	n/a	Down	156	-21.25	2 21	578 602	22	0.6364	0.7273
Query: 3' ugUGU-GUGUGU-GAG-UGUGUGUg 5'
||: || : | || |||||||
Ref: 5' ctACGCCAAGGAGGTCGACACACAc 3'
Tru-miR-466i-5p	13	Tru_circ_sc2.1_00090	9	intergenic_region	n/a	Up	154	-20.21	2 20	695 715	18	0.6111	0.8333
Query: 3' uguGUGUGUGUGAGUGUGUGUg 5'
:|| : : :|||||||||
Ref: 5' gttTAC-TTTTTTCACACACAc 3'
Tru-miR-466i-5p	13	Tru_circ00520_001	4	exon	10373996,	Up	172	-23.13	2 21	221 244	21	0.7619	0.8095
Query: 3' ugUGU-GUGUGUG-AGUGUGUGUg 5'
||| | ||||: | |||||||
Ref: 5' ccACAGCTCACATATGACACACAt 3'
Tru-miR-466i-5p	13	Tru_circ_sc2.1_00314	5	intergenic_region	n/a	Up	168	-21	2 21	12 34	20	0.75	0.8
Query: 3' ugUGUGUG-UGUGAGUGUGUGUg 5'
|| ||| ||| :|||||||
Ref: 5' aaACCCACAACAGATACACACAt 3'
Tru-miR-466i-5p	13	Tru_circ06375_002	2	exon	10375514,	Up	156	-20.91	2 21	769 791	20	0.65	0.75
Query: 3' ugUGUGUG-UGUGAGUGUGUGUg 5'
|:|| | ||: |||||||
Ref: 5' cgATACCCAACGAGAACACACAc 3'
Tru-miR-466i-5p	13	Tru_circ_sc2.4_00131	3	intergenic_region	n/a	Up	188	-34.94	2 21	301 322	19	0.8947	0.9474
Query: 3' ugUGUGUGUGUGAGUGUGUGUg 5'
:||||||||| ||||||||
Ref: 5' gaGCACACACACACACACACAc 3'
Tru-miR-466i-5p	13	Tru_circ06375_001	2	exon	10375514,	Up	156	-20.91	2 21	769 791	20	0.65	0.75
Query: 3' ugUGUGUG-UGUGAGUGUGUGUg 5'
|:|| | ||: |||||||
Ref: 5' cgATACCCAACGAGAACACACAc 3'
Tru-miR-466i-5p	13	Tru_circ_sc2.1_00091	9	intergenic_region	n/a	Up	154	-20.21	2 20	965 985	18	0.6111	0.8333
Query: 3' uguGUGUGUGUGAGUGUGUGUg 5'
:|| : : :|||||||||
Ref: 5' gttTAC-TTTTTTCACACACAc 3'
Tru-miR-466i-5p	13	Tru_circ_sc2.1_00238	9	intergenic_region	n/a	Up	192	-38.32	2 21	473 496	21	0.9048	0.9048
Query: 3' ugUGUGUGUGUG-A-GUGUGUGUg 5'
|||||||||| | ||||||||
Ref: 5' acACACACACACATACACACACAc 3'
Tru-miR-466i-5p	13	Tru_circ_sc2.1_00456	4	intergenic_region	n/a	Up	192	-39.32	2 21	486 507	19	0.9474	0.9474
Query: 3' ugUGUGUGUGUGAGUGUGUGUg 5'
|||||||||| ||||||||
Ref: 5' gcACACACACACACACACACAc 3'
Tru-miR-466i-5p	13	Tru_circ_sc2.7_00117	4	intergenic_region	n/a	Up	167	-24.59	2 21	70 92	21	0.7619	0.7619
Query: 3' ugUGUGU-GU-GUGAGUGUGUGUg 5'
||||| | ||| |||||||
Ref: 5' agACACAGAACCAC-AACACACAc 3'
Tru-miR477	2	Tru_circ_sc2.4_00182	7	intergenic_region	n/a	Up	164	-24.55	2 17	697 714	15	0.8667	0.8667
Query: 3' agAGGGGAUUCCGGAUAu 5'
||| || ||||||||
Ref: 5' atTCCGCTCAGGCCTATa 3'
Tru-miR477	2	Tru_circ_sc2.4_00219	3	intergenic_region	n/a	Up	155	-22.96	2 16	38 55	14	0.7143	0.9286
Query: 3' agaGGGGAUUCCGGAUAu 5'
:|:||: |||||||
Ref: 5' ggcTCTCTGTGGCCTATg 3'
Tru-miR482	7	Tru_circ_sc2.1_00220	1	intergenic_region	n/a	Up	165	-24.2	2 19	567 590	21	0.7619	0.8095
Query: 3' ucUCCUUA-C-C--CUCCUUAACc 5'
|||||| | | |:|||||||
Ref: 5' taAGGAATGGTGTCGGGGAATTGa 3'
Tru-miR482	7	Tru_circ00455_001	2	exon	10373766,	Up	170	-20.15	2 19	386 406	18	0.8333	0.8333
Query: 3' ucUCCU-UACCCUCCUUAACc 5'
| || | |||||||||||
Ref: 5' gaAAGATAAGGGAGGAATTGc 3'
Tru-miR482	7	Tru_circ08023_001	3	exon	10371303,	Up	178	-28.65	2 19	336 355	17	0.8824	0.9412
Query: 3' ucUCCUUACCCUCCUUAACc 5'
|||||||| :|||||||
Ref: 5' tcAGGAATGGTGGGAATTGg 3'
Tru-miR482	7	Tru_circ_sc2.1_00416	2	intergenic_region	n/a	Up	157	-21.08	2 19	206 226	19	0.7368	0.7368
Query: 3' ucU-C-CUUACCCUCCUUAACc 5'
| | | |||| |||||||
Ref: 5' ctATGCGTTTGGG-GGAATTGg 3'
Tru-miR482	7	Tru_circ_sc2.4_00227	3	intergenic_region	n/a	Up	154	-21.15	2 19	376 399	21	0.6667	0.7143
Query: 3' ucUCC-UU-ACCC-U-CCUUAACc 5'
:|| | |||| |||||||
Ref: 5' agGGGCTACTGGGTCTGGAATTGc 3'
Tru-miR482	7	Tru_circ07669_001	7	exon	10371646,	Up	153	-20.16	2 18	1984 2006	19	0.6842	0.7368
Query: 3' ucuCC-UUACC-C-UCCUUAACc 5'
|| :|||| |||||||
Ref: 5' tctGGTGATGGATTTGGAATTGg 3'
Tru-miR482	7	Tru_circ00455_002	2	exon	10373766,	Up	170	-20.15	2 19	349 369	18	0.8333	0.8333
Query: 3' ucUCCU-UACCCUCCUUAACc 5'
| || | |||||||||||
Ref: 5' gaAAGATAAGGGAGGAATTGc 3'
Tru-miR-497	9	Tru_circ_sc2.5_00018	2	intergenic_region	n/a	Up	154	-21.65	2 17	101 116	15	0.8	0.8
Query: 3' uuGGUGUCACACGACGAc 5'
|||| | |||||||
Ref: 5' ccCCAC-G-CTGCTGCTg 3'
Tru-miR-497	9	Tru_circ05562_001	3	exon	10375947,	Up	148	-22.78	2 17	59 80	19	0.6316	0.7368
Query: 3' uuGG-UGUC-A-C-ACGACGAc 5'
|| :|:| | |||||||
Ref: 5' gaCCGGCGGTTTTCTGCTGCTg 3'
Tru-miR-497	9	Tru_circ_sc2.10_00070	3	intergenic_region	n/a	Up	156	-22.18	2 17	49 68	17	0.7059	0.8235
Query: 3' uuGGU-GUC-ACACGACGAc 5'
||: |:| | |||||||
Ref: 5' ctCCGTCGGTTCTGCTGCTg 3'
Tru-miR-497	9	Tru_circ_sc2.7_00001	6	intergenic_region	n/a	Up	163	-22.18	2 16	156 174	15	0.8667	0.8667
Query: 3' uugGUGUCAC-ACGACGAc 5'
|| |||| |||||||
Ref: 5' ataCAAAGTGCTGCTGCTg 3'
Tru-miR-497	9	Tru_circ_sc2.13_00018	7	intergenic_region	n/a	Down	156	-22.38	2 17	261 279	16	0.6875	0.875
Query: 3' uuGGUGUCA-CACGACGAc 5'
| :::|| ||||||||
Ref: 5' ggCGGTGGTAGTGCTGCTg 3'
Tru-miR-497	9	Tru_circ_sc2.1_00023	3	intergenic_region	n/a	Up	155	-22.31	2 17	443 460	16	0.75	0.8125
Query: 3' uuG-GUGUCACACGACGAc 5'
| | |:| ||||||||
Ref: 5' ttCGCTCGG-GTGCTGCTg 3'
Tru-miR-497	9	Tru_circ_sc2.10_00071	20	intergenic_region	n/a	Up	156	-22.18	2 17	49 68	17	0.7059	0.8235
Query: 3' uuGGU-GUC-ACACGACGAc 5'
||: |:| | |||||||
Ref: 5' ctCCGTCGGTTCTGCTGCTg 3'
Tru-miR-497	9	Tru_circ_sc2.1_00022	3	intergenic_region	n/a	Up	155	-22.31	2 17	406 423	16	0.75	0.8125
Query: 3' uuG-GUGUCACACGACGAc 5'
| | |:| ||||||||
Ref: 5' ttCGCTCGG-GTGCTGCTg 3'
Tru-miR-497	9	Tru_circ_sc2.10_00044	4	intergenic_region	n/a	Up	156	-20.81	2 17	202 222	18	0.7222	0.7778
Query: 3' uuGG-UGUC-AC-ACGACGAc 5'
|| :||| | |||||||
Ref: 5' acCCGGCAGCCGCTGCTGCTg 3'
Tru-miR-522-3p	5	Tru_circ_sc2.9_00109	5	intergenic_region	n/a	Up	158	-21.47	2 17	381 396	15	0.8	0.8667
Query: 3' guGAGGUUUCCCUUGGUa 5'
|||| :| |||||||
Ref: 5' tgCTCC-GA-GGAACCAt 3'
Tru-miR-522-3p	5	Tru_circ_sc2.7_00058	1	intergenic_region	n/a	Up	162	-20.94	2 17	562 577	15	0.8667	0.8667
Query: 3' guGAGGUUUCCCUUGGUa 5'
| ||||| |||||||
Ref: 5' caC-CCAAA-GGAACCAg 3'
Tru-miR-522-3p	5	Tru_circ_sc2.3_00124	1	intergenic_region	n/a	Up	155	-22.41	2 16	49 70	18	0.7222	0.7778
Query: 3' gugAGG-U-UU-C-CCUUGGUa 5'
||| | :| | |||||||
Ref: 5' cgaTCCAAGGATGGGGAACCAt 3'
Tru-miR-522-3p	5	Tru_circ_sc2.6_00109	1	intergenic_region	n/a	Up	160	-20.19	2 17	80 98	16	0.75	0.875
Query: 3' guGAGGUUUC-CCUUGGUa 5'
||:|| :| |||||||
Ref: 5' ttCTTCATGGAGGAACCAt 3'
Tru-miR-522-3p	5	Tru_circ01227_001	4	exon	10374150,	Up	158	-20.17	2 15	124 144	16	0.8125	0.8125
Query: 3' gugaGG-U-UU-CCCUUGGUa 5'
|| | || ||||||||
Ref: 5' ttgaCCAAAAAGGGGAACCAg 3'
Tru-miR-518a-5p	7	Tru_circ_sc2.7_00106	2	intergenic_region	n/a	Up	163	-20.65	2 16	412 430	15	0.8667	0.8667
Query: 3' uccCGAAG-GGAAGCGUCa 5'
||| | |||||||||
Ref: 5' gacGCTCCGCCTTCGCAGg 3'
Tru-miR-518a-5p	7	Tru_circ_sc2.4_00134	3	intergenic_region	n/a	Up	155	-20.71	2 17	266 282	15	0.8	0.8
Query: 3' ucCCGAAGGGAAGCGUCa 5'
||| | ||||||||
Ref: 5' atGGC-TGGCTTCGCAGa 3'
Tru-miR-518a-5p	7	Tru_circ_sc2.5_00023	5	intergenic_region	n/a	Up	163	-22.17	2 17	1615 1631	15	0.8667	0.8667
Query: 3' ucCCGAAGGGAAGCGUCa 5'
||| || ||||||||
Ref: 5' atGGC-TCACTTCGCAGt 3'
Tru-miR-518a-5p	7	Tru_circ_sc2.2_00266	8	intergenic_region	n/a	Up	180	-38.76	2 17	142 159	15	1	1
Query: 3' ucCCGAAGGGAAGCGUCa 5'
|||||||||||||||
Ref: 5' agGGCTTCCCTTCGCAGt 3'
Tru-miR-518a-5p	7	Tru_circ01908_002	7	exon	10373645,	Up	155	-26.94	2 17	299 315	15	0.8	0.8
Query: 3' ucCCGAAGGGAAGCGUCa 5'
||| |||||||||
Ref: 5' cgGGC-GGCCTTCGCAGt 3'
Tru-miR-518a-5p	7	Tru_circ_sc2.2_00267	3	intergenic_region	n/a	Up	180	-38.76	2 17	142 159	15	1	1
Query: 3' ucCCGAAGGGAAGCGUCa 5'
|||||||||||||||
Ref: 5' agGGCTTCCCTTCGCAGt 3'
Tru-miR-518a-5p	7	Tru_circ01908_003	7	exon	10373645,	Up	155	-26.94	2 17	299 315	15	0.8	0.8
Query: 3' ucCCGAAGGGAAGCGUCa 5'
||| |||||||||
Ref: 5' cgGGC-GGCCTTCGCAGt 3'
Tru-miR5298a	11	Tru_circ06234_002	2	exon	10375151,	Up	169	-21.82	2 22	231 253	20	0.75	0.8
Query: 3' gaAGAGAAGAAGAAGAAGAAGUa 5'
|:| ||| ||||||||||
Ref: 5' acTTTGATCTGGTTCTTCTTCAt 3'
Tru-miR5298a	11	Tru_circ_sc2.7_00076	6	intergenic_region	n/a	Up	175	-20.7	2 21	41 62	19	0.7895	0.8947
Query: 3' gaaGAGAAGAAGAAGAAGAAGUa 5'
||| |||:||:|||||||
Ref: 5' ccgCTC-GCTTTTTTTTCTTCAa 3'
Tru-miR5298a	11	Tru_circ01092_006	2	exon	10373849,	Up	173	-21.44	2 22	65 90	23	0.7391	0.7826
Query: 3' gaAGAGAAG-A-AG-AAGAAGAAGUa 5'
|||:| | | || |||||||||
Ref: 5' acTCTTTCCATTTCGATCTTCTTCAt 3'
Tru-miR5298a	11	Tru_circ_sc2.7_00077	6	intergenic_region	n/a	Up	175	-20.7	2 21	51 72	19	0.7895	0.8947
Query: 3' gaaGAGAAGAAGAAGAAGAAGUa 5'
||| |||:||:|||||||
Ref: 5' ccgCTC-GCTTTTTTTTCTTCAa 3'
Tru-miR5298a	11	Tru_circ_sc2.3_00199	5	intergenic_region	n/a	Up	177	-21.92	2 22	1177 1200	21	0.8095	0.8095
Query: 3' gaAGAGAAGAAGAAG-AAGAAGUa 5'
||||| | |||| |||||||
Ref: 5' atTCTCTCCGGCTTCATTCTTCAc 3'
Tru-miR5298a	11	Tru_circ_sc2.11_00024	3	intergenic_region	n/a	Up	169	-20.99	2 22	38 63	23	0.7391	0.7391
Query: 3' gaA-G-AGAAGAAGAAG-AAGAAGUa 5'
| | ||| |||| | |||||||
Ref: 5' ctTGCTTCTCCTTCCCCTTTCTTCAg 3'
Tru-miR5298a	11	Tru_circ_sc2.5_00107	4	intergenic_region	n/a	Up	169	-21.19	2 22	165 189	22	0.7273	0.7727
Query: 3' gaAGAGAAGA-AGA-AGAAGAAGUa 5'
|:||| || || ||||||||
Ref: 5' tcTTTCTCCTCGCTCGCTTCTTCAt 3'
Tru-miR5298a	11	Tru_circ03216_001	2	exon	10378543,	Up	169	-22.03	2 22	9 32	21	0.7619	0.7619
Query: 3' gaAG-AGAAGAAGAAGAAGAAGUa 5'
|| ||| || | ||||||||
Ref: 5' acTCTTCTCCTCCGACTTCTTCAc 3'
Tru-miR5298a	11	Tru_circ03216_002	3	exon	10378543,	Up	169	-22.03	2 22	9 32	21	0.7619	0.7619
Query: 3' gaAG-AGAAGAAGAAGAAGAAGUa 5'
|| ||| || | ||||||||
Ref: 5' acTCTTCTCCTCCGACTTCTTCAc 3'
Tru-miR5298a	11	Tru_circ_sc2.1_00325	4	intergenic_region	n/a	Up	185	-23.12	2 22	94 118	22	0.8182	0.8636
Query: 3' gaAGAGAA-GAA-GAAGAAGAAGUa 5'
|: ||| ||| |||||||||||
Ref: 5' gcTTGCTTGCTTGCTTCTTCTTCAc 3'
Tru-miR5298a	11	Tru_circ01227_001	4	exon	10374150,	Up	180	-21.07	2 21	12 34	19	0.8421	0.8947
Query: 3' gaaGAGAAGAAGAAGAAGAAGUa 5'
||| | |||||:|||||||
Ref: 5' cgaCTCATATTCTTTTTCTTCAg 3'
Tru-miR-574-5p	17	Tru_circ_sc2.2_00272	3	intergenic_region	n/a	Up	169	-26.85	2 18	8 27	16	0.8125	0.9375
Query: 3' gugUGUGGGUGUGUGUGUGu 5'
||:| |||:|||||||
Ref: 5' gagACGCACACGCACACACc 3'
Tru-miR-574-5p	17	Tru_circ_sc2.5_00078	9	intergenic_region	n/a	Up	156	-25.64	2 19	462 479	17	0.7059	0.8235
Query: 3' guGUGUGGGUGUGUGUGUGu 5'
|:|| | |:|||||||
Ref: 5' tcCGCA-GC-CGCACACACt 3'
Tru-miR-574-5p	17	Tru_circ_sc2.1_00339	4	intergenic_region	n/a	Up	157	-22.36	2 19	806 826	19	0.6842	0.7895
Query: 3' guGU-GUGGGUGU-GUGUGUGu 5'
|: :|| || | |||||||
Ref: 5' tcCGTTACGCA-ACCACACACc 3'
Tru-miR-574-5p	17	Tru_circ_sc2.4_00132	2	intergenic_region	n/a	Up	182	-31.96	2 19	302 321	17	0.9412	0.9412
Query: 3' guGUGUGGGUGUGUGUGUGu 5'
||||| |||||||||||
Ref: 5' agCACACACACACACACACa 3'
Tru-miR-574-5p	17	Tru_circ_sc2.9_00086	14	intergenic_region	n/a	Up	160	-20.26	2 18	1901 1919	16	0.75	0.875
Query: 3' gugUGUGGGUGUGUGUGUGu 5'
|:| |:|| |||||||
Ref: 5' gaaATA-CTACTCACACACc 3'
Tru-miR-574-5p	17	Tru_circ_sc2.2_00112	13	intergenic_region	n/a	Up	157	-21.53	2 19	2801 2820	18	0.6667	0.8333
Query: 3' guGUG-UGGGUGUGUGUGUGu 5'
||| |: ::| |||||||
Ref: 5' aaCACGATGTGC-CACACACa 3'
Tru-miR-574-5p	17	Tru_circ_sc2.1_00090	9	intergenic_region	n/a	Up	154	-20.66	2 19	696 716	18	0.6111	0.8333
Query: 3' guGUG-UGGGUGUGUGUGUGu 5'
:|| ::: |||||||||
Ref: 5' ttTACTTTTTTCACACACACa 3'
Tru-miR-574-5p	17	Tru_circ06375_002	2	exon	10375514,	Up	154	-21.73	2 19	772 792	18	0.7222	0.7222
Query: 3' guGUGUGGGU-GUGUGUGUGu 5'
| || | | ||||||||
Ref: 5' taCCCAACGAGAACACACACt 3'
Tru-miR-574-5p	17	Tru_circ_sc2.4_00131	3	intergenic_region	n/a	Up	182	-31.96	2 19	302 321	17	0.9412	0.9412
Query: 3' guGUGUGGGUGUGUGUGUGu 5'
||||| |||||||||||
Ref: 5' agCACACACACACACACACa 3'
Tru-miR-574-5p	17	Tru_circ06375_001	2	exon	10375514,	Up	154	-21.73	2 19	772 792	18	0.7222	0.7222
Query: 3' guGUGUGGGU-GUGUGUGUGu 5'
| || | | ||||||||
Ref: 5' taCCCAACGAGAACACACACt 3'
Tru-miR-574-5p	17	Tru_circ_sc2.1_00091	9	intergenic_region	n/a	Up	154	-20.66	2 19	966 986	18	0.6111	0.8333
Query: 3' guGUG-UGGGUGUGUGUGUGu 5'
:|| ::: |||||||||
Ref: 5' ttTACTTTTTTCACACACACa 3'
Tru-miR-574-5p	17	Tru_circ_sc2.9_00150	8	intergenic_region	n/a	Up	170	-28.29	2 19	1438 1459	19	0.7895	0.8421
Query: 3' guG-U-GUGGGUGUGUGUGUGu 5'
| | |:||||| |||||||
Ref: 5' gcCGACCGCCCACTCACACACt 3'
Tru-miR-574-5p	17	Tru_circ_sc2.1_00238	9	intergenic_region	n/a	Up	178	-32.58	2 19	476 495	17	0.8824	0.9412
Query: 3' guGUGUGGGUGUGUGUGUGu 5'
||||| ||:||||||||
Ref: 5' caCACACACATACACACACa 3'
Tru-miR-574-5p	17	Tru_circ_sc2.1_00238	9	intergenic_region	n/a	Up	162	-26.61	2 19	463 483	18	0.7778	0.7778
Query: 3' guGUGU-GGGUGUGUGUGUGu 5'
|||| ||||||||||
Ref: 5' taCACAGAAAACACACACACa 3'
Tru-miR-574-5p	17	Tru_circ_sc2.1_00456	4	intergenic_region	n/a	Up	182	-36.62	2 19	479 498	17	0.9412	0.9412
Query: 3' guGUGUGGGUGUGUGUGUGu 5'
||||| |||||||||||
Ref: 5' caCACACGCACACACACACa 3'
Tru-miR-574-5p	17	Tru_circ_sc2.1_00456	4	intergenic_region	n/a	Up	174	-30.97	2 19	467 486	17	0.8235	0.9412
Query: 3' guGUGUGGGUGUGUGUGUGu 5'
|:||| |||:|||||||
Ref: 5' ggCGCACACACGCACACACg 3'
Tru-miR-574-5p	17	Tru_circ_sc2.2_00222	12	intergenic_region	n/a	Up	158	-21.55	2 19	2333 2352	17	0.7059	0.8235
Query: 3' guGUGUGGGUGUGUGUGUGu 5'
||:: ||| |||||||
Ref: 5' ggCATGGGCACTCACACACc 3'
Tru-miR-574-5p	17	Tru_circ_sc2.7_00117	4	intergenic_region	n/a	Up	170	-24.95	2 19	73 93	18	0.8333	0.8333
Query: 3' guGUGUGGGUG-UGUGUGUGu 5'
|| | |||| ||||||||
Ref: 5' caCAGAACCACAACACACACt 3'
Tru-miR-574-5p	17	Tru_circ_sc2.6_00123	4	intergenic_region	n/a	Up	174	-29.76	2 19	237 256	17	0.8235	0.9412
Query: 3' guGUGUGGGUGUGUGUGUGu 5'
|||:| |||:|||||||
Ref: 5' ccCACGCACACGCACACACg 3'
Tru-miR-595	42	Tru_circ08259_001	1	intron	10377616,	Up	153	-23.15	2 19	195 213	17	0.7059	0.7647
Query: 3' ggAGGUCUGUGUGGUGCCGg 5'
||| | :||||||||
Ref: 5' agTCC-CCCTTACCACGGCa 3'
Tru-miR-595	42	Tru_circ_sc2.5_00002	5	intergenic_region	n/a	Up	150	-21.98	2 19	79 101	20	0.6	0.75
Query: 3' ggA-GGU-C-UGUGUGGUGCCGg 5'
| | | | |:: :|||||||
Ref: 5' atTACGATGAATGGGCCACGGCc 3'
Tru-miR-595	42	Tru_circ_sc2.15_00005	2	intergenic_region	n/a	Up	166	-29.46	2 19	51 72	19	0.7368	0.8421
Query: 3' ggAGGUCUGU-G-UGGUGCCGg 5'
|||: ||| | :|||||||
Ref: 5' gcTCCGTACATCGGCCACGGCt 3'
Tru-miR-595	42	Tru_circ_sc2.11_00111	2	intergenic_region	n/a	Up	154	-27.22	2 19	72 92	18	0.6667	0.7778
Query: 3' ggAG-GUCUGUGUGGUGCCGg 5'
|| | :|:||||||||
Ref: 5' taTCTCTTCTATACCACGGCa 3'
Tru-miR-595	42	Tru_circ00279_004	7	exon	10377698,	Up	156	-23.29	2 19	25 42	17	0.7059	0.8235
Query: 3' ggAGGUCUGUGUGGUGCCGg 5'
|:| |:| | |||||||
Ref: 5' atTTC-GGCTC-CCACGGCa 3'
Tru-miR-595	42	Tru_circ_sc2.5_00005	6	intergenic_region	n/a	Up	150	-21.98	2 19	584 606	20	0.6	0.75
Query: 3' ggA-GGU-C-UGUGUGGUGCCGg 5'
| | | | |:: :|||||||
Ref: 5' atTACGATGAATGGGCCACGGCc 3'
Tru-miR-595	42	Tru_circ_sc2.9_00084	2	intergenic_region	n/a	Up	157	-21.12	2 18	329 349	17	0.7059	0.8235
Query: 3' ggaGGUC-UGUGUGGUGCCGg 5'
| || ||::|||||||
Ref: 5' cagCGAGCCCATGCCACGGCg 3'
Tru-miR-595	42	Tru_circ_sc2.11_00115	2	intergenic_region	n/a	Up	154	-27.22	2 19	411 431	18	0.6667	0.7778
Query: 3' ggAG-GUCUGUGUGGUGCCGg 5'
|| | :|:||||||||
Ref: 5' taTCTCTTCTATACCACGGCa 3'
Tru-miR-595	42	Tru_circ_sc2.11_00109	2	intergenic_region	n/a	Up	154	-27.22	2 19	18 38	18	0.6667	0.7778
Query: 3' ggAG-GUCUGUGUGGUGCCGg 5'
|| | :|:||||||||
Ref: 5' taTCTCTTCTATACCACGGCa 3'
Tru-miR-595	42	Tru_circ_sc2.11_00112	2	intergenic_region	n/a	Up	154	-27.22	2 19	203 223	18	0.6667	0.7778
Query: 3' ggAG-GUCUGUGUGGUGCCGg 5'
|| | :|:||||||||
Ref: 5' taTCTCTTCTATACCACGGCa 3'
Tru-miR-595	42	Tru_circ00279_001	2	intron	10377698,	Up	156	-23.29	2 19	25 42	17	0.7059	0.8235
Query: 3' ggAGGUCUGUGUGGUGCCGg 5'
|:| |:| | |||||||
Ref: 5' atTTC-GGCTC-CCACGGCa 3'
Tru-miR-595	42	Tru_circ_sc2.5_00006	5	intergenic_region	n/a	Up	150	-21.98	2 19	246 268	20	0.6	0.75
Query: 3' ggA-GGU-C-UGUGUGGUGCCGg 5'
| | | | |:: :|||||||
Ref: 5' atTACGATGAATGGGCCACGGCc 3'
Tru-miR-595	42	Tru_circ_sc2.5_00023	5	intergenic_region	n/a	Up	157	-25.07	2 19	1638 1660	21	0.7143	0.7143
Query: 3' ggA-G-GUCUG-U-GUGGUGCCGg 5'
| | ||| | | | |||||||
Ref: 5' atTGCTCAG-CAACCTCCACGGCc 3'
Tru-miR-595	42	Tru_circ_sc2.1_00259	7	intergenic_region	n/a	Up	165	-25.73	2 19	1117 1136	18	0.7222	0.8889
Query: 3' ggAGGUCUGUGU-GGUGCCGg 5'
|||| ||::: |||||||
Ref: 5' atTCCA-ACGTGTCCACGGCt 3'
Tru-miR-595	42	Tru_circ03717_002	4	intron	10376734,	Up	152	-24.84	2 18	49 67	16	0.6875	0.8125
Query: 3' ggaGGUCUGUGUGGUGCCGg 5'
|| | |: :|||||||
Ref: 5' aggCCTG-CGGGCCACGGCg 3'
Tru-miR-595	42	Tru_circ07567_005	4	exon	10371516,	Up	152	-21.74	2 18	197 216	17	0.7059	0.7647
Query: 3' ggaGGU-CUGUGUGGUGCCGg 5'
||: | | | |||||||
Ref: 5' ccaCCGCGTCTC-CCACGGCa 3'
Tru-miR-595	42	Tru_circ_sc2.1_00401	2	intergenic_region	n/a	Up	153	-22.48	2 19	108 127	18	0.6667	0.7778
Query: 3' ggAGGUCUGUGU-GGUGCCGg 5'
|| || : |: |||||||
Ref: 5' cgTCAAG-TTCGTCCACGGCc 3'
Tru-miR-595	42	Tru_circ_sc2.1_00402	2	intergenic_region	n/a	Up	153	-22.48	2 19	105 124	18	0.6667	0.7778
Query: 3' ggAGGUCUGUGU-GGUGCCGg 5'
|| || : |: |||||||
Ref: 5' cgTCAAG-TTCGTCCACGGCc 3'
Tru-miR-595	42	Tru_circ_sc2.5_00052	2	intergenic_region	n/a	Up	161	-21.9	2 18	899 920	18	0.7222	0.8333
Query: 3' ggaG-GUCUGUGU-GGUGCCGg 5'
| || |::|| |||||||
Ref: 5' gcaCACATATGCACCCACGGCt 3'
Tru-miR-595	42	Tru_circ00112_001	1	exon	10377283,	Up	169	-26.43	2 19	392 411	18	0.8333	0.8333
Query: 3' ggAG-GUCUGUGUGGUGCCGg 5'
|| || |||| |||||||
Ref: 5' atTCTCAAACAC-CCACGGCt 3'
Tru-miR-595	42	Tru_circ00783_001	1	exon	10374751,	Up	151	-21.31	2 17	85 104	16	0.75	0.75
Query: 3' ggagGUCU-GUGUGGUGCCGg 5'
| || | | |||||||
Ref: 5' aaagC-GATCCCTCCACGGCc 3'
Tru-miR-595	42	Tru_circ_sc2.4_00158	2	intergenic_region	n/a	Up	152	-29.23	2 18	1081 1104	20	0.7	0.75
Query: 3' ggaGGUCUGU-G-U--GGUGCCGg 5'
| ||||| | : |||||||
Ref: 5' gggCGAGACACCAGTTCCACGGCc 3'
Tru-miR-595	42	Tru_circ_sc2.1_00107	2	intergenic_region	n/a	Up	156	-23.29	2 19	25 42	17	0.7059	0.8235
Query: 3' ggAGGUCUGUGUGGUGCCGg 5'
|:| |:| | |||||||
Ref: 5' atTTC-GGCTC-CCACGGCa 3'
Tru-miR-595	42	Tru_circ_sc2.7_00102	2	intergenic_region	n/a	Up	149	-22.82	2 18	492 514	19	0.5789	0.7895
Query: 3' ggaGGUC-U-GUGU-GGUGCCGg 5'
:||| : : :| |||||||
Ref: 5' cagTCAGCGTTTTACCCACGGCt 3'
Tru-miR-595	42	Tru_circ_sc2.5_00046	3	intergenic_region	n/a	Up	153	-20.27	2 18	485 506	18	0.6111	0.8333
Query: 3' ggaGGUCUGU-G-UGGUGCCGg 5'
||| |:: : :|||||||
Ref: 5' aagCCACATGTTTGCCACGGCt 3'
Tru-miR-595	42	Tru_circ_sc2.5_00008	5	intergenic_region	n/a	Up	150	-21.98	2 19	79 101	20	0.6	0.75
Query: 3' ggA-GGU-C-UGUGUGGUGCCGg 5'
| | | | |:: :|||||||
Ref: 5' atTACGATGAATGGGCCACGGCc 3'
Tru-miR-595	42	Tru_circ08822_001	4	intron	10379545,	Up	158	-23.67	2 19	179 201	20	0.7	0.75
Query: 3' ggA-GGU-CU-GUGUGGUGCCGg 5'
| :|| | | |||||||||
Ref: 5' gtTGTCATCATCTCACCACGGCa 3'
Tru-miR-595	42	Tru_circ_sc2.12_00033	3	intergenic_region	n/a	Up	157	-26.21	2 18	364 384	17	0.7647	0.7647
Query: 3' ggaGGUCUG-UGUGGUGCCGg 5'
|| || || |||||||
Ref: 5' aaaCCTTACAACTCCACGGCc 3'
Tru-miR-595	42	Tru_circ_sc2.3_00190	4	intergenic_region	n/a	Up	154	-28.29	2 19	404 424	18	0.6667	0.7778
Query: 3' ggA-GGUCUGUGUGGUGCCGg 5'
| || | ::||||||||
Ref: 5' cgTGCCTCAGGTACCACGGCt 3'
Tru-miR-595	42	Tru_circ07567_002	2	exon	10371516,	Up	152	-21.74	2 18	316 335	17	0.7059	0.7647
Query: 3' ggaGGU-CUGUGUGGUGCCGg 5'
||: | | | |||||||
Ref: 5' ccaCCGCGTCTC-CCACGGCa 3'
Tru-miR-595	42	Tru_circ_sc2.9_00082	6	intergenic_region	n/a	Up	157	-21.12	2 18	986 1006	17	0.7059	0.8235
Query: 3' ggaGGUC-UGUGUGGUGCCGg 5'
| || ||::|||||||
Ref: 5' cagCGAGCCCATGCCACGGCg 3'
Tru-miR-595	42	Tru_circ_sc2.1_00474	2	intergenic_region	n/a	Up	150	-26.73	2 19	193 214	19	0.5789	0.7895
Query: 3' ggAGGUCUGU-G-UGGUGCCGg 5'
|: :||:| : |||||||
Ref: 5' ccTTGGGATATTCCCCACGGCa 3'
Tru-miR-595	42	Tru_circ_sc2.1_00474	2	intergenic_region	n/a	Up	150	-26.73	2 19	568 589	19	0.5789	0.7895
Query: 3' ggAGGUCUGU-G-UGGUGCCGg 5'
|: :||:| : |||||||
Ref: 5' ccTTGGGATATTCCCCACGGCa 3'
Tru-miR-595	42	Tru_circ07567_004	2	exon	10371516,	Up	152	-21.74	2 18	197 216	17	0.7059	0.7647
Query: 3' ggaGGU-CUGUGUGGUGCCGg 5'
||: | | | |||||||
Ref: 5' ccaCCGCGTCTC-CCACGGCa 3'
Tru-miR-595	42	Tru_circ_sc2.2_00162	2	intergenic_region	n/a	Up	160	-27.26	2 19	427 444	17	0.7647	0.8235
Query: 3' ggAGGUCUGUGUGGUGCCGg 5'
||| | | |:|||||||
Ref: 5' taTCCTG-C-CGCCACGGCc 3'
Tru-miR-595	42	Tru_circ04478_001	2	exon	10379857,	Up	154	-22.58	2 19	579 598	17	0.6471	0.8235
Query: 3' ggAGGUCUGUGUGGUGCCGg 5'
|:: |:| | |||||||
Ref: 5' tcTTTTGGCTCTCCACGGCg 3'
Tru-miR-595	42	Tru_circ_sc2.7_00101	2	intergenic_region	n/a	Up	149	-22.82	2 18	499 521	19	0.5789	0.7895
Query: 3' ggaGGUC-U-GUGU-GGUGCCGg 5'
:||| : : :| |||||||
Ref: 5' cagTCAGCGTTTTACCCACGGCt 3'
Tru-miR-595	42	Tru_circ_sc2.3_00202	1	intergenic_region	n/a	Up	155	-21.68	2 17	148 166	15	0.7333	0.8667
Query: 3' ggagGUCUGUGUGGUGCCGg 5'
|:||: | |||||||
Ref: 5' cgaaCGGATTC-CCACGGCg 3'
Tru-miR-595	42	Tru_circ_sc2.3_00139	4	intergenic_region	n/a	Up	150	-28.3	2 19	311 333	20	0.6	0.75
Query: 3' ggAGGU-C-U-GUGUGGUGCCGg 5'
||:: | | |:|||||||
Ref: 5' caTCTGCGCCTCCCGCCACGGCa 3'
Tru-miR-595	42	Tru_circ08309_001	4	exon	10377615,	Up	161	-26.93	2 19	657 675	17	0.7059	0.8824
Query: 3' ggAGGUCUGUGUGGUGCCGg 5'
||:||| :: |||||||
Ref: 5' acTCTAGA-GTTCCACGGCa 3'
Tru-miR-595	42	Tru_circ_sc2.5_00048	4	intergenic_region	n/a	Up	161	-21.9	2 18	1497 1518	18	0.7222	0.8333
Query: 3' ggaG-GUCUGUGU-GGUGCCGg 5'
| || |::|| |||||||
Ref: 5' gcaCACATATGCACCCACGGCt 3'
Tru-miR-595	42	Tru_circ_sc2.5_00048	4	intergenic_region	n/a	Up	153	-20.27	2 18	2752 2773	18	0.6111	0.8333
Query: 3' ggaGGUCUGU-G-UGGUGCCGg 5'
||| |:: : :|||||||
Ref: 5' aagCCACATGTTTGCCACGGCt 3'
Tru-miR-595	42	Tru_circ_sc2.1_00456	4	intergenic_region	n/a	Up	162	-23.77	2 19	117 137	18	0.7778	0.7778
Query: 3' ggAGGUCUGUG-UGGUGCCGg 5'
||| | | | ||||||||
Ref: 5' tgTCCTGCCTCGACCACGGCg 3'
Tru-miR-595	42	Tru_circ_sc2.6_00157	5	intergenic_region	n/a	Up	152	-24.42	2 17	75 96	17	0.7059	0.7647
Query: 3' ggagGUC-UGUG-UGGUGCCGg 5'
||| | | :|||||||
Ref: 5' caaaCAGCTCCCTGCCACGGCc 3'
Tru-miR-6-2-5p	4	Tru_circ_sc2.12_00021	4	intergenic_region	n/a	Up	163	-24.37	2 17	658 676	17	0.8235	0.8235
Query: 3' cgUCGUC-G-UCAAGGGAAg 5'
||||| | | |||||||
Ref: 5' tcAGCAGTCTA-TTCCCTTc 3'
Tru-miR-6-2-5p	4	Tru_circ_sc2.5_00078	9	intergenic_region	n/a	Up	180	-37.1	2 17	672 689	15	1	1
Query: 3' cgUCGUCGUCAAGGGAAg 5'
[truncated: 5,434 more rows]
