# Supplementary material for: Genome-wide identification and functional analysis of circRNAs in Trichophyton rubrum conidial and mycelial stages
Source: BMC Genomics. 2022 Jan 4;23:21. doi: 10.1186/s12864-021-08184-y (PMC8725419; doi:10.1186/s12864-021-08184-y)
Supplement: Supplementary file 10 — Additional file 10: Table S9. mRNAs targeted by miRNAs. [file 12864_2021_8184_MOESM10_ESM.xlsx]

## Sheet: Sheet1
Table S9. mRNAs targeted by miRNAs.
miRNA	Number of miRNA-binding sites	Transcript ID	Target gene	Function annotation	Score	Energy	miRNA_position	mRNA_position	Align_len	miRNA_align_rate	mRNA_align_rate
Tru-miR-101b-3p	8	XM_003235156.1	TERG_04258	hypothetical protein	155	-20.78	2 17	6223 6240	16	0.75	0.8125
Tru-miR-101b-3p	8	XM_003235094.1	TERG_04194	acyltransferase	147	-20.65	2 17	419 440	19	0.6842	0.7368
Tru-miR-101b-3p	8	XM_003235003.1	TERG_04103	hypothetical protein	168	-22.77	2 17	1459 1477	16	0.875	0.875
Tru-miR-101b-3p	8	XM_003233304.1	TERG_06345	pre-mRNA splicing factor syf-1	164	-21.76	2 17	1852 1871	17	0.8235	0.8235
Tru-miR-101b-3p	8	XM_003232995.1	TERG_06040	cell cycle control protein	163	-20.1	2 17	133 150	16	0.8125	0.875
Tru-miR-101b-3p	8	XM_003232324.1	TERG_07220	hypothetical protein	154	-20.01	2 16	119 135	14	0.7857	0.8571
Tru-miR-101b-3p	8	XM_003232129.1	TERG_07029	hypothetical protein	160	-20.76	2 17	2319 2337	16	0.8125	0.8125
Tru-miR-101b-3p	8	XM_003231336.1	TERG_08169	hypothetical protein	155	-21.04	2 16	497 516	16	0.75	0.8125
Tru-miR-103b	18	XM_003238424.1	TERG_00462	40S ribosomal protein S3	162	-24.14	2 17	6 21	15	0.8667	0.8667
Tru-miR-103b	18	XM_003238365.1	TERG_00403	beta-lactamase	156	-22.26	2 17	79 96	15	0.7333	0.8667
Tru-miR-103b	18	XM_003238194.1	TERG_00230	RINT-1 family protein	155	-21.32	2 16	1494 1512	15	0.8	0.8
Tru-miR-103b	18	XM_003237319.1	TERG_02088	hypothetical protein	150	-20.33	2 16	516 532	14	0.7857	0.7857
Tru-miR-103b	18	XM_003237038.1	TERG_01808	hypothetical protein	152	-22.52	2 17	685 705	18	0.7222	0.7222
Tru-miR-103b	18	XM_003236978.1	TERG_08705	hypothetical protein	155	-21.03	2 17	291 307	15	0.7333	0.8667
Tru-miR-103b	18	XM_003236319.1	TERG_03412	hexokinase	161	-23.12	2 15	1404 1420	13	0.9231	0.9231
Tru-miR-103b	18	XM_003235137.1	TERG_04238	cation-transporting ATPase	152	-22.88	2 17	1351 1370	17	0.7059	0.7647
Tru-miR-103b	18	XM_003235072.1	TERG_04173	hypothetical protein	162	-20.64	2 17	90 105	15	0.8667	0.8667
Tru-miR-103b	18	XM_003234744.1	TERG_05383	hypothetical protein	160	-20.82	2 17	1578 1597	17	0.7647	0.8235
Tru-miR-103b	18	XM_003234624.1	TERG_05265	DEAD/DEAH box helicase	147	-21.92	2 17	736 757	19	0.6842	0.7368
Tru-miR-103b	18	XM_003234443.1	TERG_05087	AP-3 adaptor complex subunit beta	152	-20.5	2 17	198 215	15	0.6667	0.8667
Tru-miR-103b	18	XM_003234361.1	TERG_05003	hypothetical protein	156	-20.27	2 17	476 494	16	0.6875	0.875
Tru-miR-103b	18	XM_003232968.1	TERG_06013	tRNA m(1)G methyltransferase domain-containing protein	147	-22.52	2 16	543 560	14	0.7143	0.7857
Tru-miR-103b	18	XM_003232575.1	TERG_06616	cytokinesis protein sepA	167	-22.04	2 17	4735 4752	16	0.875	0.875
Tru-miR-103b	18	XM_003232148.1	TERG_07048	dsDNA-dependent ATPase	151	-25.8	2 17	2010 2026	15	0.7333	0.8
Tru-miR-103b	18	XM_003231546.1	TERG_07894	hypothetical protein	157	-20.36	2 16	54 69	14	0.8571	0.8571
Tru-miR-103b	18	XM_003231148.1	TERG_08283	acetamidase	148	-21.59	2 17	767 786	17	0.7059	0.7059
Tru-miR-106b-5p	11	XM_003239091.1	TERG_01121	golgi transport complex subunit Cog6	174	-23.87	2 20	1302 1321	18	0.8333	0.8889
Tru-miR-106b-5p	11	XM_003238778.1	TERG_00813	hypothetical protein	175	-20.18	2 20	1104 1125	19	0.7368	0.9474
Tru-miR-106b-5p	11	XM_003238444.1	TERG_00481	beta-glucosidase	170	-20.36	2 20	552 574	21	0.7619	0.8095
Tru-miR-106b-5p	11	XM_003237753.1	TERG_02512	hypothetical protein	172	-20.11	2 18	279 298	16	0.875	0.9375
Tru-miR-106b-5p	11	XM_003236097.1	TERG_03194	nonribosomal peptide synthase	163	-21.69	2 20	1062 1083	19	0.7368	0.7895
Tru-miR-106b-5p	11	XM_003236035.1	TERG_03132	hypothetical protein	168	-21.52	2 17	1565 1588	18	0.8333	0.8333
Tru-miR-106b-5p	11	XM_003234910.1	TERG_04009	hypothetical protein	166	-20.07	2 20	2836 2857	20	0.7	0.85
Tru-miR-106b-5p	11	XM_003234610.1	TERG_05251	phosphoglycerate kinase	163	-22.16	2 20	1220 1244	22	0.6818	0.7727
Tru-miR-106b-5p	11	XM_003232921.1	TERG_06960	hypothetical protein	170	-24.31	2 20	350 370	19	0.7895	0.8421
Tru-miR-106b-5p	11	XM_003232095.1	TERG_06995	metalloreductase	179	-25.8	2 20	348 369	19	0.8421	0.8947
Tru-miR-106b-5p	11	XM_003230813.1	TERG_08626	C6 transcription factor	159	-20.37	2 20	1140 1163	21	0.6667	0.7619
Tru-miR-107b	60	XM_003239296.1	TERG_01327	phenol monooxygenase	156	-21.62	2 17	143 161	16	0.75	0.8125
Tru-miR-107b	60	XM_003239124.1	TERG_01154	sphingoid long-chain base transporter RSB1	156	-21.01	2 17	640 657	15	0.7333	0.8667
Tru-miR-107b	60	XM_003238893.1	TERG_00926	exosome complex exonuclease Rrp6	160	-23.95	2 17	1355 1374	17	0.7647	0.8235
Tru-miR-107b	60	XM_003238892.1	TERG_00925	GTPase activating protein	151	-20.03	2 17	376 398	20	0.7	0.75
Tru-miR-107b	60	XM_003238796.1	TERG_00831	gamma-glutamyltranspeptidase	155	-20.65	2 16	142 162	17	0.7059	0.8235
Tru-miR-107b	60	XM_003238650.1	TERG_00686	prolidase	150	-20.38	2 11	670 687	9	1	1
Tru-miR-107b	60	XM_003238564.1	TERG_00603	hypothetical protein	163	-22.24	2 16	1331 1350	16	0.8125	0.875
Tru-miR-107b	60	XM_003238409.1	TERG_00449	mandelate racemase/muconate lactonizing enzyme	148	-20.65	2 17	517 537	18	0.6667	0.7222
Tru-miR-107b	60	XM_003238404.1	TERG_00444	hypothetical protein	156	-22.04	2 17	573 591	16	0.6875	0.875
Tru-miR-107b	60	XM_003238341.1	TERG_00378	RNA polymerase II mediator complex protein Nut2	156	-20.28	2 17	186 204	16	0.75	0.8125
Tru-miR-107b	60	XM_003238149.1	TERG_00189	40S ribosomal protein S0	154	-20.54	2 17	714 729	15	0.7333	0.8667
Tru-miR-107b	60	XM_003238140.1	TERG_00180	hypothetical protein	155	-20.34	2 17	227 243	15	0.8	0.8
Tru-miR-107b	60	XM_003238079.1	TERG_00119	CAMK/CAMKL/GIN4 protein kinase	168	-24.22	2 17	2328 2346	16	0.875	0.875
Tru-miR-107b	60	XM_003237559.1	TERG_02325	T-complex protein 1	166	-20.68	2 16	1382 1398	14	0.9286	0.9286
Tru-miR-107b	60	XM_003237451.1	TERG_02217	hypothetical protein	160	-21.41	2 17	2344 2364	18	0.7778	0.7778
Tru-miR-107b	60	XM_003237061.1	TERG_01831	hypothetical protein	151	-21.26	2 17	1210 1226	15	0.7333	0.8
Tru-miR-107b	60	XM_003236853.1	TERG_01627	hypothetical protein	155	-21.96	2 17	50 66	15	0.7333	0.8667
Tru-miR-107b	60	XM_003236818.1	TERG_01592	hypothetical protein	164	-24.64	2 17	2021 2040	17	0.8235	0.8235
Tru-miR-107b	60	XM_003236675.1	TERG_03766	hypothetical protein	167	-21.05	2 17	1439 1455	15	0.8667	0.9333
Tru-miR-107b	60	XM_003236625.1	TERG_03719	MFS sugar transporter	163	-20.01	2 17	1445 1461	15	0.8667	0.8667
Tru-miR-107b	60	XM_003236608.1	TERG_03702	hypothetical protein	160	-20.52	2 17	465 483	16	0.8125	0.8125
Tru-miR-107b	60	XM_003236604.1	TERG_03698	hypothetical protein	160	-22.11	2 17	591 609	16	0.8125	0.8125
Tru-miR-107b	60	XM_003236347.1	TERG_03440	ubiquitin carboxyl-terminal hydrolase	163	-21.65	2 17	2373 2390	16	0.8125	0.875
Tru-miR-107b	60	XM_003236341.1	TERG_03434	GTP binding protein	156	-22.21	2 17	1136 1155	17	0.7647	0.7647
Tru-miR-107b	60	XM_003236275.1	TERG_03368	hypothetical protein	160	-21.64	2 17	603 621	16	0.6875	0.9375
Tru-miR-107b	60	XM_003236172.1	TERG_03270	small nucleolar ribonucleoprotein complex subunit	160	-23.88	2 17	1461 1479	16	0.75	0.875
Tru-miR-107b	60	XM_003236134.1	TERG_03231	hypothetical protein	156	-20.62	2 17	420 437	15	0.7333	0.8667
Tru-miR-107b	60	XM_003235978.1	TERG_03078	P450 family fatty acid hydroxylase	167	-21.63	2 17	2479 2495	15	0.8667	0.9333
Tru-miR-107b	60	XM_003235921.1	TERG_03021	hypothetical protein	166	-22.48	2 16	1808 1824	14	0.9286	0.9286
Tru-miR-107b	60	XM_003235750.1	TERG_02850	polyketide synthase	156	-21.36	2 17	3007 3027	18	0.7222	0.7778
Tru-miR-107b	60	XM_003235738.1	TERG_02838	hypothetical protein	159	-22.57	2 17	22 38	15	0.7333	0.9333
Tru-miR-107b	60	XM_003235665.1	TERG_02768	6-phosphogluconate dehydrogenase	160	-21.18	2 17	211 230	17	0.7647	0.8235
Tru-miR-107b	60	XM_003235650.1	TERG_02754	hypothetical protein	168	-25.64	2 17	835 852	15	0.8667	0.9333
Tru-miR-107b	60	XM_003235459.1	TERG_04561	hypothetical protein	167	-22.85	2 16	703 720	14	0.9286	0.9286
Tru-miR-107b	60	XM_003235296.1	TERG_04400	monosaccharide transporter	156	-24.01	2 17	1573 1593	18	0.7222	0.7778
Tru-miR-107b	60	XM_003235125.1	TERG_04226	MFS allantoate transporter	171	-27.78	2 17	1193 1209	15	0.9333	0.9333
Tru-miR-107b	60	XM_003235104.1	TERG_04204	hypothetical protein	159	-20.47	2 17	881 897	15	0.8	0.8667
Tru-miR-107b	60	XM_003234730.1	TERG_05369	hypothetical protein	145	-20.03	2 14	600 618	13	0.6923	0.8462
Tru-miR-107b	60	XM_003234493.1	TERG_05138	hypothetical protein	163	-20.72	2 17	1273 1290	16	0.8125	0.875
Tru-miR-107b	60	XM_003234438.1	TERG_05082	hypothetical protein	164	-22.53	2 17	757 777	18	0.7778	0.8333
Tru-miR-107b	60	XM_003234175.1	TERG_08835	hypothetical protein	162	-20.63	2 16	1698 1714	14	0.8571	0.9286
Tru-miR-107b	60	XM_003234132.1	TERG_04773	hypothetical protein	151	-21.68	2 12	949 966	10	0.9	1
Tru-miR-107b	60	XM_003234123.1	TERG_04765	hypothetical protein	164	-27.47	2 17	887 905	16	0.75	0.9375
Tru-miR-107b	60	XM_003234100.1	TERG_04743	hypothetical protein	164	-25.19	2 17	2331 2351	18	0.7778	0.8333
Tru-miR-107b	60	XM_003233764.1	TERG_05685	hypothetical protein	164	-22.13	2 17	537 556	17	0.8235	0.8235
Tru-miR-107b	60	XM_003233652.1	TERG_05574	chitin synthase activator	168	-22.25	2 17	1249 1266	15	0.8667	0.9333
Tru-miR-107b	60	XM_003233197.1	TERG_06238	mitochondrial dihydroxy acid dehydratase	155	-20.54	2 17	159 177	17	0.7059	0.8235
Tru-miR-107b	60	XM_003233096.1	TERG_06142	hypothetical protein	159	-22.48	2 17	119 135	15	0.8	0.8667
Tru-miR-107b	60	XM_003233073.1	TERG_06116	indoleamine 2%2C3-dioxygenase	160	-20.03	2 17	505 522	15	0.8	0.8667
Tru-miR-107b	60	XM_003233045.1	TERG_06089	hypothetical protein	159	-20.9	2 17	3933 3949	15	0.8	0.8667
Tru-miR-107b	60	XM_003232829.1	TERG_06867	histone deacetylase phd1	158	-20.87	2 17	450 465	15	0.8	0.8667
Tru-miR-107b	60	XM_003232497.1	TERG_06536	hypothetical protein	163	-22.44	2 17	1115 1132	16	0.8125	0.875
Tru-miR-107b	60	XM_003232442.1	TERG_07335	G2/M-specific cyclin NimE	160	-22.34	2 17	1503 1521	16	0.8125	0.8125
Tru-miR-107b	60	XM_003232150.1	TERG_07050	hypothetical protein	156	-22.5	2 17	2567 2586	17	0.7059	0.8235
Tru-miR-107b	60	XM_003232125.1	TERG_07025	ATP-dependent RNA helicase ROK1	160	-20.27	2 17	658 677	17	0.7647	0.8235
Tru-miR-107b	60	XM_003231434.1	TERG_08954	hypothetical protein	156	-20.47	2 17	39 57	16	0.75	0.8125
Tru-miR-107b	60	XM_003231429.1	TERG_07777	O-acetylhomoserine (thiol)-lyase	159	-22.25	2 17	119 135	15	0.8	0.8667
Tru-miR-107b	60	XM_003231240.1	TERG_08074	hypothetical protein	160	-23.33	2 17	200 217	15	0.8	0.8667
Tru-miR-107b	60	XM_003231043.1	TERG_08389	hypothetical protein	152	-22.03	2 17	300 318	16	0.6875	0.8125
Tru-miR-107b	60	XM_003231015.1	TERG_08361	C6 transcription factor	156	-20.16	2 17	623 642	17	0.7647	0.7647
Tru-miR-1175-5p	105	XM_003239198.1	TERG_01228	hypothetical protein	156	-20.6	2 17	2327 2346	17	0.7647	0.7647
Tru-miR-1175-5p	105	XM_003239159.1	TERG_01189	hypothetical protein	158	-20.48	2 15	2108 2127	15	0.8	0.8667
Tru-miR-1175-5p	105	XM_003238995.1	TERG_01028	hypothetical protein	156	-26.64	2 13	908 925	11	0.9091	1
Tru-miR-1175-5p	105	XM_003238919.1	TERG_00953	hypothetical protein	156	-26.42	2 17	427 447	18	0.7222	0.7778
Tru-miR-1175-5p	105	XM_003238832.1	TERG_00867	hypothetical protein	150	-20.82	2 15	797 816	15	0.7333	0.8
Tru-miR-1175-5p	105	XM_003238803.1	TERG_00838	zinc finger transcription factor pacC	155	-21.52	2 17	1145 1161	15	0.8	0.8
Tru-miR-1175-5p	105	XM_003238803.1	TERG_00838	zinc finger transcription factor pacC	154	-22.14	2 15	1518 1536	14	0.7857	0.8571
Tru-miR-1175-5p	105	XM_003238803.1	TERG_00838	zinc finger transcription factor pacC	150	-21.24	2 17	784 799	15	0.7333	0.8
Tru-miR-1175-5p	105	XM_003238635.1	TERG_00671	hypothetical protein	146	-20.94	2 17	29 45	16	0.6875	0.75
Tru-miR-1175-5p	105	XM_003238613.1	TERG_00650	40S ribosomal protein S17	155	-26.7	2 17	153 169	15	0.7333	0.8667
Tru-miR-1175-5p	105	XM_003238536.1	TERG_00575	hypothetical protein	158	-22.13	2 17	1284 1299	15	0.8	0.8667
Tru-miR-1175-5p	105	XM_003238491.1	TERG_00530	phosphoketolase	142	-21.06	2 17	455 476	19	0.6842	0.7368
Tru-miR-1175-5p	105	XM_003238409.1	TERG_00449	mandelate racemase/muconate lactonizing enzyme	158	-24.08	2 16	221 238	15	0.8	0.8667
Tru-miR-1175-5p	105	XM_003238048.1	TERG_00088	beta-1%2C4-glucosidase	154	-23.71	2 15	932 952	16	0.75	0.8125
Tru-miR-1175-5p	105	XM_003237908.1	TERG_02664	hypothetical protein	151	-20.55	2 16	814 831	14	0.7857	0.7857
Tru-miR-1175-5p	105	XM_003237688.1	TERG_02449	3'-phosphoadenosine-5'-phosphosulfate reductase	154	-20.86	2 16	124 142	16	0.75	0.8125
Tru-miR-1175-5p	105	XM_003237678.1	TERG_02441	hypothetical protein	154	-22.72	2 16	140 157	15	0.7333	0.8667
Tru-miR-1175-5p	105	XM_003237447.1	TERG_02213	metalloprotease	155	-22.11	2 17	1631 1648	16	0.75	0.8125
Tru-miR-1175-5p	105	XM_003237436.1	TERG_02203	pH-signaling protein PalC	159	-24.79	2 17	1408 1425	16	0.8125	0.8125
Tru-miR-1175-5p	105	XM_003237203.1	TERG_01973	mRNA cleavage and polyadenylation specificity factor complex subunit	151	-20.03	2 17	662 679	16	0.75	0.75
Tru-miR-1175-5p	105	XM_003237052.1	TERG_01822	serine/threonine protein kinase	148	-20.3	2 14	798 814	12	0.8333	0.8333
Tru-miR-1175-5p	105	XM_003237028.1	TERG_01798	MATE efflux family protein	161	-21.7	2 15	1217 1233	13	0.9231	0.9231
Tru-miR-1175-5p	105	XM_003236989.1	TERG_01759	peroxisome biosynthesis protein	148	-20.33	2 13	145 162	11	0.8182	0.9091
Tru-miR-1175-5p	105	XM_003236918.1	TERG_01691	hypothetical protein	151	-20.06	2 17	656 673	16	0.75	0.75
Tru-miR-1175-5p	105	XM_003236905.1	TERG_01677	glucosamine-fructose-6-phosphate aminotransferase	140	-20.27	2 9	748 765	7	1	1
Tru-miR-1175-5p	105	XM_003236896.1	TERG_01667	hypothetical protein	152	-23.01	2 13	74 91	11	0.9091	0.9091
Tru-miR-1175-5p	105	XM_003236842.1	TERG_01616	endoplasmic reticulum calcium ATPase	150	-22.22	2 17	827 842	15	0.7333	0.8
Tru-miR-1175-5p	105	XM_003236739.1	TERG_03829	hypothetical protein	150	-21.51	2 15	229 246	13	0.7692	0.8462
Tru-miR-1175-5p	105	XM_003236689.1	TERG_03781	pyruvate dehydrogenase complex	163	-21.67	2 17	586 602	15	0.8667	0.8667
Tru-miR-1175-5p	105	XM_003236677.1	TERG_03768	hypothetical protein	143	-20.65	2 17	136 153	16	0.6875	0.6875
Tru-miR-1175-5p	105	XM_003236671.1	TERG_03763	AAA family ATPase	150	-21	2 17	1251 1267	16	0.75	0.75
Tru-miR-1175-5p	105	XM_003236670.1	TERG_03762	malate dehydrogenase	143	-20.03	2 17	619 636	16	0.6875	0.6875
Tru-miR-1175-5p	105	XM_003236643.1	TERG_03736	transcriptional corepressor Cyc8	143	-20.51	2 16	2817 2835	15	0.6667	0.7333
Tru-miR-1175-5p	105	XM_003236598.1	TERG_03692	hypothetical protein	155	-21.7	2 17	640 660	18	0.7778	0.7778
Tru-miR-1175-5p	105	XM_003236594.1	TERG_03688	lectin family integral membrane protein	148	-22.95	2 17	824 843	17	0.6471	0.7647
Tru-miR-1175-5p	105	XM_003236505.1	TERG_03596	hypothetical protein	164	-23.78	2 17	495 516	19	0.7895	0.7895
Tru-miR-1175-5p	105	XM_003236342.1	TERG_03435	tRNA pseudouridine synthase	160	-24.99	2 17	7 29	20	0.75	0.75
Tru-miR-1175-5p	105	XM_003236240.1	TERG_03333	transcription factor RfeD	145	-21.48	2 16	786 801	14	0.7143	0.7857
Tru-miR-1175-5p	105	XM_003236204.1	TERG_03301	hypothetical protein	158	-24.09	2 16	145 162	15	0.8	0.8667
Tru-miR-1175-5p	105	XM_003236168.1	TERG_03266	hypothetical protein	160	-22.23	2 17	3509 3526	15	0.8	0.8667
Tru-miR-1175-5p	105	XM_003236138.1	TERG_03236	hypothetical protein	156	-23.36	2 13	742 760	12	0.9167	0.9167
Tru-miR-1175-5p	105	XM_003235926.1	TERG_03027	hypothetical protein	159	-20.26	2 17	1 16	16	0.8125	0.8125
Tru-miR-1175-5p	105	XM_003235439.1	TERG_04541	hypothetical protein	150	-20.19	2 15	402 421	15	0.7333	0.8
Tru-miR-1175-5p	105	XM_003235395.1	TERG_04496	aminopeptidase	154	-22.43	2 17	1040 1057	17	0.7647	0.7647
Tru-miR-1175-5p	105	XM_003235373.1	TERG_04475	uracil phosphoribosyltransferase	159	-21.34	2 17	259 277	17	0.7647	0.8235
Tru-miR-1175-5p	105	XM_003235362.1	TERG_04465	CMGC/CDK protein kinase	159	-24.55	2 17	1274 1291	16	0.8125	0.8125
Tru-miR-1175-5p	105	XM_003235335.1	TERG_04438	GDP-mannose transporter	157	-21.9	2 15	965 982	14	0.8571	0.8571
Tru-miR-1175-5p	105	XM_003235297.1	TERG_04401	histone deacetylase	152	-21.39	2 13	175 192	11	0.9091	0.9091
Tru-miR-1175-5p	105	XM_003235258.1	TERG_04363	cysteine synthase	151	-21.25	2 17	386 405	18	0.7222	0.7222
Tru-miR-1175-5p	105	XM_003235181.1	TERG_04285	transcriptional regulator	153	-20.21	2 14	163 180	12	0.8333	0.9167
Tru-miR-1175-5p	105	XM_003235123.1	TERG_04223	vacuolar aspartyl aminopeptidase Lap4	152	-20.85	2 17	1059 1077	16	0.75	0.75
Tru-miR-1175-5p	105	XM_003235104.1	TERG_04204	hypothetical protein	144	-21.46	2 13	310 328	12	0.75	0.8333
Tru-miR-1175-5p	105	XM_003235051.1	TERG_04150	hypothetical protein	155	-20.91	2 17	1684 1700	15	0.8	0.8
Tru-miR-1175-5p	105	XM_003234969.1	TERG_04069	hypothetical protein	155	-20.53	2 17	651 669	17	0.7647	0.7647
Tru-miR-1175-5p	105	XM_003234943.1	TERG_04042	serine/threonine protein kinase	164	-26.99	2 17	185 204	17	0.8235	0.8235
Tru-miR-1175-5p	105	XM_003234920.1	TERG_04019	hypothetical protein	152	-20.91	2 17	1200 1217	15	0.7333	0.8
Tru-miR-1175-5p	105	XM_003234739.1	TERG_05378	cell division control protein Cdc48	163	-20.97	2 16	1522 1540	15	0.8667	0.8667
Tru-miR-1175-5p	105	XM_003234727.1	TERG_05366	hypothetical protein	150	-21.22	2 17	1525 1541	16	0.75	0.75
Tru-miR-1175-5p	105	XM_003234701.1	TERG_05340	SWI-SNF complex subunit Snf5	155	-21.78	2 17	839 855	15	0.8	0.8
Tru-miR-1175-5p	105	XM_003234692.1	TERG_05331	peroxisome biosynthesis protein	148	-20.37	2 14	917 933	12	0.8333	0.8333
Tru-miR-1175-5p	105	XM_003234664.1	TERG_05303	phospholipase	167	-26.9	2 16	2905 2923	15	0.8667	0.9333
Tru-miR-1175-5p	105	XM_003234644.1	TERG_05284	hypothetical protein	155	-22.08	2 17	434 450	15	0.8	0.8
Tru-miR-1175-5p	105	XM_003234623.1	TERG_05264	hypothetical protein	157	-23.34	2 15	31 48	14	0.8571	0.8571
Tru-miR-1175-5p	105	XM_003234569.1	TERG_05211	origin recognition complex subunit Orc1	146	-20.17	2 16	799 816	15	0.7333	0.7333
Tru-miR-1175-5p	105	XM_003234556.1	TERG_05199	MFS multidrug transporter	158	-20.35	2 15	1345 1363	14	0.8571	0.8571
Tru-miR-1175-5p	105	XM_003234457.1	TERG_05101	MYB DNA binding protein	150	-20.79	2 17	1855 1871	16	0.75	0.75
Tru-miR-1175-5p	105	XM_003234443.1	TERG_05087	AP-3 adaptor complex subunit beta	154	-21.04	2 17	57 72	15	0.8	0.8
Tru-miR-1175-5p	105	XM_003234396.1	TERG_05040	hypothetical protein	147	-20.22	2 16	367 385	15	0.7333	0.7333
Tru-miR-1175-5p	105	XM_003234337.1	TERG_04979	RNA exonuclease 4	155	-22	2 17	74 90	15	0.8	0.8
Tru-miR-1175-5p	105	XM_003234252.1	TERG_04891	HECT domain-containing protein	151	-20.8	2 17	1097 1113	15	0.7333	0.8
Tru-miR-1175-5p	105	XM_003234140.1	TERG_04781	cytochrome P450 monooxygenase	146	-21.16	2 16	476 493	15	0.7333	0.7333
Tru-miR-1175-5p	105	XM_003234134.1	TERG_04775	protein kinase subdomain-containing protein	155	-21.5	2 17	704 720	15	0.8	0.8
Tru-miR-1175-5p	105	XM_003233816.1	TERG_05735	dipeptidylpeptidase 4	152	-23.61	2 17	180 198	16	0.75	0.75
Tru-miR-1175-5p	105	XM_003233790.1	TERG_05710	hypothetical protein	158	-25.85	2 15	1036 1053	13	0.8462	0.9231
Tru-miR-1175-5p	105	XM_003233781.1	TERG_05701	hypothetical protein	160	-25.17	2 17	555 572	15	0.8	0.8667
Tru-miR-1175-5p	105	XM_003233775.1	TERG_05695	hypothetical protein	148	-20.34	2 17	344 362	16	0.6875	0.75
Tru-miR-1175-5p	105	XM_003233738.1	TERG_05658	hypothetical protein	159	-22.78	2 17	422 440	17	0.7647	0.8235
Tru-miR-1175-5p	105	XM_003233738.1	TERG_05658	hypothetical protein	156	-21.35	2 17	2161 2181	18	0.7222	0.7778
Tru-miR-1175-5p	105	XM_003233532.1	TERG_05455	hypothetical protein	159	-20.69	2 17	189 206	16	0.8125	0.8125
Tru-miR-1175-5p	105	XM_003233442.1	TERG_06476	hypothetical protein	156	-22.76	2 17	415 436	19	0.6842	0.7895
Tru-miR-1175-5p	105	XM_003233319.1	TERG_08903	hypothetical protein	148	-24.56	2 17	639 658	17	0.7059	0.7059
Tru-miR-1175-5p	105	XM_003233206.1	TERG_06247	hypothetical protein	146	-23.83	2 16	105 125	17	0.7059	0.7647
Tru-miR-1175-5p	105	XM_003233139.1	TERG_06182	topoisomerase I	144	-21.72	2 13	81 99	12	0.75	0.8333
Tru-miR-1175-5p	105	XM_003233129.1	TERG_06172	60S ribosomal protein L12	159	-21.48	2 17	52 69	16	0.75	0.875
Tru-miR-1175-5p	105	XM_003233093.1	TERG_06139	hypothetical protein	152	-20.73	2 17	125 144	17	0.7059	0.7647
Tru-miR-1175-5p	105	XM_003233042.1	TERG_06086	GARP complex subunit Vps53	151	-22.41	2 17	2390 2409	18	0.6667	0.7778
Tru-miR-1175-5p	105	XM_003232863.1	TERG_06901	YeeE/YedE family integral membrane protein	168	-31.58	2 17	713 731	16	0.8125	0.9375
Tru-miR-1175-5p	105	XM_003232702.1	TERG_06741	ubiquitin C-terminal hydrolase	154	-21.78	2 17	1640 1659	18	0.7778	0.7778
Tru-miR-1175-5p	105	XM_003232702.1	TERG_06741	ubiquitin C-terminal hydrolase	148	-20.02	2 13	1041 1058	11	0.8182	0.9091
Tru-miR-1175-5p	105	XM_003232601.1	TERG_06641	mitochondrial mRNA processing protein PET127	144	-22.65	2 17	124 144	18	0.6667	0.6667
Tru-miR-1175-5p	105	XM_003232539.1	TERG_06579	hypothetical protein	154	-21.69	2 17	1302 1317	15	0.8	0.8
Tru-miR-1175-5p	105	XM_003232521.1	TERG_06561	hypothetical protein	154	-21.5	2 15	1979 1998	15	0.7333	0.8667
Tru-miR-1175-5p	105	XM_003232513.1	TERG_06552	aspartyl protease	147	-22.29	2 17	732 748	15	0.7333	0.7333
Tru-miR-1175-5p	105	XM_003232420.1	TERG_07314	hypothetical protein	160	-20.95	2 17	218 237	17	0.7647	0.8235
Tru-miR-1175-5p	105	XM_003232324.1	TERG_07220	hypothetical protein	156	-23.68	2 17	75 93	16	0.75	0.8125
Tru-miR-1175-5p	105	XM_003232145.1	TERG_07045	hypothetical protein	148	-20.23	2 13	1149 1166	11	0.8182	0.9091
Tru-miR-1175-5p	105	XM_003232101.1	TERG_07001	hydroxyisocaproate dehydrogenase	156	-22.43	2 17	609 627	16	0.75	0.8125
Tru-miR-1175-5p	105	XM_003231739.1	TERG_07406	mannosyl-oligosaccharide 1%2C2-alpha-mannosidase	152	-20.75	2 17	868 888	18	0.6667	0.7778
Tru-miR-1175-5p	105	XM_003231646.1	TERG_07993	hypothetical protein	150	-23.12	2 16	11 27	14	0.7143	0.8571
Tru-miR-1175-5p	105	XM_003231528.1	TERG_07876	hypothetical protein	159	-24.19	2 17	117 134	16	0.8125	0.8125
Tru-miR-1175-5p	105	XM_003231476.1	TERG_07823	ATP-dependent DNA helicase	158	-22.13	2 17	852 867	15	0.8	0.8667
Tru-miR-1175-5p	105	XM_003231458.1	TERG_07805	hypothetical protein	155	-23.56	2 17	294 313	18	0.7222	0.7778
Tru-miR-1175-5p	105	XM_003231401.1	TERG_08235	long chain fatty alcohol oxidase	171	-30.08	2 16	429 447	15	0.9333	0.9333
Tru-miR-1175-5p	105	XM_003231336.1	TERG_08169	hypothetical protein	154	-23.53	2 17	604 621	17	0.7647	0.7647
Tru-miR-1175-5p	105	XM_003231242.1	TERG_08076	integral membrane protein	171	-31.26	2 17	447 463	15	0.9333	0.9333
Tru-miR-1175-5p	105	XM_003231199.1	TERG_08334	hypothetical protein	156	-21.64	2 17	1265 1284	17	0.7647	0.7647
Tru-miR-1175-5p	105	XM_003231193.1	TERG_08328	hypothetical protein	154	-23.83	2 15	391 410	15	0.7333	0.8667
Tru-miR-1175-5p	105	XM_003231151.1	TERG_08286	hypothetical protein	154	-21.81	2 16	454 471	15	0.8	0.8
Tru-miR-1175-5p	105	XM_003230874.1	TERG_08527	fatty acid synthase alpha subunit	158	-21.97	2 15	4126 4143	13	0.8462	0.9231
Tru-miR-1183	42	XM_003238959.1	TERG_00994	UDP-glucose:glycoprotein glucosyltransferase	153	-20.1	2 18	447 467	18	0.6111	0.8333
Tru-miR-1183	42	XM_003238937.1	TERG_00971	hypothetical protein	152	-20.9	2 18	2341 2359	17	0.7059	0.7647
Tru-miR-1183	42	XM_003238884.1	TERG_00917	hypothetical protein	158	-20.89	2 15	912 930	13	0.8462	0.9231
Tru-miR-1183	42	XM_003238602.1	TERG_00641	iron-sulfur cluster assembly accessory protein	165	-25.21	2 18	394 412	16	0.8125	0.875
Tru-miR-1183	42	XM_003238491.1	TERG_00530	phosphoketolase	160	-20.4	2 18	274 291	16	0.75	0.875
Tru-miR-1183	42	XM_003238449.1	TERG_00486	hypothetical protein	169	-24.83	2 18	122 140	16	0.875	0.875
Tru-miR-1183	42	XM_003237853.1	TERG_02609	sucrase/ferredoxin domain-containing protein	161	-22.71	2 18	392 414	20	0.75	0.75
Tru-miR-1183	42	XM_003237517.1	TERG_02283	MFS transporter	164	-20.72	2 18	532 549	16	0.75	0.9375
Tru-miR-1183	42	XM_003237307.1	TERG_02076	hypothetical protein	164	-23.12	2 17	985 1004	16	0.8125	0.875
Tru-miR-1183	42	XM_003237257.1	TERG_02027	DNA repair/transcription protein	160	-25.78	2 18	2270 2288	17	0.7059	0.8824
Tru-miR-1183	42	XM_003237209.1	TERG_01979	pirin	160	-22.64	2 13	336 354	11	1	1
Tru-miR-1183	42	XM_003237190.1	TERG_01959	hypothetical protein	158	-21.09	2 16	3187 3204	14	0.7857	0.9286
Tru-miR-1183	42	XM_003236932.1	TERG_01703	cytochrome P450 51	169	-24.48	2 18	1031 1050	17	0.8235	0.8824
Tru-miR-1183	42	XM_003236931.1	TERG_01702	hypothetical protein	157	-21.69	2 14	125 143	12	0.8333	1
Tru-miR-1183	42	XM_003236665.1	TERG_03757	hypothetical protein	161	-21.41	2 18	8 27	17	0.7059	0.8824
Tru-miR-1183	42	XM_003236653.1	TERG_03745	hypothetical protein	163	-23.34	2 18	2905 2921	16	0.8125	0.875
Tru-miR-1183	42	XM_003236204.1	TERG_03301	hypothetical protein	161	-23.74	2 18	1348 1367	17	0.7059	0.8824
Tru-miR-1183	42	XM_003236168.1	TERG_03266	hypothetical protein	164	-24.3	2 18	436 453	16	0.8125	0.875
Tru-miR-1183	42	XM_003236074.1	TERG_03172	sodium/phosphate symporter	165	-25.68	2 18	109 129	18	0.7778	0.8333
Tru-miR-1183	42	XM_003236074.1	TERG_03172	sodium/phosphate symporter	161	-23.16	2 18	1464 1485	19	0.7368	0.7895
Tru-miR-1183	42	XM_003236026.1	TERG_03124	hypothetical protein	157	-26.07	2 14	309 327	12	0.8333	1
Tru-miR-1183	42	XM_003236003.1	TERG_03101	hypothetical protein	155	-21.24	2 16	179 197	14	0.7143	0.9286
Tru-miR-1183	42	XM_003235727.1	TERG_02827	oxidoreductase	157	-20.67	2 18	404 423	17	0.7059	0.8235
Tru-miR-1183	42	XM_003235223.1	TERG_04327	amino acid transporter	165	-22.86	2 18	287 306	17	0.8235	0.8235
Tru-miR-1183	42	XM_003235209.1	TERG_04314	sister chromatid cohesion protein	164	-23.96	2 18	45 63	17	0.7647	0.8824
Tru-miR-1183	42	XM_003235186.1	TERG_04290	D-arabinitol dehydrogenase	162	-23.72	2 15	1088 1107	14	0.8571	0.9286
Tru-miR-1183	42	XM_003234942.1	TERG_04041	Sad1/UNC domain-containing protein	165	-21.91	2 18	2341 2361	18	0.7778	0.8333
Tru-miR-1183	42	XM_003233975.1	TERG_05891	MFS phosphate transporter	160	-20.56	2 17	1548 1566	15	0.8	0.8667
Tru-miR-1183	42	XM_003233893.1	TERG_05810	MFS alpha-glucoside transporter	173	-27.35	2 18	534 552	16	0.875	0.9375
Tru-miR-1183	42	XM_003233873.1	TERG_05790	urease	156	-20.99	2 18	126 147	20	0.7	0.75
Tru-miR-1183	42	XM_003233806.1	TERG_05726	cytochrome c heme lyase	173	-28.07	2 18	54 74	18	0.8333	0.8889
Tru-miR-1183	42	XM_003233781.1	TERG_05701	hypothetical protein	169	-25.01	2 18	1265 1284	17	0.8235	0.8824
Tru-miR-1183	42	XM_003233657.1	TERG_05579	fumarate reductase	159	-22.63	2 16	389 408	15	0.8	0.8667
Tru-miR-1183	42	XM_003232853.1	TERG_06891	hypothetical protein	172	-26.45	2 18	1176 1194	17	0.8824	0.8824
Tru-miR-1183	42	XM_003232629.1	TERG_06668	hypothetical protein	157	-20.19	2 18	1914 1935	19	0.6842	0.7895
Tru-miR-1183	42	XM_003232472.1	TERG_06512	hypothetical protein	165	-21.17	2 18	220 240	18	0.7778	0.8333
Tru-miR-1183	42	XM_003232067.1	TERG_07732	mitochondrial fusion protein	163	-24.61	2 16	1184 1202	14	0.8571	0.9286
Tru-miR-1183	42	XM_003231652.1	TERG_07999	hypothetical protein	163	-21.74	2 18	1013 1030	17	0.8235	0.8235
Tru-miR-1183	42	XM_003231148.1	TERG_08283	acetamidase	161	-25.11	2 18	1440 1458	16	0.75	0.875
Tru-miR-1183	42	XM_003231126.1	TERG_08264	mannitol dehydrogenase	163	-22.71	2 16	137 156	15	0.8	0.9333
Tru-miR-1183	42	XM_003231000.1	TERG_08346	hypothetical protein	158	-21.37	2 16	460 479	16	0.8125	0.8125
Tru-miR-1183	42	XM_003230877.1	TERG_08529	cortical actin cytoskeleton protein asp1	154	-21.28	2 15	3077 3095	13	0.7692	0.9231
Tru-miR-1183	42	XM_003230859.1	TERG_08613	multidrug resistance protein	161	-22.16	2 18	381 402	19	0.7368	0.7895
Tru-miR-122	65	XM_003239489.1	TERG_01522	kinesin heavy chain	154	-20.64	2 15	2482 2500	14	0.7143	0.9286
Tru-miR-122	65	XM_003239456.1	TERG_01489	MFS transporter	152	-20.78	2 17	1479 1498	17	0.6471	0.8235
Tru-miR-122	65	XM_003239299.1	TERG_01330	hypothetical protein	155	-20.55	2 17	167 184	16	0.75	0.8125
Tru-miR-122	65	XM_003239124.1	TERG_01154	sphingoid long-chain base transporter RSB1	156	-21.61	2 17	108 126	16	0.6875	0.875
Tru-miR-122	65	XM_003239124.1	TERG_01154	sphingoid long-chain base transporter RSB1	155	-20.62	2 12	206 223	10	1	1
Tru-miR-122	65	XM_003238760.1	TERG_00795	hypothetical protein	168	-23.19	2 17	747 765	16	0.8125	0.9375
Tru-miR-122	65	XM_003238664.1	TERG_00699	palmitoyltransferase	168	-21.45	2 17	1264 1283	17	0.8235	0.8824
Tru-miR-122	65	XM_003238639.1	TERG_00675	hypothetical protein	168	-23.75	2 17	1306 1324	16	0.8125	0.9375
Tru-miR-122	65	XM_003238639.1	TERG_00675	hypothetical protein	167	-23.07	2 16	1644 1662	15	0.8667	0.9333
Tru-miR-122	65	XM_003238499.1	TERG_00538	oxidoreductase	152	-20.76	2 17	671 691	18	0.6111	0.8333
Tru-miR-122	65	XM_003238491.1	TERG_00530	phosphoketolase	153	-22.95	2 15	1831 1847	13	0.7692	0.9231
Tru-miR-122	65	XM_003238444.1	TERG_00481	beta-glucosidase	159	-21.72	2 16	939 958	16	0.8125	0.8125
Tru-miR-122	65	XM_003238165.1	TERG_00205	alpha-tubulin suppressor protein Aats1	152	-20.1	2 17	452 471	17	0.7059	0.7647
Tru-miR-122	65	XM_003238068.1	TERG_00108	WD repeat protein	152	-21.61	2 17	4066 4086	18	0.6667	0.7778
Tru-miR-122	65	XM_003238000.1	TERG_00042	hypothetical protein	168	-24.66	2 17	1227 1246	17	0.8235	0.8824
Tru-miR-122	65	XM_003237779.1	TERG_02537	hypothetical protein	163	-21.85	2 16	1590 1609	16	0.8125	0.875
Tru-miR-122	65	XM_003237726.1	TERG_02486	eukaryotic translation initiation factor 2A	160	-21.68	2 17	2031 2050	17	0.7059	0.8824
Tru-miR-122	65	XM_003237591.1	TERG_02356	hypothetical protein	159	-20.29	2 17	462 478	15	0.7333	0.9333
Tru-miR-122	65	XM_003237559.1	TERG_02325	T-complex protein 1	164	-23.51	2 17	95 115	18	0.7778	0.8333
Tru-miR-122	65	XM_003237420.1	TERG_02189	alpha tubulin	160	-21.72	2 17	1140 1159	17	0.7647	0.8235
Tru-miR-122	65	XM_003237296.1	TERG_02065	hypothetical protein	159	-20.27	2 16	827 844	14	0.7857	0.9286
Tru-miR-122	65	XM_003237190.1	TERG_01959	hypothetical protein	167	-23	2 16	3735 3753	15	0.8667	0.9333
Tru-miR-122	65	XM_003237126.1	TERG_01896	hypothetical protein	160	-23.37	2 17	567 585	16	0.75	0.875
Tru-miR-122	65	XM_003236949.1	TERG_01720	hypothetical protein	155	-21.99	2 12	464 481	10	1	1
Tru-miR-122	65	XM_003236606.1	TERG_03700	hypothetical protein	172	-20.78	2 17	1227 1246	17	0.8824	0.8824
Tru-miR-122	65	XM_003236150.1	TERG_03248	metalloprotease	167	-20.81	2 17	876 892	15	0.8667	0.9333
Tru-miR-122	65	XM_003236097.1	TERG_03194	nonribosomal peptide synthase	151	-20.07	2 16	10065 10084	16	0.6875	0.8125
Tru-miR-122	65	XM_003235955.1	TERG_03055	MFS allantoate transporter	156	-23.29	2 17	656 673	15	0.7333	0.8667
Tru-miR-122	65	XM_003235887.1	TERG_02989	cytochrome P450 monooxygenase	156	-22.27	2 17	1248 1267	17	0.6471	0.8824
Tru-miR-122	65	XM_003235831.1	TERG_02931	hypothetical protein	160	-21.01	2 17	459 479	18	0.7778	0.7778
Tru-miR-122	65	XM_003235812.1	TERG_02912	MFS transporter	160	-24.53	2 17	540 559	17	0.7647	0.8235
Tru-miR-122	65	XM_003235806.1	TERG_02906	PAB1 binding protein	163	-20.01	2 16	2026 2043	14	0.8571	0.9286
Tru-miR-122	65	XM_003235591.1	TERG_04696	hypothetical protein	156	-20.58	2 17	485 502	15	0.6667	0.9333
Tru-miR-122	65	XM_003235471.1	TERG_04573	hypothetical protein	164	-26.64	2 17	725 742	15	0.7333	1
Tru-miR-122	65	XM_003235240.1	TERG_04344	serine/threonine protein phosphatase 2B	156	-21.96	2 17	1148 1168	18	0.6667	0.8333
Tru-miR-122	65	XM_003235156.1	TERG_04258	hypothetical protein	164	-21.08	2 17	10629 10646	15	0.8	0.9333
Tru-miR-122	65	XM_003235097.1	TERG_04197	hypothetical protein	160	-21.28	2 17	1030 1048	16	0.6875	0.9375
Tru-miR-122	65	XM_003235085.1	TERG_04185	calcium channel subunit Mid1	159	-23.54	2 17	750 766	15	0.8	0.8667
Tru-miR-122	65	XM_003235024.1	TERG_04123	hypothetical protein	160	-21.8	2 17	427 445	16	0.75	0.875
Tru-miR-122	65	XM_003234992.1	TERG_04092	peroxisomal matrix protein importer Pex3	152	-21.39	2 17	33 52	17	0.6471	0.8235
Tru-miR-122	65	XM_003234807.1	TERG_03907	amino acid transporter	146	-20.6	2 11	1088 1105	9	0.8889	1
Tru-miR-122	65	XM_003234785.1	TERG_03885	hypothetical protein	156	-23.37	2 17	566 583	15	0.7333	0.8667
Tru-miR-122	65	XM_003234651.1	TERG_05290	C6 finger domain-containing protein	168	-20.49	2 17	330 349	17	0.8235	0.8824
Tru-miR-122	65	XM_003234612.1	TERG_05253	chromodomain helicase	159	-21.61	2 17	2568 2584	15	0.7333	0.9333
Tru-miR-122	65	XM_003234520.1	TERG_05164	hypothetical protein	163	-23.31	2 16	1606 1623	14	0.8571	0.9286
Tru-miR-122	65	XM_003234513.1	TERG_05158	DNA mismatch repair protein Mlh1	162	-21.5	2 16	588 604	14	0.8571	0.9286
Tru-miR-122	65	XM_003234391.1	TERG_05035	pentatricopeptide repeat protein	164	-20.73	2 17	1898 1915	15	0.8	0.9333
Tru-miR-122	65	XM_003234289.1	TERG_04930	short-chain dehydrogenase/reductase SDR	160	-21.51	2 13	791 808	11	1	1
Tru-miR-122	65	XM_003234252.1	TERG_04891	HECT domain-containing protein	164	-21.64	2 17	1120 1137	15	0.8	0.9333
Tru-miR-122	65	XM_003234140.1	TERG_04781	cytochrome P450 monooxygenase	159	-20.35	2 16	815 832	14	0.7857	0.9286
Tru-miR-122	65	XM_003233738.1	TERG_05658	hypothetical protein	160	-20.02	2 17	1364 1383	17	0.7647	0.8235
Tru-miR-122	65	XM_003233654.1	TERG_05576	beta-glucosidase	164	-21.76	2 17	341 358	15	0.8667	0.8667
Tru-miR-122	65	XM_003233543.1	TERG_05466	MFS transporter	160	-23.73	2 17	1151 1168	15	0.7333	0.9333
Tru-miR-122	65	XM_003233406.1	TERG_06443	transferase	148	-21.67	2 17	1583 1600	15	0.6	0.8667
Tru-miR-122	65	XM_003233189.1	TERG_06230	hypothetical protein	163	-20.44	2 16	467 484	14	0.8571	0.9286
Tru-miR-122	65	XM_003233149.1	TERG_06192	hypothetical protein	156	-20.85	2 17	801 820	17	0.6471	0.8824
Tru-miR-122	65	XM_003232832.1	TERG_06870	heat shock protein STI1	156	-20.82	2 17	933 952	17	0.7059	0.8235
Tru-miR-122	65	XM_003232704.1	TERG_06744	fructose 1%2C6-biphosphate aldolase	156	-21.35	2 17	276 295	17	0.7059	0.8235
Tru-miR-122	65	XM_003232526.1	TERG_06566	amino acid transporter	168	-23.58	2 17	1112 1129	15	0.8667	0.9333
Tru-miR-122	65	XM_003232388.1	TERG_07282	hypothetical protein	160	-21.4	2 17	1445 1465	18	0.7222	0.8333
Tru-miR-122	65	XM_003231824.1	TERG_07492	sugar transporter	156	-21.7	2 17	53 70	15	0.6667	0.9333
Tru-miR-122	65	XM_003231719.1	TERG_07386	vacuolar membrane PQ loop repeat protein	160	-25.06	2 17	835 853	16	0.6875	0.9375
Tru-miR-122	65	XM_003231478.1	TERG_07826	anthranilate synthase component II	159	-21.36	2 16	933 952	16	0.75	0.875
Tru-miR-122	65	XM_003231430.1	TERG_08952	hypothetical protein	156	-21.23	2 13	1355 1372	11	0.9091	1
Tru-miR-122	65	XM_003231122.1	TERG_08260	vacuolar serine protease	156	-22.51	2 17	614 631	15	0.6	1
Tru-miR-122	65	XM_003231015.1	TERG_08361	C6 transcription factor	155	-23.23	2 16	1529 1546	14	0.7857	0.8571
Tru-miR-122	65	XM_003230991.1	TERG_08515	C6 transcription factor	160	-24.07	2 17	1268 1288	18	0.7222	0.8333
Tru-miR-125a	26	XM_003238206.1	TERG_00242	60S ribosomal protein L27-A	160	-21.75	2 17	261 278	15	0.8	0.8667
Tru-miR-125a	26	XM_003238048.1	TERG_00088	beta-1%2C4-glucosidase	172	-27.44	2 17	2245 2262	15	0.8667	1
Tru-miR-125a	26	XM_003237851.1	TERG_02607	nuclear condensin complex subunit Smc4	164	-22.44	2 17	3135 3152	15	0.8	0.9333
Tru-miR-125a	26	XM_003237487.1	TERG_02252	tropomyosin	156	-20.29	2 17	438 458	18	0.7222	0.7778
Tru-miR-125a	26	XM_003236528.1	TERG_03619	transcription factor Tos4	163	-23.8	2 16	119 137	15	0.8	0.9333
Tru-miR-125a	26	XM_003236467.1	TERG_03555	tryptophan synthase	163	-20.74	2 16	267 284	14	0.8571	0.9286
Tru-miR-125a	26	XM_003235921.1	TERG_03021	hypothetical protein	159	-20.69	2 16	779 797	15	0.8	0.8667
Tru-miR-125a	26	XM_003235492.1	TERG_04594	porin	162	-20.25	2 15	285 302	13	0.9231	0.9231
Tru-miR-125a	26	XM_003235390.1	TERG_04491	Tpt phosphate/phosphoenolpyruvate translocator family protein	163	-20.67	2 16	1537 1555	15	0.8667	0.8667
Tru-miR-125a	26	XM_003234927.1	TERG_04026	5-aminolevulinate synthase	160	-21.35	2 17	1674 1691	15	0.8	0.8667
Tru-miR-125a	26	XM_003234827.1	TERG_03926	hypothetical protein	168	-21.14	2 17	1873 1890	15	0.8667	0.9333
Tru-miR-125a	26	XM_003234765.1	TERG_03865	actin cytoskeleton-regulatory complex protein END3	159	-20.51	2 17	1129 1145	15	0.8	0.8667
Tru-miR-125a	26	XM_003234654.1	TERG_05293	hypothetical protein	156	-20.54	2 13	6532 6550	12	0.9167	0.9167
Tru-miR-125a	26	XM_003234621.1	TERG_05262	hypothetical protein	156	-22.02	2 17	170 188	16	0.6875	0.875
Tru-miR-125a	26	XM_003234419.1	TERG_05063	hypothetical protein	155	-20.27	2 12	696 713	10	1	1
Tru-miR-125a	26	XM_003234383.1	TERG_05026	hypothetical protein	157	-21.34	2 14	18 35	12	0.9167	0.9167
Tru-miR-125a	26	XM_003234336.1	TERG_04978	extracellular phytase	155	-20.61	2 12	1224 1241	10	1	1
Tru-miR-125a	26	XM_003234182.1	TERG_04823	diphthamide biosynthesis protein 2	159	-21.24	2 16	1721 1739	15	0.8	0.8667
Tru-miR-125a	26	XM_003234111.1	TERG_04753	3-isopropylmalate dehydratase	163	-20.45	2 16	35 53	15	0.8667	0.8667
Tru-miR-125a	26	XM_003234108.1	TERG_04750	hypothetical protein	167	-21.09	2 16	673 692	16	0.875	0.875
Tru-miR-125a	26	XM_003232618.1	TERG_06657	hypothetical protein	159	-21.33	2 16	107 125	15	0.8	0.8667
Tru-miR-125a	26	XM_003232149.1	TERG_07049	heat shock protein ClpA	159	-21.4	2 17	1086 1103	16	0.75	0.875
Tru-miR-125a	26	XM_003231661.1	TERG_08008	alkaline serine protease	160	-22.42	2 17	249 266	15	0.8	0.8667
Tru-miR-125a	26	XM_003231235.1	TERG_08069	glutathione reductase	160	-24.4	2 13	864 881	11	1	1
Tru-miR-125a	26	XM_003231126.1	TERG_08264	mannitol dehydrogenase	162	-20.16	2 16	699 716	15	0.8667	0.8667
Tru-miR-125a	26	XM_003230974.1	TERG_08498	triosephosphate isomerase	151	-22.19	2 16	288 308	17	0.7059	0.7647
Tru-miR-1260	91	XM_003239465.1	TERG_01498	CMGC protein kinase	152	-24.06	2 17	864 882	16	0.6875	0.8125
Tru-miR-1260	91	XM_003239341.1	TERG_01370	prohibitin	148	-22.56	2 17	780 797	15	0.6667	0.8
Tru-miR-1260	91	XM_003239301.1	TERG_01332	hypothetical protein	159	-23.98	2 17	249 265	15	0.8	0.8667
Tru-miR-1260	91	XM_003239236.1	TERG_01265	HhH-GPD family base excision DNA repair protein	163	-22.05	2 16	1284 1302	15	0.8667	0.8667
Tru-miR-1260	91	XM_003239115.1	TERG_01145	hypothetical protein	156	-23.44	2 17	288 305	15	0.6667	0.9333
Tru-miR-1260	91	XM_003239114.1	TERG_01144	hypothetical protein	168	-24.45	2 17	23 41	16	0.875	0.875
Tru-miR-1260	91	XM_003239032.1	TERG_01064	hypothetical protein	164	-29.28	2 17	1200 1218	16	0.8125	0.875
Tru-miR-1260	91	XM_003238934.1	TERG_00968	ammecr1 family protein	159	-22.97	2 17	894 911	16	0.8125	0.8125
Tru-miR-1260	91	XM_003238923.1	TERG_00957	Sec23/Sec24 family protein	164	-22.8	2 17	1739 1757	16	0.8125	0.875
Tru-miR-1260	91	XM_003238906.1	TERG_00940	rRNA processing protein Utp6	154	-21.49	2 17	958 973	15	0.8	0.8
Tru-miR-1260	91	XM_003238867.1	TERG_00901	hypothetical protein	168	-26.65	2 17	1872 1889	15	0.8667	0.9333
Tru-miR-1260	91	XM_003238473.1	TERG_00511	hypothetical protein	163	-21.91	2 16	639 658	16	0.8125	0.875
Tru-miR-1260	91	XM_003238289.1	TERG_00327	hypothetical protein	152	-25.35	2 17	1227 1244	15	0.7333	0.8
Tru-miR-1260	91	XM_003238235.1	TERG_00272	cyclin	154	-21.99	2 15	796 813	13	0.7692	0.9231
Tru-miR-1260	91	XM_003238018.1	TERG_00058	oxidoreductase	159	-23.89	2 16	1490 1508	15	0.8	0.8667
Tru-miR-1260	91	XM_003237888.1	TERG_02644	hypothetical protein	159	-22.78	2 17	1216 1233	16	0.8125	0.8125
Tru-miR-1260	91	XM_003237849.1	TERG_02605	hypothetical protein	159	-26.37	2 17	113 134	19	0.7895	0.7895
Tru-miR-1260	91	XM_003237816.1	TERG_02572	hypothetical protein	158	-20.51	2 17	3299 3314	15	0.8	0.8667
Tru-miR-1260	91	XM_003237791.1	TERG_02549	hypothetical protein	159	-20.09	2 16	951 971	17	0.7647	0.8235
Tru-miR-1260	91	XM_003237755.1	TERG_02514	IFRD domain-containing protein	159	-22.24	2 17	1375 1391	15	0.8	0.8667
Tru-miR-1260	91	XM_003237683.1	TERG_02446	hypothetical protein	160	-23.15	2 17	459 478	17	0.7647	0.8235
Tru-miR-1260	91	XM_003237631.1	TERG_02396	60S ribosomal protein L37	152	-23.05	2 17	325 342	15	0.7333	0.8
Tru-miR-1260	91	XM_003237468.1	TERG_02234	type II protein geranylgeranyltransferase beta subunit	159	-24.28	2 17	350 368	17	0.7647	0.8235
Tru-miR-1260	91	XM_003237298.1	TERG_02067	hypothetical protein	154	-21.2	2 15	843 861	14	0.7857	0.8571
Tru-miR-1260	91	XM_003237023.1	TERG_08707	hypothetical protein	164	-21.73	2 17	119 138	17	0.8235	0.8235
Tru-miR-1260	91	XM_003236949.1	TERG_01720	hypothetical protein	168	-25.93	2 17	335 354	17	0.8235	0.8824
Tru-miR-1260	91	XM_003236947.1	TERG_01718	cell division control protein Cdc6	160	-23.96	2 17	368 386	16	0.75	0.875
Tru-miR-1260	91	XM_003236747.1	TERG_03837	pyridoxal-phosphate dependent enzyme	154	-20.98	2 17	436 452	16	0.75	0.8125
Tru-miR-1260	91	XM_003236718.1	TERG_03808	hypothetical protein	151	-22.04	2 17	354 372	17	0.7059	0.7647
Tru-miR-1260	91	XM_003236627.1	TERG_03721	hypothetical protein	160	-25.61	2 17	2323 2342	17	0.7647	0.8235
Tru-miR-1260	91	XM_003236562.1	TERG_03655	hypothetical protein	152	-20.38	2 13	1688 1705	11	0.8182	1
Tru-miR-1260	91	XM_003236536.1	TERG_03628	serine/threonine protein kinase	154	-20.09	2 16	1155 1173	16	0.75	0.8125
Tru-miR-1260	91	XM_003236527.1	TERG_03618	endochitinase	160	-25.22	2 17	1322 1341	17	0.7647	0.8235
Tru-miR-1260	91	XM_003236347.1	TERG_03440	ubiquitin carboxyl-terminal hydrolase	160	-21.8	2 17	398 415	15	0.8	0.8667
Tru-miR-1260	91	XM_003236256.1	TERG_03349	vacuolar fusion protein mon1	156	-20.96	2 17	1156 1175	17	0.7059	0.8235
Tru-miR-1260	91	XM_003235958.1	TERG_03058	zinc-binding oxidoreductase ToxD	150	-20	2 17	148 163	15	0.6667	0.8667
Tru-miR-1260	91	XM_003235953.1	TERG_03053	hypothetical protein	151	-21.85	2 17	123 139	15	0.7333	0.8
Tru-miR-1260	91	XM_003235940.1	TERG_03040	potassium uptake protein	152	-23.45	2 17	1194 1213	17	0.6471	0.8235
Tru-miR-1260	91	XM_003235889.1	TERG_02991	hypothetical protein	164	-27.27	2 17	1871 1890	17	0.7647	0.8824
Tru-miR-1260	91	XM_003235889.1	TERG_02991	hypothetical protein	154	-20.89	2 16	1598 1614	14	0.7857	0.8571
Tru-miR-1260	91	XM_003235831.1	TERG_02931	hypothetical protein	164	-24.8	2 17	860 878	16	0.8125	0.875
Tru-miR-1260	91	XM_003235807.1	TERG_02907	actin-interacting protein	147	-20.01	2 17	660 682	20	0.7	0.7
Tru-miR-1260	91	XM_003235750.1	TERG_02850	polyketide synthase	159	-22.42	2 16	6283 6303	17	0.7647	0.8235
Tru-miR-1260	91	XM_003235646.1	TERG_02750	protoporphyrinogen oxidase	160	-27.53	2 17	173 191	16	0.75	0.875
Tru-miR-1260	91	XM_003235646.1	TERG_02750	protoporphyrinogen oxidase	160	-26.95	2 17	1395 1413	16	0.75	0.875
Tru-miR-1260	91	XM_003235439.1	TERG_04541	hypothetical protein	160	-23.9	2 17	665 682	15	0.7333	0.9333
Tru-miR-1260	91	XM_003235336.1	TERG_04439	hypothetical protein	148	-22.79	2 17	1038 1055	15	0.6667	0.8
Tru-miR-1260	91	XM_003235292.1	TERG_04396	hypothetical protein	154	-21.23	2 15	886 903	13	0.8462	0.8462
Tru-miR-1260	91	XM_003235122.1	TERG_04222	hypothetical protein	158	-20.73	2 15	1297 1316	15	0.8	0.8667
Tru-miR-1260	91	XM_003235005.1	TERG_04105	cyclin domain-containing protein	158	-21.26	2 15	711 729	14	0.7857	0.9286
Tru-miR-1260	91	XM_003234922.1	TERG_04021	hypothetical protein	152	-24.37	2 13	538 555	11	0.9091	0.9091
Tru-miR-1260	91	XM_003234866.1	TERG_03965	MFS nicotinic acid transporter	154	-20.28	2 16	620 637	15	0.7333	0.8667
Tru-miR-1260	91	XM_003234621.1	TERG_05262	hypothetical protein	158	-22.42	2 15	1464 1482	14	0.7857	0.9286
Tru-miR-1260	91	XM_003234538.1	TERG_05182	mitochondrial dynamin GTPase	155	-22.29	2 16	502 521	16	0.75	0.8125
Tru-miR-1260	91	XM_003234158.1	TERG_04798	hypothetical protein	171	-27.61	2 16	305 322	14	0.9286	1
Tru-miR-1260	91	XM_003234133.1	TERG_04774	isoflavone reductase	152	-20.58	2 17	893 914	19	0.6316	0.7895
Tru-miR-1260	91	XM_003234033.1	TERG_05948	beta-1%2C3-glucanosyltransferase	150	-20.64	2 16	850 866	14	0.7143	0.8571
Tru-miR-1260	91	XM_003233829.1	TERG_05745	hypothetical protein	156	-20.47	2 17	2204 2223	17	0.7647	0.7647
Tru-miR-1260	91	XM_003233829.1	TERG_05745	hypothetical protein	152	-21.88	2 13	906 923	11	0.8182	1
Tru-miR-1260	91	XM_003233806.1	TERG_05726	cytochrome c heme lyase	160	-28.99	2 17	630 647	15	0.7333	0.9333
Tru-miR-1260	91	XM_003233775.1	TERG_05695	hypothetical protein	147	-20.52	2 17	467 485	17	0.7059	0.7059
Tru-miR-1260	91	XM_003233766.1	TERG_05687	hypothetical protein	156	-21.86	2 17	689 710	19	0.6842	0.7895
Tru-miR-1260	91	XM_003233726.1	TERG_05647	protein kinase activator Bem1	154	-22.83	2 15	999 1017	14	0.7143	0.9286
Tru-miR-1260	91	XM_003233602.1	TERG_05523	hypothetical protein	148	-20.38	2 17	1222 1240	16	0.6875	0.75
Tru-miR-1260	91	XM_003233571.1	TERG_05494	RNA polymerase II mediator complex component Med8	155	-20.21	2 17	323 340	16	0.75	0.8125
Tru-miR-1260	91	XM_003233379.1	TERG_06416	hypothetical protein	153	-21.17	2 15	242 258	13	0.7692	0.9231
Tru-miR-1260	91	XM_003233373.1	TERG_06410	hypothetical protein	164	-21.55	2 17	83 102	17	0.8235	0.8235
Tru-miR-1260	91	XM_003233373.1	TERG_06410	hypothetical protein	157	-23.05	2 15	624 640	13	0.8462	0.9231
Tru-miR-1260	91	XM_003233362.1	TERG_06399	ATP-dependent permease	155	-20.73	2 16	1288 1307	16	0.6875	0.875
Tru-miR-1260	91	XM_003233317.1	TERG_06357	protein kinase subdomain-containing protein	151	-20.09	2 17	6675 6694	18	0.6667	0.7778
Tru-miR-1260	91	XM_003233296.1	TERG_06337	hypothetical protein	152	-21.37	2 17	4 22	16	0.75	0.75
Tru-miR-1260	91	XM_003233014.1	TERG_06058	NADH:ubiquinone oxidoreductase 20.1kD subunit	150	-20	2 17	182 198	16	0.6875	0.8125
Tru-miR-1260	91	XM_003232937.1	TERG_06976	hypothetical protein	157	-20.27	2 15	5102 5118	13	0.8462	0.9231
Tru-miR-1260	91	XM_003232891.1	TERG_06929	chitinase	159	-20.05	2 17	392 409	16	0.8125	0.8125
Tru-miR-1260	91	XM_003232879.1	TERG_06917	translation elongation factor G1	164	-24.84	2 17	151 171	18	0.7778	0.8333
Tru-miR-1260	91	XM_003232856.1	TERG_06894	hypothetical protein	159	-23.76	2 17	74 90	15	0.7333	0.9333
Tru-miR-1260	91	XM_003232713.1	TERG_06753	hypothetical protein	154	-21.42	2 15	1209 1226	13	0.7692	0.9231
Tru-miR-1260	91	XM_003232559.1	TERG_06599	vacuolar protein sorting-associated protein 45	156	-24.28	2 17	1646 1664	16	0.75	0.8125
Tru-miR-1260	91	XM_003232413.1	TERG_07307	hypothetical protein	154	-23.53	2 17	1044 1059	15	0.7333	0.8667
Tru-miR-1260	91	XM_003232291.1	TERG_07187	L-aminoadipate-semialdehyde dehydrogenase large subunit	159	-23.36	2 17	1790 1807	16	0.8125	0.8125
Tru-miR-1260	91	XM_003232197.1	TERG_07095	hypothetical protein	155	-23.42	2 17	576 592	15	0.7333	0.8667
Tru-miR-1260	91	XM_003232129.1	TERG_07029	hypothetical protein	158	-20.92	2 16	365 383	16	0.8125	0.8125
Tru-miR-1260	91	XM_003232008.1	TERG_07674	hypothetical protein	159	-24.2	2 17	356 373	16	0.75	0.875
Tru-miR-1260	91	XM_003232008.1	TERG_07674	hypothetical protein	159	-24.72	2 17	511 527	15	0.8	0.8667
Tru-miR-1260	91	XM_003231896.1	TERG_07563	polynucleotide kinase	159	-23.47	2 16	424 441	14	0.7857	0.9286
Tru-miR-1260	91	XM_003231802.1	TERG_07470	leucine carboxyl methyltransferase	156	-20.57	2 17	34 53	17	0.7059	0.8235
Tru-miR-1260	91	XM_003231764.1	TERG_07431	hypothetical protein	164	-26.6	2 17	2520 2539	17	0.8235	0.8235
Tru-miR-1260	91	XM_003231749.1	TERG_07416	peroxisome targeting signal receptor Pex7	154	-20.62	2 15	1002 1020	14	0.7857	0.8571
Tru-miR-1260	91	XM_003231576.1	TERG_08963	hypothetical protein	164	-29.08	2 17	2 21	17	0.8235	0.8235
Tru-miR-1260	91	XM_003231450.1	TERG_07797	isoflavone reductase	163	-22.53	2 16	182 200	15	0.8667	0.8667
Tru-miR-1260	91	XM_003231411.1	TERG_07759	hypothetical protein	159	-21.95	2 16	254 272	15	0.8	0.8667
Tru-miR-1260	91	XM_003231408.1	TERG_07756	alanyl-tRNA synthetase	163	-23.56	2 17	565 582	16	0.8125	0.875
Tru-miR-1260	91	XM_003231291.1	TERG_08125	ribosome assembly protein Noc2	160	-23.17	2 17	875 893	16	0.8125	0.8125
Tru-miR-1260	91	XM_003231211.1	TERG_08045	hypothetical protein	153	-23.05	2 14	3411 3429	13	0.8462	0.8462
Tru-miR-1260	91	XM_003231203.1	TERG_08338	hypothetical protein	156	-26.08	2 17	1349 1366	15	0.7333	0.8667
Tru-miR-1260	91	XM_003230991.1	TERG_08515	C6 transcription factor	150	-20.36	2 15	2664 2681	13	0.6923	0.9231
Tru-miR-1281	128	XM_003239489.1	TERG_01522	kinesin heavy chain	146	-20.07	2 11	2008 2026	9	0.8889	1
Tru-miR-1281	128	XM_003239425.1	TERG_01459	hypothetical protein	155	-21.3	2 18	291 308	17	0.7647	0.7647
Tru-miR-1281	128	XM_003239425.1	TERG_01459	hypothetical protein	152	-23.44	2 18	685 704	18	0.7222	0.7222
Tru-miR-1281	128	XM_003239411.1	TERG_01444	nonribosomal peptide synthase	153	-21.79	2 14	21607 21626	13	0.8462	0.8462
Tru-miR-1281	128	XM_003239411.1	TERG_01444	nonribosomal peptide synthase	143	-20.07	2 16	18230 18248	14	0.7143	0.7143
Tru-miR-1281	128	XM_003239367.1	TERG_01400	hypothetical protein	152	-24.76	2 18	1774 1796	20	0.7	0.75
Tru-miR-1281	128	XM_003239245.1	TERG_01274	mRNA-nucleus export ATPase	157	-20.19	2 18	3176 3197	19	0.7368	0.7368
Tru-miR-1281	128	XM_003239114.1	TERG_01144	hypothetical protein	165	-30.54	2 18	785 803	16	0.8125	0.875
Tru-miR-1281	128	XM_003239013.1	TERG_01046	H/ACA ribonucleoprotein complex subunit 1	153	-23.31	2 18	419 440	19	0.6842	0.7368
Tru-miR-1281	128	XM_003238921.1	TERG_00955	ABC efflux transporter	164	-26.18	2 18	648 666	17	0.8235	0.8235
Tru-miR-1281	128	XM_003238893.1	TERG_00926	exosome complex exonuclease Rrp6	161	-30.01	2 18	1274 1292	16	0.8125	0.8125
Tru-miR-1281	128	XM_003238879.1	TERG_00914	hypothetical protein	164	-26.87	2 17	85 104	16	0.8125	0.875
Tru-miR-1281	128	XM_003238815.1	TERG_00850	hypothetical protein	152	-22.56	2 18	809 830	19	0.7368	0.7368
Tru-miR-1281	128	XM_003238798.1	TERG_00833	mitochondrial import inner membrane translocase subunit Tim14	155	-20.41	2 16	76 95	15	0.8	0.8
Tru-miR-1281	128	XM_003238767.1	TERG_00802	hypothetical protein	165	-26.92	2 18	213 233	18	0.7778	0.8333
Tru-miR-1281	128	XM_003238744.1	TERG_00779	hypothetical protein	161	-25.41	2 18	335 355	18	0.7778	0.7778
Tru-miR-1281	128	XM_003238491.1	TERG_00530	phosphoketolase	156	-24.05	2 18	1816 1834	17	0.7647	0.7647
Tru-miR-1281	128	XM_003238407.1	TERG_00447	hypothetical protein	177	-38.96	2 18	135 155	18	0.8889	0.8889
Tru-miR-1281	128	XM_003238328.1	TERG_00365	hypothetical protein	146	-20.06	2 15	691 709	13	0.6923	0.8462
Tru-miR-1281	128	XM_003238235.1	TERG_00272	cyclin	169	-30.91	2 18	925 946	19	0.7895	0.8421
Tru-miR-1281	128	XM_003238054.1	TERG_00094	hypothetical protein	148	-20.97	2 17	13 31	15	0.6667	0.8
Tru-miR-1281	128	XM_003238048.1	TERG_00088	beta-1%2C4-glucosidase	153	-20.73	2 18	1597 1619	20	0.7	0.7
Tru-miR-1281	128	XM_003237992.1	TERG_00034	mRNA cap methyltransferase	156	-24.43	2 13	1398 1417	12	0.9167	0.9167
Tru-miR-1281	128	XM_003237802.1	TERG_02559	hypothetical protein	147	-20.13	2 12	25 44	11	0.8182	0.9091
Tru-miR-1281	128	XM_003237721.1	TERG_02482	transcription initiation factor TFIID subunit 12	141	-20.52	2 16	1654 1676	18	0.7222	0.7222
Tru-miR-1281	128	XM_003237495.1	TERG_02260	hypothetical protein	156	-24.71	2 18	355 373	17	0.7647	0.7647
Tru-miR-1281	128	XM_003237488.1	TERG_02253	hypothetical protein	155	-23.61	2 16	157 178	17	0.7647	0.7647
Tru-miR-1281	128	XM_003237405.1	TERG_02174	hypothetical protein	155	-26.07	2 17	975 992	15	0.8	0.8
Tru-miR-1281	128	XM_003237392.1	TERG_02160	hypothetical protein	151	-20.03	2 17	991 1009	16	0.75	0.75
Tru-miR-1281	128	XM_003236994.1	TERG_01764	GTP-binding protein ryh1	177	-38.55	2 18	427 445	16	0.9375	0.9375
Tru-miR-1281	128	XM_003236986.1	TERG_01756	DNA repair protein Rad7	161	-25.77	2 18	398 418	18	0.7778	0.7778
Tru-miR-1281	128	XM_003236978.1	TERG_08705	hypothetical protein	161	-26.75	2 18	317 336	17	0.7647	0.8235
Tru-miR-1281	128	XM_003236784.1	TERG_01558	cation chloride cotransporter	162	-25.17	2 15	443 461	13	0.9231	0.9231
Tru-miR-1281	128	XM_003236736.1	TERG_03826	hypothetical protein	157	-27.71	2 18	999 1021	20	0.7	0.75
Tru-miR-1281	128	XM_003236720.1	TERG_03810	hypothetical protein	161	-24.67	2 18	2841 2861	18	0.7778	0.7778
Tru-miR-1281	128	XM_003236703.1	TERG_08796	hypothetical protein	165	-28.4	2 18	270 288	16	0.8125	0.875
Tru-miR-1281	128	XM_003236603.1	TERG_03697	hypothetical protein	153	-26.62	2 18	1089 1107	16	0.6875	0.8125
Tru-miR-1281	128	XM_003236546.1	TERG_03639	GPI inositol-deacylase	152	-20.41	2 13	1265 1283	11	0.9091	0.9091
Tru-miR-1281	128	XM_003236519.1	TERG_03610	hypothetical protein	147	-21.78	2 16	466 485	15	0.7333	0.7333
Tru-miR-1281	128	XM_003236471.1	TERG_03559	alcohol dehydrogenase	161	-27.24	2 18	411 430	17	0.7647	0.8235
Tru-miR-1281	128	XM_003236447.1	TERG_03537	hypothetical protein	144	-22.54	2 18	412 431	18	0.6667	0.6667
Tru-miR-1281	128	XM_003236413.1	TERG_03506	hypothetical protein	149	-20.53	2 18	139 157	16	0.6875	0.75
Tru-miR-1281	128	XM_003236413.1	TERG_03506	hypothetical protein	148	-20.09	2 18	562 580	17	0.7059	0.7059
Tru-miR-1281	128	XM_003236411.1	TERG_03504	hypothetical protein	150	-23.24	2 15	1315 1334	14	0.7143	0.8571
Tru-miR-1281	128	XM_003236313.1	TERG_03406	hypothetical protein	152	-20.49	2 15	745 761	13	0.8462	0.8462
Tru-miR-1281	128	XM_003236194.1	TERG_03291	hypothetical protein	160	-24.85	2 18	595 613	17	0.7647	0.8235
Tru-miR-1281	128	XM_003236161.1	TERG_03259	hypothetical protein	161	-22.67	2 18	2264 2285	19	0.7368	0.7895
Tru-miR-1281	128	XM_003236129.1	TERG_03226	glucosamine-6-phosphate deaminase	157	-24	2 18	643 662	17	0.7647	0.7647
Tru-miR-1281	128	XM_003236097.1	TERG_03194	nonribosomal peptide synthase	147	-21.69	2 17	6132 6149	15	0.7333	0.7333
Tru-miR-1281	128	XM_003236070.1	TERG_03168	hypothetical protein	150	-21.13	2 11	502 520	9	1	1
Tru-miR-1281	128	XM_003236066.1	TERG_03164	hypothetical protein	159	-20.61	2 16	266 286	16	0.8125	0.8125
Tru-miR-1281	128	XM_003236035.1	TERG_03132	hypothetical protein	154	-20.02	2 15	2493 2512	14	0.7857	0.8571
Tru-miR-1281	128	XM_003235981.1	TERG_03082	5'-3' exoribonuclease	160	-27.69	2 18	2630 2651	19	0.7895	0.7895
Tru-miR-1281	128	XM_003235981.1	TERG_03082	5'-3' exoribonuclease	151	-21.31	2 13	2823 2840	11	0.9091	0.9091
Tru-miR-1281	128	XM_003235964.1	TERG_03064	hypothetical protein	151	-23.09	2 16	1674 1693	15	0.7333	0.8
Tru-miR-1281	128	XM_003235957.1	TERG_03057	U3 small nucleolar ribonucleoprotein IMP3	151	-20.79	2 12	326 345	11	0.9091	0.9091
Tru-miR-1281	128	XM_003235944.1	TERG_08768	hypothetical protein	156	-23.45	2 17	3187 3206	16	0.75	0.8125
Tru-miR-1281	128	XM_003235944.1	TERG_08768	hypothetical protein	149	-20.07	2 15	1331 1348	13	0.7692	0.8462
Tru-miR-1281	128	XM_003235861.1	TERG_02964	hypothetical protein	153	-23.31	2 18	420 439	17	0.7059	0.7647
Tru-miR-1281	128	XM_003235816.1	TERG_02916	DNA repair protein Rtt107	155	-20.41	2 16	94 113	15	0.8	0.8
Tru-miR-1281	128	XM_003235811.1	TERG_02911	exosome complex exonuclease exoribonuclease	158	-21.86	2 15	2022 2041	14	0.8571	0.8571
Tru-miR-1281	128	XM_003235591.1	TERG_04696	hypothetical protein	153	-21.16	2 18	1822 1840	16	0.75	0.75
Tru-miR-1281	128	XM_003235321.1	TERG_04424	hypothetical protein	164	-23.3	2 18	3503 3521	17	0.8235	0.8235
Tru-miR-1281	128	XM_003235321.1	TERG_04424	hypothetical protein	158	-23.03	2 15	2781 2800	14	0.8571	0.8571
Tru-miR-1281	128	XM_003235234.1	TERG_04338	serine protease	147	-20.26	2 16	845 863	14	0.7143	0.7857
Tru-miR-1281	128	XM_003235156.1	TERG_04258	hypothetical protein	157	-22.9	2 18	1354 1375	19	0.7368	0.7368
Tru-miR-1281	128	XM_003235070.1	TERG_04171	hypothetical protein	159	-22.23	2 16	20 38	14	0.8571	0.8571
Tru-miR-1281	128	XM_003234985.1	TERG_04085	pre-mRNA splicing factor cwc2	150	-21.78	2 15	255 275	15	0.7333	0.8
Tru-miR-1281	128	XM_003234903.1	TERG_04002	60S ribosome biogenesis protein Sqt1	148	-22.05	2 18	1006 1028	20	0.7	0.7
Tru-miR-1281	128	XM_003234806.1	TERG_03906	tubulin gamma chain	152	-20.36	2 15	121 137	13	0.8462	0.8462
Tru-miR-1281	128	XM_003234776.1	TERG_03876	hypothetical protein	147	-20	2 16	191 210	15	0.7333	0.7333
Tru-miR-1281	128	XM_003234766.1	TERG_03866	hypothetical protein	149	-22.14	2 14	243 262	13	0.7692	0.8462
Tru-miR-1281	128	XM_003234744.1	TERG_05383	hypothetical protein	155	-23.5	2 16	282 301	15	0.8	0.8
Tru-miR-1281	128	XM_003234743.1	TERG_05382	sorting nexin Mvp1	150	-20.79	2 11	1963 1981	9	1	1
Tru-miR-1281	128	XM_003234668.1	TERG_05307	hypothetical protein	168	-30.18	2 18	429 447	17	0.8235	0.8824
Tru-miR-1281	128	XM_003234644.1	TERG_05284	hypothetical protein	155	-23.28	2 16	180 199	15	0.8	0.8
Tru-miR-1281	128	XM_003234619.1	TERG_05260	fatty-acid amide hydrolase	145	-27.93	2 10	620 638	8	1	1
Tru-miR-1281	128	XM_003234600.1	TERG_05241	hypothetical protein	149	-20.03	2 18	634 653	17	0.7059	0.7059
Tru-miR-1281	128	XM_003234591.1	TERG_05232	GTP-binding protein	153	-21.13	2 14	228 247	13	0.8462	0.8462
Tru-miR-1281	128	XM_003234396.1	TERG_05040	hypothetical protein	153	-20.2	2 15	819 836	13	0.8462	0.8462
Tru-miR-1281	128	XM_003234218.1	TERG_04860	hypothetical protein	153	-21.52	2 14	577 595	12	0.8333	0.9167
Tru-miR-1281	128	XM_003234211.1	TERG_04852	U-box domain-containing protein	154	-22.61	2 16	432 454	18	0.7778	0.7778
Tru-miR-1281	128	XM_003234170.1	TERG_04810	long-chain fatty acid transporter	160	-23.29	2 18	594 611	16	0.8125	0.8125
Tru-miR-1281	128	XM_003234004.1	TERG_05919	hypothetical protein	149	-22.72	2 18	711 730	17	0.7059	0.7059
Tru-miR-1281	128	XM_003233901.1	TERG_05818	hypothetical protein	147	-20.73	2 16	474 493	15	0.7333	0.7333
Tru-miR-1281	128	XM_003233885.1	TERG_05802	hypothetical protein	167	-27.17	2 16	721 739	14	0.9286	0.9286
Tru-miR-1281	128	XM_003233804.1	TERG_05724	hypothetical protein	146	-20.09	2 16	834 851	14	0.7143	0.7857
Tru-miR-1281	128	XM_003233674.1	TERG_05596	RING finger protein	161	-25.24	2 18	511 531	18	0.7778	0.7778
Tru-miR-1281	128	XM_003233653.1	TERG_05575	MFS multidrug transporter	150	-22.93	2 15	405 425	15	0.7333	0.8
Tru-miR-1281	128	XM_003233577.1	TERG_05500	hypothetical protein	152	-21.86	2 17	264 284	17	0.7059	0.7647
Tru-miR-1281	128	XM_003233570.1	TERG_05493	hypothetical protein	150	-20.62	2 15	828 848	15	0.7333	0.8
Tru-miR-1281	128	XM_003233513.1	TERG_05436	glycosyl hydrolase	144	-20.22	2 18	1054 1073	18	0.6667	0.6667
Tru-miR-1281	128	XM_003233443.1	TERG_06477	hypothetical protein	154	-23.22	2 15	106 124	13	0.8462	0.8462
Tru-miR-1281	128	XM_003233382.1	TERG_06419	ABC transporter	153	-20.5	2 18	767 787	18	0.7222	0.7222
Tru-miR-1281	128	XM_003233328.1	TERG_06366	CAMK/CAMKL protein kinase	167	-28.34	2 16	238 256	14	0.9286	0.9286
Tru-miR-1281	128	XM_003233317.1	TERG_06357	protein kinase subdomain-containing protein	156	-23.18	2 17	1027 1045	15	0.8	0.8
Tru-miR-1281	128	XM_003233066.1	TERG_06109	hypothetical protein	151	-23.61	2 16	1191 1210	15	0.7333	0.8
Tru-miR-1281	128	XM_003232849.1	TERG_06887	hypothetical protein	159	-25.56	2 18	436 452	16	0.8125	0.8125
Tru-miR-1281	128	XM_003232798.1	TERG_06835	hypothetical protein	157	-22.35	2 15	239 257	14	0.8571	0.8571
Tru-miR-1281	128	XM_003232550.1	TERG_06590	molecular chaperone	147	-20.65	2 16	787 806	15	0.7333	0.7333
Tru-miR-1281	128	XM_003232453.1	TERG_07346	tRNA ligase	152	-23.45	2 18	2540 2557	16	0.75	0.75
Tru-miR-1281	128	XM_003232445.1	TERG_07338	C6 transcription factor	165	-27.63	2 18	1032 1050	16	0.8125	0.875
Tru-miR-1281	128	XM_003232392.1	TERG_07286	leucine rich repeat domain-containing protein	150	-20.79	2 11	1411 1429	9	1	1
Tru-miR-1281	128	XM_003232239.1	TERG_07136	CaaX farnesyltransferase beta subunit	160	-25.32	2 18	517 535	17	0.7647	0.8235
Tru-miR-1281	128	XM_003232197.1	TERG_07095	hypothetical protein	147	-20.16	2 12	1355 1373	10	0.9	0.9
Tru-miR-1281	128	XM_003232183.1	TERG_07081	hypothetical protein	153	-22.67	2 14	1267 1286	13	0.8462	0.8462
Tru-miR-1281	128	XM_003232091.1	TERG_06991	hypothetical protein	160	-26.41	2 17	730 748	15	0.8	0.8667
Tru-miR-1281	128	XM_003232042.1	TERG_07708	hypothetical protein	156	-20.51	2 17	733 751	15	0.8	0.8
Tru-miR-1281	128	XM_003231983.1	TERG_07646	RNA binding protein Ligatin/Tma64	177	-38.86	2 18	828 847	17	0.8824	0.9412
Tru-miR-1281	128	XM_003231901.1	TERG_07567	hypothetical protein	158	-21.9	2 16	1014 1031	14	0.8571	0.8571
Tru-miR-1281	128	XM_003231896.1	TERG_07563	polynucleotide kinase	164	-28.03	2 17	1468 1486	15	0.8667	0.8667
Tru-miR-1281	128	XM_003231745.1	TERG_07412	DNA replication initiation factor Cdc45	161	-24.66	2 18	2162 2180	16	0.8125	0.8125
Tru-miR-1281	128	XM_003231732.1	TERG_07399	hypothetical protein	165	-30.96	2 18	669 689	18	0.7778	0.8333
Tru-miR-1281	128	XM_003231613.1	TERG_07960	hypothetical protein	146	-21.1	2 15	189 208	14	0.7143	0.7857
Tru-miR-1281	128	XM_003231488.1	TERG_07835	RNA binding protein	156	-20.04	2 17	256 274	15	0.8	0.8
Tru-miR-1281	128	XM_003231444.1	TERG_07790	subtilisin-like protease	152	-22.99	2 18	641 658	16	0.75	0.75
Tru-miR-1281	128	XM_003231443.1	TERG_07789	D-mandelate dehydrogenase	161	-21.9	2 18	711 730	17	0.7647	0.8235
Tru-miR-1281	128	XM_003231415.1	TERG_07763	hypothetical protein	153	-25.78	2 18	568 586	16	0.75	0.75
Tru-miR-1281	128	XM_003231401.1	TERG_08235	long chain fatty alcohol oxidase	153	-23.5	2 14	392 410	12	0.8333	0.9167
Tru-miR-1281	128	XM_003231326.1	TERG_08159	hypothetical protein	152	-21.51	2 18	338 359	20	0.7	0.7
Tru-miR-1281	128	XM_003231296.1	TERG_08130	ABC transporter	161	-25.07	2 18	1214 1234	18	0.7778	0.7778
Tru-miR-1281	128	XM_003231255.1	TERG_08090	plasma membrane iron permease	147	-20.23	2 12	719 737	10	0.9	0.9
Tru-miR-1281	128	XM_003231230.1	TERG_08064	choline kinase	156	-22.86	2 17	757 777	17	0.7647	0.7647
Tru-miR-1281	128	XM_003231230.1	TERG_08064	choline kinase	152	-21.59	2 17	2478 2497	16	0.75	0.75
Tru-miR-1281	128	XM_003231201.1	TERG_08336	MFS multidrug transporter	146	-20.07	2 11	1513 1531	9	0.8889	1
Tru-miR-1281	128	XM_003231180.1	TERG_08315	hypothetical protein	166	-27.62	2 15	595 614	14	0.9286	0.9286
Tru-miR-1281	128	XM_003231150.1	TERG_08285	hypothetical protein	153	-27.5	2 18	97 119	20	0.7	0.7
Tru-miR-1281	128	XM_003231120.1	TERG_08258	hypothetical protein	164	-22.68	2 17	1594 1612	15	0.8667	0.8667
Tru-miR-1281	128	XM_003231083.1	TERG_08430	hypothetical protein	160	-23.6	2 18	6122 6141	18	0.7778	0.7778
Tru-miR-1281	128	XM_003231060.1	TERG_08406	SNF2 family helicase/ATPase	164	-27.26	2 17	3313 3332	16	0.8125	0.875
Tru-miR-1281	128	XM_003231034.1	TERG_08379	alpha-mannosidase	140	-20.27	2 9	416 434	7	1	1
Tru-miR-1281	128	XM_003231024.1	TERG_08369	PWI domain mRNA processing protein	159	-21.47	2 16	726 744	14	0.8571	0.8571
Tru-miR-1281	128	XM_003231024.1	TERG_08369	PWI domain mRNA processing protein	153	-21.58	2 15	768 785	13	0.8462	0.8462
Tru-miR-1281	128	XM_003231024.1	TERG_08369	PWI domain mRNA processing protein	147	-20.88	2 16	303 322	15	0.7333	0.7333
Tru-miR-1281	128	XM_003230974.1	TERG_08498	triosephosphate isomerase	143	-21.76	2 12	685 704	11	0.8182	0.8182
Tru-miR-1281	128	XM_003230947.1	TERG_08471	50S ribosomal protein L4	152	-21.58	2 13	467 485	11	0.9091	0.9091
Tru-miR-1281	128	XM_003230895.1	TERG_08548	hypothetical protein	161	-25.16	2 18	731 752	19	0.7368	0.7895
Tru-miR-133c-3p	31	XM_003239438.1	TERG_01471	hypothetical protein	162	-20.9	2 15	166 187	15	0.8667	0.8667
Tru-miR-133c-3p	31	XM_003239201.1	TERG_01231	ribosomal large subunit biogenesis protein MAK16	161	-20.43	2 19	492 511	18	0.7222	0.8333
Tru-miR-133c-3p	31	XM_003238989.1	TERG_01024	WD-repeat protein mip1	158	-23.76	2 19	777 799	20	0.7	0.75
Tru-miR-133c-3p	31	XM_003238491.1	TERG_00530	phosphoketolase	152	-20.39	2 18	2280 2299	17	0.7059	0.7647
Tru-miR-133c-3p	31	XM_003237884.1	TERG_02640	hypothetical protein	153	-20.78	2 19	1902 1918	17	0.8235	0.8235
Tru-miR-133c-3p	31	XM_003237553.1	TERG_02318	3' exoribonuclease	162	-24.79	2 19	793 813	18	0.7222	0.8333
Tru-miR-133c-3p	31	XM_003237461.1	TERG_02227	arginyl-tRNA synthetase	173	-23.93	2 19	138 156	17	0.8824	0.8824
Tru-miR-133c-3p	31	XM_003237075.1	TERG_01845	amidase	158	-20.38	2 19	858 877	17	0.7059	0.8235
Tru-miR-133c-3p	31	XM_003237038.1	TERG_01808	hypothetical protein	167	-22.38	2 16	530 550	15	0.8667	0.9333
Tru-miR-133c-3p	31	XM_003237022.1	TERG_01793	ATP-dependent RNA helicase DBP10	157	-24.68	2 19	1769 1792	21	0.7143	0.7619
Tru-miR-133c-3p	31	XM_003236256.1	TERG_03349	vacuolar fusion protein mon1	154	-20.7	2 19	307 328	19	0.6842	0.7368
Tru-miR-133c-3p	31	XM_003236200.1	TERG_03297	hypothetical protein	158	-23.64	2 19	604 627	21	0.6667	0.7619
Tru-miR-133c-3p	31	XM_003236097.1	TERG_03194	nonribosomal peptide synthase	146	-20.46	2 19	3196 3219	21	0.619	0.6667
Tru-miR-133c-3p	31	XM_003235921.1	TERG_03021	hypothetical protein	153	-21.09	2 19	259 277	17	0.6471	0.8235
Tru-miR-133c-3p	31	XM_003235863.1	TERG_02966	hypothetical protein	165	-21.61	2 19	910 931	19	0.7895	0.8421
Tru-miR-133c-3p	31	XM_003234581.1	TERG_05223	protein kinase subdomain-containing protein	165	-22.32	2 19	409 427	17	0.8235	0.8235
Tru-miR-133c-3p	31	XM_003234524.1	TERG_05168	hypothetical protein	162	-22.79	2 15	147 167	14	0.8571	0.9286
Tru-miR-133c-3p	31	XM_003234441.1	TERG_05085	Ndc80 complex component Nuf2	161	-22.85	2 19	676 694	17	0.7647	0.8235
Tru-miR-133c-3p	31	XM_003234112.1	TERG_04754	UDP-N-acetyl-glucosamine-1-P transferase	170	-20.97	2 19	181 201	18	0.8333	0.8333
Tru-miR-133c-3p	31	XM_003234066.1	TERG_05983	hypothetical protein	170	-25.18	2 19	784 804	18	0.7778	0.8889
Tru-miR-133c-3p	31	XM_003234028.1	TERG_05943	2%2C2-dialkylglycine decarboxylase	174	-25.4	2 19	975 994	17	0.8824	0.8824
Tru-miR-133c-3p	31	XM_003233751.1	TERG_05672	DEAD box helicase	153	-21.18	2 19	3582 3601	18	0.6667	0.7778
Tru-miR-133c-3p	31	XM_003233216.1	TERG_08898	hypothetical protein	153	-21.48	2 18	402 424	19	0.6842	0.7368
Tru-miR-133c-3p	31	XM_003233156.1	TERG_06199	triacylglycerol lipase	173	-23.69	2 19	376 396	19	0.8421	0.8421
Tru-miR-133c-3p	31	XM_003232972.1	TERG_06017	translation repressor/antiviral protein Ski3	165	-22.62	2 18	1485 1506	18	0.7778	0.8333
Tru-miR-133c-3p	31	XM_003232599.1	TERG_06639	hypothetical protein	160	-22.87	2 17	185 204	15	0.7333	0.9333
Tru-miR-133c-3p	31	XM_003232497.1	TERG_06536	hypothetical protein	162	-20.82	2 19	1300 1321	19	0.7368	0.7895
Tru-miR-133c-3p	31	XM_003231983.1	TERG_07646	RNA binding protein Ligatin/Tma64	160	-21.24	2 19	487 504	17	0.7647	0.8235
Tru-miR-133c-3p	31	XM_003231611.1	TERG_07958	hypothetical protein	166	-27.46	2 19	2241 2260	17	0.8235	0.8235
Tru-miR-133c-3p	31	XM_003231180.1	TERG_08315	hypothetical protein	170	-25.63	2 19	605 627	20	0.75	0.85
Tru-miR-133c-3p	31	XM_003230950.1	TERG_08474	nuclear protein SNF4	178	-26.51	2 19	648 667	17	0.8824	0.9412
Tru-miR-1386	185	XM_003239495.1	TERG_01528	hypothetical protein	150	-27.42	2 17	971 993	20	0.75	0.75
Tru-miR-1386	185	XM_003239465.1	TERG_01498	CMGC protein kinase	164	-27.19	2 17	285 303	16	0.8125	0.875
Tru-miR-1386	185	XM_003239425.1	TERG_01459	hypothetical protein	152	-23.21	2 17	470 489	17	0.7059	0.7647
Tru-miR-1386	185	XM_003239251.1	TERG_01280	hypothetical protein	152	-20.06	2 17	332 349	15	0.7333	0.8
Tru-miR-1386	185	XM_003239249.1	TERG_01278	beta-glucosidase	151	-20.51	2 16	118 135	14	0.7143	0.8571
Tru-miR-1386	185	XM_003239198.1	TERG_01228	hypothetical protein	158	-21.97	2 16	2174 2190	14	0.7857	0.9286
Tru-miR-1386	185	XM_003239159.1	TERG_01189	hypothetical protein	152	-20.21	2 13	163 180	11	0.8182	1
Tru-miR-1386	185	XM_003239063.1	TERG_01095	hypothetical protein	160	-27.48	2 17	1816 1834	16	0.8125	0.8125
Tru-miR-1386	185	XM_003239043.1	TERG_01076	aconitase	156	-21.9	2 17	288 306	16	0.75	0.8125
Tru-miR-1386	185	XM_003239014.1	TERG_01047	phosphatidylserine synthase	163	-28.58	2 17	197 214	16	0.8125	0.875
Tru-miR-1386	185	XM_003238989.1	TERG_01024	WD-repeat protein mip1	154	-21.23	2 17	486 501	15	0.8	0.8
Tru-miR-1386	185	XM_003238975.1	TERG_01010	hypothetical protein	151	-20.71	2 17	1583 1600	16	0.75	0.75
Tru-miR-1386	185	XM_003238952.1	TERG_08672	hypothetical protein	152	-20.52	2 17	143 164	19	0.6842	0.7368
Tru-miR-1386	185	XM_003238893.1	TERG_00926	exosome complex exonuclease Rrp6	153	-20.28	2 17	2319 2333	15	0.8	0.8
Tru-miR-1386	185	XM_003238856.1	TERG_00890	glycosyl transferase	158	-21.31	2 17	1420 1438	17	0.8235	0.8235
Tru-miR-1386	185	XM_003238841.1	TERG_00876	CBS domain-containing protein	168	-26.56	2 17	528 545	15	0.8667	0.9333
Tru-miR-1386	185	XM_003238803.1	TERG_00838	zinc finger transcription factor pacC	159	-26.39	2 17	406 423	16	0.75	0.875
Tru-miR-1386	185	XM_003238796.1	TERG_00831	gamma-glutamyltranspeptidase	158	-22.62	2 16	632 648	14	0.7857	0.9286
Tru-miR-1386	185	XM_003238769.1	TERG_00804	U1 snRNP complex component Yhc1	163	-21.66	2 17	583 601	17	0.8235	0.8235
Tru-miR-1386	185	XM_003238767.1	TERG_00802	hypothetical protein	151	-20.99	2 12	2092 2109	10	0.9	1
Tru-miR-1386	185	XM_003238707.1	TERG_00742	oligopeptide transporter	151	-20.6	2 12	371 388	10	0.9	1
Tru-miR-1386	185	XM_003238660.1	TERG_00696	WEE protein kinase	159	-23.63	2 16	495 513	15	0.8	0.8667
Tru-miR-1386	185	XM_003238637.1	TERG_00673	hypothetical protein	158	-24.39	2 17	588 606	17	0.8235	0.8235
Tru-miR-1386	185	XM_003238523.1	TERG_00562	hypothetical protein	152	-25.36	2 17	8818 8835	15	0.7333	0.8
Tru-miR-1386	185	XM_003238491.1	TERG_00530	phosphoketolase	154	-20.62	2 16	1615 1632	15	0.7333	0.8667
Tru-miR-1386	185	XM_003238479.1	TERG_00517	hypothetical protein	164	-23.97	2 17	529 547	16	0.75	0.9375
Tru-miR-1386	185	XM_003238420.1	TERG_00459	glycosyl transferase family 8 protein	155	-21.39	2 12	1968 1985	10	1	1
Tru-miR-1386	185	XM_003238336.1	TERG_00373	hypothetical protein	148	-22.5	2 17	371 389	16	0.6875	0.75
Tru-miR-1386	185	XM_003238245.1	TERG_00282	hypothetical protein	155	-24.36	2 16	464 481	14	0.7143	0.9286
Tru-miR-1386	185	XM_003238205.1	TERG_00241	hypothetical protein	159	-20.1	2 17	6205 6222	16	0.8125	0.8125
Tru-miR-1386	185	XM_003238191.1	TERG_00227	glutathione S-transferase	168	-28.41	2 17	485 504	17	0.8235	0.8824
Tru-miR-1386	185	XM_003238171.1	TERG_00211	hypothetical protein	152	-21.03	2 17	1078 1095	15	0.7333	0.8
Tru-miR-1386	185	XM_003238168.1	TERG_00208	hypothetical protein	163	-28.42	2 17	118 134	15	0.8667	0.8667
Tru-miR-1386	185	XM_003238129.1	TERG_00169	arid/bright domain-containing protein	163	-23.47	2 17	2223 2241	17	0.8235	0.8235
Tru-miR-1386	185	XM_003238126.1	TERG_00166	NF-X1 finger transcription factor	153	-20.53	2 16	1839 1854	14	0.7857	0.8571
Tru-miR-1386	185	XM_003238074.1	TERG_00114	hypothetical protein	156	-21.18	2 17	34 52	16	0.75	0.8125
Tru-miR-1386	185	XM_003238041.1	TERG_00081	BSD domain-containing protein	152	-21.03	2 17	220 237	15	0.7333	0.8
Tru-miR-1386	185	XM_003238032.1	TERG_00072	hypothetical protein	151	-24.92	2 17	1022 1044	20	0.7	0.75
Tru-miR-1386	185	XM_003238016.1	TERG_00056	hypothetical protein	163	-23.84	2 17	267 285	17	0.8235	0.8235
Tru-miR-1386	185	XM_003237820.1	TERG_02576	hypothetical protein	154	-21.26	2 16	738 754	14	0.7857	0.8571
Tru-miR-1386	185	XM_003237787.1	TERG_02545	MFS monocarboxylate transporter	151	-21.1	2 16	185 205	17	0.7059	0.7647
Tru-miR-1386	185	XM_003237786.1	TERG_02544	hypothetical protein	167	-28.17	2 17	287 304	16	0.875	0.875
Tru-miR-1386	185	XM_003237761.1	TERG_02519	chitin synthase activator	155	-21.96	2 16	2117 2137	17	0.7059	0.8235
Tru-miR-1386	185	XM_003237457.1	TERG_02223	hypothetical protein	159	-21.91	2 16	1573 1591	15	0.8	0.8667
Tru-miR-1386	185	XM_003237457.1	TERG_02223	hypothetical protein	156	-22.55	2 17	3132 3150	16	0.75	0.8125
Tru-miR-1386	185	XM_003237378.1	TERG_02147	3-demethylubiquinone-9 3-methyltransferase	155	-20.06	2 17	181 198	16	0.75	0.8125
Tru-miR-1386	185	XM_003237355.1	TERG_02124	rho GTPase activator	159	-22.91	2 17	1518 1536	17	0.7647	0.8235
Tru-miR-1386	185	XM_003237285.1	TERG_02055	hypothetical protein	151	-22.81	2 17	1856 1873	16	0.6875	0.8125
Tru-miR-1386	185	XM_003237250.1	TERG_02021	ribosome biogenesis protein Noc4	164	-25.9	2 17	530 547	15	0.8	0.9333
Tru-miR-1386	185	XM_003237250.1	TERG_02021	ribosome biogenesis protein Noc4	155	-21.8	2 17	1433 1451	17	0.7059	0.8235
Tru-miR-1386	185	XM_003237243.1	TERG_08712	betaine lipid synthase	152	-20.03	2 17	657 675	16	0.6875	0.8125
Tru-miR-1386	185	XM_003237189.1	TERG_01958	hypothetical protein	155	-20.18	2 17	3787 3804	16	0.75	0.8125
Tru-miR-1386	185	XM_003237108.1	TERG_01877	hypothetical protein	159	-22.64	2 17	163 180	16	0.8125	0.8125
Tru-miR-1386	185	XM_003237065.1	TERG_01835	hypothetical protein	155	-20.14	2 17	757 773	15	0.7333	0.8667
Tru-miR-1386	185	XM_003237057.1	TERG_01827	hypothetical protein	159	-21.25	2 16	233 250	14	0.8571	0.8571
Tru-miR-1386	185	XM_003237034.1	TERG_01804	TBC domain-containing protein	155	-20.19	2 17	1271 1289	17	0.7059	0.8235
Tru-miR-1386	185	XM_003237034.1	TERG_01804	TBC domain-containing protein	153	-21.04	2 16	2302 2317	14	0.7857	0.8571
Tru-miR-1386	185	XM_003237018.1	TERG_01789	NADPH-cytochrome P450 reductase	159	-22.49	2 16	963 981	15	0.8	0.8667
Tru-miR-1386	185	XM_003236994.1	TERG_01764	GTP-binding protein ryh1	154	-21.2	2 16	212 228	14	0.7857	0.8571
Tru-miR-1386	185	XM_003236988.1	TERG_01758	C2 domain-containing protein	158	-23.78	2 16	147 163	14	0.8571	0.8571
Tru-miR-1386	185	XM_003236986.1	TERG_01756	DNA repair protein Rad7	160	-22.55	2 17	274 293	17	0.7647	0.8235
Tru-miR-1386	185	XM_003236984.1	TERG_01754	hypothetical protein	155	-21.47	2 16	1024 1043	16	0.75	0.8125
Tru-miR-1386	185	XM_003236946.1	TERG_01717	hypothetical protein	153	-20.49	2 17	1021 1035	15	0.8	0.8
Tru-miR-1386	185	XM_003236896.1	TERG_01667	hypothetical protein	151	-20.31	2 16	4406 4426	17	0.6471	0.8235
Tru-miR-1386	185	XM_003236829.1	TERG_01603	hypothetical protein	154	-20.35	2 16	817 834	15	0.8	0.8
Tru-miR-1386	185	XM_003236796.1	TERG_01569	hypothetical protein	160	-25.1	2 17	1974 1992	16	0.8125	0.8125
Tru-miR-1386	185	XM_003236710.1	TERG_03800	hypothetical protein	156	-21.43	2 17	489 510	19	0.6842	0.7895
Tru-miR-1386	185	XM_003236678.1	TERG_03770	hyphal growth and polarity protein HbrB	160	-23.25	2 17	561 581	18	0.7778	0.7778
Tru-miR-1386	185	XM_003236643.1	TERG_03736	transcriptional corepressor Cyc8	164	-24.58	2 17	1712 1731	17	0.8235	0.8235
Tru-miR-1386	185	XM_003236641.1	TERG_03735	hypothetical protein	158	-23.23	2 17	650 666	16	0.8125	0.8125
Tru-miR-1386	185	XM_003236587.1	TERG_03681	hypothetical protein	163	-21.91	2 17	703 720	16	0.8125	0.875
Tru-miR-1386	185	XM_003236587.1	TERG_03681	hypothetical protein	156	-26.25	2 17	938 957	17	0.7059	0.8235
Tru-miR-1386	185	XM_003236569.1	TERG_03662	hypothetical protein	159	-24.04	2 17	723 741	17	0.7647	0.8235
Tru-miR-1386	185	XM_003236518.1	TERG_03609	hypothetical protein	153	-21.63	2 16	698 713	14	0.7857	0.8571
Tru-miR-1386	185	XM_003236440.1	TERG_03531	hypothetical protein	156	-23.12	2 17	364 381	15	0.7333	0.8667
Tru-miR-1386	185	XM_003236407.1	TERG_03500	CobW/P47K family protein	154	-21.82	2 15	533 550	13	0.7692	0.9231
Tru-miR-1386	185	XM_003236389.1	TERG_03482	hypothetical protein	155	-20.29	2 16	1469 1489	17	0.7059	0.8235
Tru-miR-1386	185	XM_003236377.1	TERG_03470	intracellular protein transporter	175	-32.52	2 16	1053 1070	14	1	1
Tru-miR-1386	185	XM_003236372.1	TERG_03465	pre-mRNA splicing factor cwc15	160	-21.38	2 17	104 121	15	0.8	0.8667
Tru-miR-1386	185	XM_003236211.1	TERG_03306	ATP-dependent RNA helicase	152	-22.75	2 17	1512 1531	17	0.7059	0.7647
Tru-miR-1386	185	XM_003236204.1	TERG_03301	hypothetical protein	148	-20.03	2 17	294 315	19	0.6842	0.6842
Tru-miR-1386	185	XM_003236134.1	TERG_03231	hypothetical protein	150	-20.18	2 16	974 990	14	0.7857	0.7857
Tru-miR-1386	185	XM_003236121.1	TERG_03218	extracellular salicylate hydroxylase/monooxygenase	152	-20.99	2 17	1086 1104	16	0.75	0.75
Tru-miR-1386	185	XM_003236097.1	TERG_03194	nonribosomal peptide synthase	163	-23.63	2 17	10310 10328	17	0.8235	0.8235
Tru-miR-1386	185	XM_003236059.1	TERG_03157	hypothetical protein	154	-22.85	2 17	1603 1618	15	0.8	0.8
Tru-miR-1386	185	XM_003235969.1	TERG_03069	hypothetical protein	155	-21.26	2 17	611 629	17	0.7647	0.7647
Tru-miR-1386	185	XM_003235920.1	TERG_03020	hypothetical protein	155	-20.56	2 17	815 832	16	0.75	0.8125
Tru-miR-1386	185	XM_003235870.1	TERG_02973	morphogenesis protein	156	-21.39	2 17	106 127	19	0.7368	0.7368
Tru-miR-1386	185	XM_003235811.1	TERG_02911	exosome complex exonuclease exoribonuclease	158	-23.31	2 16	2177 2195	16	0.8125	0.8125
Tru-miR-1386	185	XM_003235807.1	TERG_02907	actin-interacting protein	157	-24.39	2 14	401 420	14	0.8571	0.8571
Tru-miR-1386	185	XM_003235745.1	TERG_02845	hypothetical protein	154	-20.12	2 17	1150 1165	15	0.8	0.8
Tru-miR-1386	185	XM_003235742.1	TERG_02842	hypothetical protein	164	-22.11	2 17	182 201	17	0.8235	0.8235
Tru-miR-1386	185	XM_003235689.1	TERG_02792	proteasome subunit beta	158	-21.18	2 17	559 574	15	0.8	0.8667
Tru-miR-1386	185	XM_003235686.1	TERG_02789	hypothetical protein	164	-27.95	2 17	549 566	15	0.8	0.9333
Tru-miR-1386	185	XM_003235686.1	TERG_02789	hypothetical protein	152	-20.1	2 17	1904 1927	21	0.6667	0.7143
Tru-miR-1386	185	XM_003235677.1	TERG_02780	HEAT repeat protein	157	-21.03	2 14	7341 7358	12	0.9167	0.9167
Tru-miR-1386	185	XM_003235675.1	TERG_02778	SCF ubiquitin ligase subunit CulC	154	-20	2 16	1838 1855	15	0.7333	0.8667
Tru-miR-1386	185	XM_003235669.1	TERG_02772	hypothetical protein	151	-22.45	2 12	784 801	10	0.9	1
Tru-miR-1386	185	XM_003235642.1	TERG_02746	hypothetical protein	153	-21.32	2 16	555 571	15	0.8	0.8
Tru-miR-1386	185	XM_003235639.1	TERG_02743	ankyrin repeat protein	160	-28.04	2 17	1230 1247	15	0.8	0.8667
Tru-miR-1386	185	XM_003235626.1	TERG_02730	hypothetical protein	154	-22.4	2 16	164 180	14	0.7143	0.9286
Tru-miR-1386	185	XM_003235343.1	TERG_04446	eukaryotic peptide chain release factor subunit 1	155	-23.74	2 17	919 936	16	0.75	0.8125
Tru-miR-1386	185	XM_003235321.1	TERG_04424	hypothetical protein	158	-21.15	2 16	2397 2413	14	0.7857	0.9286
Tru-miR-1386	185	XM_003235310.1	TERG_04413	ARP2/3 complex subunit Arc18	153	-20.01	2 17	476 490	15	0.8	0.8
Tru-miR-1386	185	XM_003235297.1	TERG_04401	histone deacetylase	152	-22.22	2 17	2221 2238	15	0.6667	0.8667
Tru-miR-1386	185	XM_003235220.1	TERG_04324	metalloprotease	163	-23.77	2 16	1206 1225	16	0.8125	0.875
Tru-miR-1386	185	XM_003235184.1	TERG_04288	hypothetical protein	159	-23.89	2 16	159 177	15	0.8	0.8667
Tru-miR-1386	185	XM_003235165.1	TERG_04267	hypothetical protein	162	-25.34	2 16	1 15	14	0.8571	0.9286
Tru-miR-1386	185	XM_003235141.1	TERG_04242	hypothetical protein	168	-26.62	2 17	2646 2664	16	0.875	0.875
Tru-miR-1386	185	XM_003235116.1	TERG_04216	scramblase	159	-24.21	2 17	174 190	15	0.8	0.8667
Tru-miR-1386	185	XM_003235009.1	TERG_04109	C3HC4 finger protein	152	-20.14	2 17	930 951	19	0.6842	0.7368
Tru-miR-1386	185	XM_003235007.1	TERG_04107	hypothetical protein	160	-27.83	2 17	248 266	16	0.75	0.875
Tru-miR-1386	185	XM_003234945.1	TERG_04044	vacuolar protein sorting protein DigA	152	-21.47	2 14	1154 1170	12	0.8333	0.9167
Tru-miR-1386	185	XM_003234942.1	TERG_04041	Sad1/UNC domain-containing protein	152	-21.46	2 17	793 810	15	0.7333	0.8
Tru-miR-1386	185	XM_003234849.1	TERG_03947	hypothetical protein	159	-22.79	2 16	869 887	15	0.8	0.8667
Tru-miR-1386	185	XM_003234720.1	TERG_05359	peroxin-26	159	-23.2	2 17	151 168	16	0.8125	0.8125
Tru-miR-1386	185	XM_003234699.1	TERG_05338	hypothetical protein	167	-25.07	2 17	19 36	16	0.875	0.875
Tru-miR-1386	185	XM_003234618.1	TERG_05259	cytochrome P450 phenylacetate 2-hydroxylase	159	-20.7	2 16	942 960	15	0.7333	0.9333
Tru-miR-1386	185	XM_003234528.1	TERG_05172	alternative NADH-dehydrogenase	167	-25.77	2 17	1409 1425	15	0.8667	0.9333
Tru-miR-1386	185	XM_003234502.1	TERG_05148	hypothetical protein	160	-24.88	2 17	819 836	15	0.8	0.8667
Tru-miR-1386	185	XM_003234485.1	TERG_05130	hypothetical protein	159	-24.86	2 16	163 180	14	0.7857	0.9286
Tru-miR-1386	185	XM_003234478.1	TERG_05122	hypothetical protein	155	-20.88	2 16	1069 1086	14	0.7857	0.8571
Tru-miR-1386	185	XM_003234457.1	TERG_05101	MYB DNA binding protein	155	-20.14	2 16	1743 1762	16	0.6875	0.875
Tru-miR-1386	185	XM_003234441.1	TERG_05085	Ndc80 complex component Nuf2	157	-21.56	2 15	752 768	13	0.8462	0.9231
Tru-miR-1386	185	XM_003234396.1	TERG_05040	hypothetical protein	148	-22.38	2 17	2466 2484	16	0.6875	0.75
Tru-miR-1386	185	XM_003234301.1	TERG_04942	hypothetical protein	158	-23.62	2 16	380 396	14	0.8571	0.8571
Tru-miR-1386	185	XM_003234282.1	TERG_04923	dynactin	157	-23.4	2 14	3046 3063	12	0.8333	1
Tru-miR-1386	185	XM_003234277.1	TERG_04918	chitin synthase	167	-27.9	2 16	230 248	15	0.8667	0.9333
Tru-miR-1386	185	XM_003234248.1	TERG_04887	endo-1%2C3-beta-glucanase	150	-23.72	2 16	560 576	14	0.7143	0.8571
Tru-miR-1386	185	XM_003234237.1	TERG_04877	pH-response regulator protein palF/RIM8	160	-23.15	2 17	1300 1317	15	0.7333	0.9333
Tru-miR-1386	185	XM_003234199.1	TERG_04841	hypothetical protein	160	-25.83	2 17	245 263	16	0.75	0.875
Tru-miR-1386	185	XM_003234011.1	TERG_05926	C2H2 finger domain-containing protein	148	-21.01	2 17	113 135	20	0.65	0.7
Tru-miR-1386	185	XM_003234004.1	TERG_05919	hypothetical protein	154	-21.06	2 16	1319 1335	14	0.7857	0.8571
Tru-miR-1386	185	XM_003233901.1	TERG_05818	hypothetical protein	147	-22.24	2 12	320 337	10	0.9	0.9
Tru-miR-1386	185	XM_003233899.1	TERG_05816	hypothetical protein	155	-22.97	2 16	322 339	14	0.7143	0.9286
Tru-miR-1386	185	XM_003233790.1	TERG_05710	hypothetical protein	159	-21.3	2 16	2016 2034	15	0.8	0.8667
Tru-miR-1386	185	XM_003233773.1	TERG_05693	hypothetical protein	156	-20.22	2 17	120 138	16	0.75	0.8125
Tru-miR-1386	185	XM_003233763.1	TERG_05684	hypothetical protein	159	-21.16	2 17	1340 1356	15	0.8	0.8667
Tru-miR-1386	185	XM_003233749.1	TERG_05670	hypothetical protein	158	-20.38	2 17	325 341	16	0.8125	0.8125
Tru-miR-1386	185	XM_003233665.1	TERG_05587	hypothetical protein	154	-23.29	2 17	1560 1575	15	0.8	0.8
Tru-miR-1386	185	XM_003233650.1	TERG_05571	hypothetical protein	159	-21.34	2 17	172 189	16	0.75	0.875
Tru-miR-1386	185	XM_003233639.1	TERG_05560	hypothetical protein	158	-21.82	2 17	422 438	16	0.8125	0.8125
Tru-miR-1386	185	XM_003233577.1	TERG_05500	hypothetical protein	164	-26.87	2 17	697 714	15	0.8	0.9333
Tru-miR-1386	185	XM_003233557.1	TERG_05480	hypothetical protein	159	-22.3	2 16	1154 1172	15	0.8	0.8667
Tru-miR-1386	185	XM_003233513.1	TERG_05436	glycosyl hydrolase	159	-23.34	2 17	162 178	15	0.8	0.8667
Tru-miR-1386	185	XM_003233504.1	TERG_05427	hypothetical protein	156	-24.67	2 17	1857 1875	16	0.6875	0.875
Tru-miR-1386	185	XM_003233481.1	TERG_05402	chromatin remodeling complex subunit Arp9	151	-24.23	2 17	166 188	20	0.7	0.75
Tru-miR-1386	185	XM_003233403.1	TERG_06440	hypothetical protein	160	-21.47	2 17	428 447	17	0.7647	0.8235
Tru-miR-1386	185	XM_003233317.1	TERG_06357	protein kinase subdomain-containing protein	151	-22.83	2 17	350 370	19	0.6842	0.7368
Tru-miR-1386	185	XM_003233300.1	TERG_06341	hypothetical protein	151	-20.7	2 16	1533 1551	15	0.6667	0.8667
Tru-miR-1386	185	XM_003233291.1	TERG_06332	AGC/AKT protein kinase	151	-21.82	2 16	578 597	16	0.6875	0.8125
Tru-miR-1386	185	XM_003233139.1	TERG_06182	topoisomerase I	152	-20.21	2 17	25 44	17	0.7059	0.7647
Tru-miR-1386	185	XM_003233119.1	TERG_06164	hypothetical protein	151	-20.55	2 17	242 260	17	0.7059	0.7647
Tru-miR-1386	185	XM_003232957.1	TERG_06002	NIMA-interacting protein TinC	153	-20.26	2 16	1929 1944	14	0.7857	0.8571
Tru-miR-1386	185	XM_003232935.1	TERG_06974	exportin-T	158	-22.22	2 16	2970 2986	14	0.7857	0.9286
Tru-miR-1386	185	XM_003232932.1	TERG_06971	hypothetical protein	159	-21.22	2 16	1119 1137	15	0.8	0.8667
Tru-miR-1386	185	XM_003232871.1	TERG_06909	succinate-semialdehyde dehydrogenase	167	-27.07	2 17	321 338	16	0.875	0.875
Tru-miR-1386	185	XM_003232848.1	TERG_06886	integral membrane protein	155	-20.18	2 17	56 74	17	0.7647	0.7647
Tru-miR-1386	185	XM_003232800.1	TERG_06837	membrane transporter	154	-21.12	2 16	212 228	14	0.7857	0.8571
Tru-miR-1386	185	XM_003232794.1	TERG_06831	hypothetical protein	155	-23.8	2 17	1910 1928	17	0.7647	0.7647
Tru-miR-1386	185	XM_003232763.1	TERG_06800	hypothetical protein	162	-24.85	2 16	141 157	14	0.8571	0.9286
Tru-miR-1386	185	XM_003232630.1	TERG_06669	C2H2 finger domain-containing protein	167	-28.05	2 17	291 307	15	0.8667	0.9333
Tru-miR-1386	185	XM_003232575.1	TERG_06616	cytokinesis protein sepA	152	-22.27	2 17	4619 4638	17	0.6471	0.8235
Tru-miR-1386	185	XM_003232575.1	TERG_06616	cytokinesis protein sepA	151	-21.43	2 16	337 355	15	0.7333	0.8
Tru-miR-1386	185	XM_003232528.1	TERG_06568	phosphoserine aminotransferase	163	-25.04	2 17	1001 1017	15	0.8	0.9333
Tru-miR-1386	185	XM_003232513.1	TERG_06552	aspartyl protease	152	-20.27	2 13	178 195	11	0.8182	1
Tru-miR-1386	185	XM_003232499.1	TERG_06538	hypothetical protein	156	-22.43	2 17	174 194	18	0.6667	0.8333
Tru-miR-1386	185	XM_003232367.1	TERG_07263	G-patch domain-containing protein	155	-21.68	2 17	411 428	16	0.75	0.8125
Tru-miR-1386	185	XM_003232237.1	TERG_07134	serine/threonine protein kinase	156	-22.17	2 17	798 816	16	0.75	0.8125
Tru-miR-1386	185	XM_003232177.1	TERG_07075	hypothetical protein	160	-24.06	2 17	140 158	16	0.8125	0.8125
Tru-miR-1386	185	XM_003232068.1	TERG_07733	bZIP transcription factor	147	-20.33	2 17	795 813	17	0.6471	0.7647
Tru-miR-1386	185	XM_003232027.1	TERG_07693	mitochondrial carrier protein	159	-23.12	2 17	140 158	17	0.7647	0.8235
Tru-miR-1386	185	XM_003231963.1	TERG_07627	hypothetical protein	158	-22.25	2 16	1491 1507	14	0.7857	0.9286
Tru-miR-1386	185	XM_003231887.1	TERG_07554	hypothetical protein	152	-21.4	2 17	192 212	18	0.6667	0.7778
Tru-miR-1386	185	XM_003231531.1	TERG_07879	hypothetical protein	151	-20.6	2 17	1274 1296	20	0.7	0.75
Tru-miR-1386	185	XM_003231450.1	TERG_07797	isoflavone reductase	164	-27.84	2 17	40 57	15	0.8667	0.8667
Tru-miR-1386	185	XM_003231443.1	TERG_07789	D-mandelate dehydrogenase	152	-23.21	2 17	746 764	16	0.6875	0.8125
Tru-miR-1386	185	XM_003231425.1	TERG_07773	tubulin alpha-1 subunit	150	-20.25	2 16	657 673	14	0.7143	0.8571
Tru-miR-1386	185	XM_003231370.1	TERG_08203	isopenicillin N synthetase	175	-32.05	2 16	915 932	14	1	1
Tru-miR-1386	185	XM_003231352.1	TERG_08185	hypothetical protein	157	-22.52	2 16	184 199	14	0.8571	0.8571
Tru-miR-1386	185	XM_003231344.1	TERG_08177	hypothetical protein	160	-21.88	2 17	586 604	16	0.8125	0.8125
Tru-miR-1386	185	XM_003231339.1	TERG_08172	hypothetical protein	156	-21.92	2 17	404 423	17	0.7059	0.8235
Tru-miR-1386	185	XM_003231280.1	TERG_08114	hypothetical protein	164	-24.89	2 17	1022 1041	17	0.8235	0.8235
Tru-miR-1386	185	XM_003231200.1	TERG_08335	radical SAM domain-containing protein	163	-22.33	2 16	178 196	15	0.8667	0.8667
Tru-miR-1386	185	XM_003231161.1	TERG_08296	hypothetical protein	148	-20.99	2 17	3170 3189	17	0.7059	0.7059
Tru-miR-1386	185	XM_003231083.1	TERG_08430	hypothetical protein	158	-21.61	2 16	564 582	16	0.8125	0.8125
Tru-miR-1386	185	XM_003231034.1	TERG_08379	alpha-mannosidase	160	-24.62	2 17	732 750	16	0.8125	0.8125
Tru-miR-1386	185	XM_003231007.1	TERG_08353	cytochrome P450	163	-20.14	2 17	724 742	17	0.8235	0.8235
Tru-miR-1386	185	XM_003230991.1	TERG_08515	C6 transcription factor	160	-22.77	2 17	1833 1850	15	0.7333	0.9333
Tru-miR-1386	185	XM_003230891.1	TERG_08991	hypothetical protein	155	-23.07	2 17	104 122	17	0.7647	0.7647
Tru-miR-1386	185	XM_003230877.1	TERG_08529	cortical actin cytoskeleton protein asp1	158	-23.22	2 15	69 88	15	0.8	0.8667
Tru-miR-1400-3p	11	XM_003238444.1	TERG_00481	beta-glucosidase	148	-20.66	2 17	2316 2334	16	0.6875	0.75
Tru-miR-1400-3p	11	XM_003237806.1	TERG_02563	hypothetical protein	164	-21.54	2 17	135 153	16	0.8125	0.875
Tru-miR-1400-3p	11	XM_003235871.1	TERG_02974	hypothetical protein	153	-21.28	2 17	147 162	15	0.8	0.8667
Tru-miR-1400-3p	11	XM_003235433.1	TERG_04534	hypothetical protein	160	-20.13	2 17	271 289	16	0.8125	0.8125
Tru-miR-1400-3p	11	XM_003235426.1	TERG_04526	hypothetical protein	152	-21.84	2 17	903 922	17	0.7059	0.7647
Tru-miR-1400-3p	11	XM_003234409.1	TERG_05054	C6 zinc finger domain-containing protein	164	-20.52	2 17	1192 1209	15	0.8667	0.8667
Tru-miR-1400-3p	11	XM_003234358.1	TERG_05000	hypothetical protein	168	-21.08	2 17	539 558	17	0.8235	0.8824
Tru-miR-1400-3p	11	XM_003232441.1	TERG_07334	HIT domain-containing protein	164	-20.66	2 17	420 441	19	0.7895	0.7895
Tru-miR-1400-3p	11	XM_003232190.1	TERG_07089	GPI-anchored wall transfer protein 1	164	-20.82	2 17	518 537	17	0.8235	0.8235
Tru-miR-1400-3p	11	XM_003231214.1	TERG_08048	hypothetical protein	159	-22.46	2 16	757 777	17	0.7647	0.8235
Tru-miR-1400-3p	11	XM_003231175.1	TERG_08310	hypothetical protein	160	-20.03	2 17	742 759	15	0.8	0.8667
Tru-miR-151-5p	226	XM_003239489.1	TERG_01522	kinesin heavy chain	154	-22.89	2 16	575 594	14	0.7857	0.8571
Tru-miR-151-5p	226	XM_003239421.1	TERG_01455	hypothetical protein	162	-29.23	2 20	1824 1846	21	0.7143	0.7619
Tru-miR-151-5p	226	XM_003239410.1	TERG_01443	ABC multidrug transporter	149	-21.47	2 20	3282 3301	19	0.6316	0.7368
Tru-miR-151-5p	226	XM_003239379.1	TERG_01412	CCCH finger DNA binding protein	165	-23.8	2 18	687 709	18	0.7778	0.8333
Tru-miR-151-5p	226	XM_003239334.1	TERG_01363	hypothetical protein	153	-20.5	2 20	167 187	20	0.7	0.7
Tru-miR-151-5p	226	XM_003239325.1	TERG_01355	hypothetical protein	156	-20.82	2 18	66 87	18	0.7222	0.7778
Tru-miR-151-5p	226	XM_003239252.1	TERG_01281	malate synthase	155	-24.89	2 20	704 728	22	0.6364	0.7273
Tru-miR-151-5p	226	XM_003239240.1	TERG_01269	2-methylcitrate dehydratase	171	-31.84	2 20	595 616	19	0.7895	0.8421
Tru-miR-151-5p	226	XM_003239236.1	TERG_01265	HhH-GPD family base excision DNA repair protein	158	-21.65	2 20	1172 1192	19	0.7368	0.7368
Tru-miR-151-5p	226	XM_003239228.1	TERG_01257	nascent polypeptide-associated complex subunit alpha	158	-28.12	2 20	481 505	22	0.6818	0.7727
Tru-miR-151-5p	226	XM_003239168.1	TERG_01198	pre-mRNA splicing factor rse1	157	-22.27	2 19	556 577	19	0.7368	0.7368
Tru-miR-151-5p	226	XM_003239156.1	TERG_01186	SWI/SNF family DNA-dependent ATPase Ris1	159	-20.36	2 20	1328 1351	21	0.7143	0.7143
Tru-miR-151-5p	226	XM_003239043.1	TERG_01076	aconitase	152	-20.87	2 19	1299 1318	18	0.7222	0.7222
Tru-miR-151-5p	226	XM_003239027.1	TERG_01060	acetamidase/formamidase	195	-47.14	2 20	770 790	18	1	1
Tru-miR-151-5p	226	XM_003238995.1	TERG_01028	hypothetical protein	151	-20.59	2 20	471 493	20	0.65	0.7
Tru-miR-151-5p	226	XM_003238961.1	TERG_00996	hypothetical protein	149	-21.58	2 19	1 18	18	0.6667	0.7222
Tru-miR-151-5p	226	XM_003238959.1	TERG_00994	UDP-glucose:glycoprotein glucosyltransferase	167	-27.3	2 20	3470 3493	21	0.7619	0.7619
Tru-miR-151-5p	226	XM_003238959.1	TERG_00994	UDP-glucose:glycoprotein glucosyltransferase	157	-21.82	2 18	2560 2584	20	0.7	0.75
Tru-miR-151-5p	226	XM_003238950.1	TERG_00984	hypothetical protein	152	-23.05	2 20	793 811	19	0.6842	0.7368
Tru-miR-151-5p	226	XM_003238937.1	TERG_00971	hypothetical protein	161	-22.43	2 20	196 215	19	0.7368	0.7895
Tru-miR-151-5p	226	XM_003238934.1	TERG_00968	ammecr1 family protein	151	-21.7	2 20	836 858	20	0.65	0.7
Tru-miR-151-5p	226	XM_003238892.1	TERG_00925	GTPase activating protein	150	-22.4	2 15	154 175	14	0.7857	0.7857
Tru-miR-151-5p	226	XM_003238867.1	TERG_00901	hypothetical protein	174	-31.3	2 20	319 338	18	0.8333	0.8889
Tru-miR-151-5p	226	XM_003238822.1	TERG_00857	polyketide synthase	161	-21.7	2 20	832 850	18	0.7778	0.7778
Tru-miR-151-5p	226	XM_003238802.1	TERG_00837	forkhead transcription factor	164	-26	2 18	632 655	19	0.7895	0.8421
Tru-miR-151-5p	226	XM_003238800.1	TERG_00835	hypothetical protein	154	-24.36	2 20	891 916	23	0.6522	0.7391
Tru-miR-151-5p	226	XM_003238767.1	TERG_00802	hypothetical protein	161	-22.17	2 18	1835 1856	17	0.7647	0.8235
Tru-miR-151-5p	226	XM_003238767.1	TERG_00802	hypothetical protein	155	-26.26	2 12	1393 1413	10	1	1
Tru-miR-151-5p	226	XM_003238723.1	TERG_00758	pyruvate decarboxylase	162	-20.5	2 19	797 819	19	0.7368	0.7895
Tru-miR-151-5p	226	XM_003238679.1	TERG_00714	cell pattern formation-associated protein	150	-21.88	2 16	388 407	14	0.7857	0.7857
Tru-miR-151-5p	226	XM_003238602.1	TERG_00641	iron-sulfur cluster assembly accessory protein	146	-23.48	2 20	646 675	27	0.6296	0.6296
Tru-miR-151-5p	226	XM_003238537.1	TERG_00576	saccharopine dehydrogenase	152	-21.84	2 20	32 49	18	0.7222	0.7222
Tru-miR-151-5p	226	XM_003238527.1	TERG_00566	hypothetical protein	162	-26.39	2 20	320 343	22	0.7273	0.7273
Tru-miR-151-5p	226	XM_003238518.1	TERG_00557	vacuolar segregation protein	161	-23.57	2 19	168 189	19	0.7368	0.7895
Tru-miR-151-5p	226	XM_003238512.1	TERG_00551	hypothetical protein	141	-22.64	2 20	982 1001	19	0.6316	0.6316
Tru-miR-151-5p	226	XM_003238509.1	TERG_00548	elongation factor 1-alpha	166	-23.47	2 19	1110 1132	19	0.7368	0.8421
Tru-miR-151-5p	226	XM_003238509.1	TERG_00548	elongation factor 1-alpha	162	-28.89	2 20	671 691	19	0.7368	0.7895
Tru-miR-151-5p	226	XM_003238444.1	TERG_00481	beta-glucosidase	152	-22.66	2 19	2174 2194	19	0.6842	0.7368
Tru-miR-151-5p	226	XM_003238375.1	TERG_00414	ketoreductase	161	-21.16	2 20	915 933	18	0.7222	0.8333
Tru-miR-151-5p	226	XM_003238361.1	TERG_00398	hypothetical protein	154	-21.35	2 20	288 310	21	0.6667	0.7143
Tru-miR-151-5p	226	XM_003238354.1	TERG_00391	sterol O-acyltransferase	146	-20.09	2 20	32 53	20	0.6	0.7
Tru-miR-151-5p	226	XM_003238351.1	TERG_00388	hypothetical protein	162	-22.23	2 20	394 416	21	0.7143	0.7619
Tru-miR-151-5p	226	XM_003238345.1	TERG_00382	hypothetical protein	165	-23.61	2 20	280 298	18	0.7778	0.8333
Tru-miR-151-5p	226	XM_003238245.1	TERG_00282	hypothetical protein	158	-21.78	2 20	1447 1468	20	0.7	0.75
Tru-miR-151-5p	226	XM_003238112.1	TERG_00152	inner membrane magnesium transporter MRS2	150	-20.88	2 19	587 611	21	0.619	0.7143
Tru-miR-151-5p	226	XM_003238094.1	TERG_00134	hypothetical protein	170	-24.58	2 20	364 385	20	0.8	0.8
Tru-miR-151-5p	226	XM_003238058.1	TERG_00098	high affinity methionine permease	155	-20.86	2 20	398 421	21	0.619	0.7619
Tru-miR-151-5p	226	XM_003238048.1	TERG_00088	beta-1%2C4-glucosidase	148	-21.66	2 20	501 518	18	0.6667	0.7222
Tru-miR-151-5p	226	XM_003238026.1	TERG_00066	4-hydroxyphenylpyruvate dioxygenase	157	-29.06	2 14	274 295	13	0.8462	0.9231
Tru-miR-151-5p	226	XM_003238007.1	TERG_00048	hypothetical protein	158	-22.77	2 20	353 379	24	0.7083	0.7083
Tru-miR-151-5p	226	XM_003237951.1	TERG_08749	hypothetical protein	153	-21.68	2 20	725 749	22	0.7273	0.7273
Tru-miR-151-5p	226	XM_003237938.1	TERG_02694	sulfite efflux pump	157	-20.37	2 19	941 962	19	0.6842	0.7895
Tru-miR-151-5p	226	XM_003237920.1	TERG_02676	condensin complex subunit 1	149	-20.58	2 15	1620 1639	13	0.7692	0.8462
Tru-miR-151-5p	226	XM_003237913.1	TERG_02669	hypothetical protein	147	-22.53	2 20	573 600	25	0.56	0.68
Tru-miR-151-5p	226	XM_003237892.1	TERG_02648	hypothetical protein	163	-23.12	2 20	865 886	19	0.7368	0.7895
Tru-miR-151-5p	226	XM_003237851.1	TERG_02607	nuclear condensin complex subunit Smc4	161	-22.28	2 19	1176 1195	17	0.7647	0.8235
Tru-miR-151-5p	226	XM_003237818.1	TERG_02574	RSC complex subunit RSC1	162	-22.72	2 20	206 225	18	0.7222	0.8333
Tru-miR-151-5p	226	XM_003237765.1	TERG_02523	phospholipase	179	-31.56	2 20	3548 3568	18	0.8889	0.8889
Tru-miR-151-5p	226	XM_003237757.1	TERG_02516	transcription elongation factor spt6	151	-21.09	2 20	955 979	22	0.6364	0.6818
Tru-miR-151-5p	226	XM_003237756.1	TERG_02515	STE/STE7/MEK1 protein kinase	156	-21.85	2 20	145 163	19	0.7368	0.7368
Tru-miR-151-5p	226	XM_003237755.1	TERG_02514	IFRD domain-containing protein	162	-20.15	2 20	1315 1336	20	0.75	0.75
Tru-miR-151-5p	226	XM_003237751.1	TERG_02510	hypothetical protein	154	-24.33	2 20	1290 1309	18	0.7222	0.7222
Tru-miR-151-5p	226	XM_003237684.1	TERG_02447	ATP sulfurylase	160	-23.05	2 18	1695 1714	16	0.75	0.875
Tru-miR-151-5p	226	XM_003237547.1	TERG_02312	hypothetical protein	163	-22.45	2 20	994 1015	19	0.7368	0.7895
Tru-miR-151-5p	226	XM_003237451.1	TERG_02217	hypothetical protein	163	-21.33	2 20	781 802	19	0.6842	0.8421
Tru-miR-151-5p	226	XM_003237420.1	TERG_02189	alpha tubulin	178	-28.27	2 20	65 85	19	0.8421	0.8947
Tru-miR-151-5p	226	XM_003237378.1	TERG_02147	3-demethylubiquinone-9 3-methyltransferase	150	-23.31	2 20	44 64	19	0.6842	0.6842
Tru-miR-151-5p	226	XM_003237358.1	TERG_02127	sybindin-like family protein	154	-20.17	2 20	306 325	18	0.7222	0.7222
Tru-miR-151-5p	226	XM_003237341.1	TERG_02109	hypothetical protein	159	-21.73	2 20	126 147	19	0.7368	0.7368
Tru-miR-151-5p	226	XM_003237329.1	TERG_02097	hypothetical protein	157	-24.2	2 19	19 38	17	0.7059	0.8235
Tru-miR-151-5p	226	XM_003237309.1	TERG_02078	thiamine biosynthesis protein Nmt1	159	-20.47	2 16	103 124	15	0.8	0.8667
Tru-miR-151-5p	226	XM_003237243.1	TERG_08712	betaine lipid synthase	163	-26.21	2 20	902 922	18	0.7778	0.7778
Tru-miR-151-5p	226	XM_003237222.1	TERG_01992	hypothetical protein	147	-22.74	2 20	822 842	18	0.6111	0.7222
Tru-miR-151-5p	226	XM_003237155.1	TERG_01925	hypothetical protein	159	-29.71	2 20	269 292	21	0.7143	0.7143
Tru-miR-151-5p	226	XM_003236988.1	TERG_01758	C2 domain-containing protein	155	-20.43	2 20	985 1006	19	0.6842	0.7368
Tru-miR-151-5p	226	XM_003236976.1	TERG_01747	uridylate kinase	162	-27.7	2 20	335 358	22	0.7273	0.7273
Tru-miR-151-5p	226	XM_003236965.1	TERG_01736	hypothetical protein	153	-21.17	2 19	1675 1695	18	0.7222	0.7222
Tru-miR-151-5p	226	XM_003236934.1	TERG_01705	phosphatidylinositol 4-kinase	157	-24.29	2 20	30 50	20	0.7	0.75
Tru-miR-151-5p	226	XM_003236913.1	TERG_01685	glutathione transferase	155	-24.04	2 20	64 85	19	0.6316	0.7895
Tru-miR-151-5p	226	XM_003236905.1	TERG_01677	glucosamine-fructose-6-phosphate aminotransferase	155	-27.02	2 20	850 871	19	0.6842	0.7368
Tru-miR-151-5p	226	XM_003236885.1	TERG_01657	hypothetical protein	158	-21.65	2 20	248 269	20	0.7	0.75
Tru-miR-151-5p	226	XM_003236835.1	TERG_01609	Na/K ATPase alpha 1 subunit	154	-20.73	2 20	386 410	23	0.6522	0.6957
Tru-miR-151-5p	226	XM_003236806.1	TERG_01579	hypothetical protein	150	-22.51	2 20	310 329	18	0.6667	0.7222
Tru-miR-151-5p	226	XM_003236784.1	TERG_01558	cation chloride cotransporter	154	-21.59	2 20	3481 3502	20	0.7	0.7
Tru-miR-151-5p	226	XM_003236770.1	TERG_01544	hypothetical protein	159	-20.67	2 20	354 376	20	0.7	0.75
Tru-miR-151-5p	226	XM_003236722.1	TERG_03812	kinesin motor domain-containing protein	146	-23.99	2 19	2035 2056	18	0.6667	0.6667
Tru-miR-151-5p	226	XM_003236679.1	TERG_03771	hypothetical protein	144	-22.79	2 20	3350 3367	18	0.6111	0.7222
Tru-miR-151-5p	226	XM_003236671.1	TERG_03763	AAA family ATPase	151	-20.76	2 16	191 211	14	0.7857	0.7857
Tru-miR-151-5p	226	XM_003236611.1	TERG_03705	hypothetical protein	163	-21.66	2 20	112 133	19	0.7368	0.7895
Tru-miR-151-5p	226	XM_003236587.1	TERG_03681	hypothetical protein	171	-31.38	2 20	563 586	21	0.7619	0.8095
Tru-miR-151-5p	226	XM_003236341.1	TERG_03434	GTP binding protein	162	-25.44	2 20	2930 2951	20	0.75	0.75
Tru-miR-151-5p	226	XM_003236321.1	TERG_03414	acetyl-CoA carboxylase	166	-24.77	2 19	2758 2779	18	0.7778	0.8333
Tru-miR-151-5p	226	XM_003236321.1	TERG_03414	acetyl-CoA carboxylase	163	-24.2	2 20	6155 6178	21	0.6667	0.8095
Tru-miR-151-5p	226	XM_003236281.1	TERG_03374	mitochondrial intermediate peptidase	170	-32.74	2 20	211 231	19	0.7895	0.8421
Tru-miR-151-5p	226	XM_003236253.1	TERG_03346	hypothetical protein	153	-22.26	2 18	72 93	17	0.7059	0.7647
Tru-miR-151-5p	226	XM_003236211.1	TERG_03306	ATP-dependent RNA helicase	157	-21.76	2 19	1672 1691	17	0.7647	0.7647
Tru-miR-151-5p	226	XM_003236209.1	TERG_03304	hypothetical protein	167	-26.44	2 20	1249 1273	22	0.7273	0.7727
Tru-miR-151-5p	226	XM_003236188.1	TERG_03285	oligosaccharyl transferase subunit alpha	170	-23.14	2 20	715 736	20	0.8	0.8
Tru-miR-151-5p	226	XM_003236134.1	TERG_03231	hypothetical protein	162	-24.22	2 19	189 211	19	0.7368	0.7895
Tru-miR-151-5p	226	XM_003236131.1	TERG_03228	transcriptional regulator PacG/VIB-1	150	-23.08	2 20	1161 1182	20	0.65	0.7
Tru-miR-151-5p	226	XM_003236026.1	TERG_03124	hypothetical protein	155	-23.6	2 20	278 301	21	0.6667	0.7143
Tru-miR-151-5p	226	XM_003235970.1	TERG_03070	hypothetical protein	156	-21.46	2 20	646 664	19	0.7368	0.7368
Tru-miR-151-5p	226	XM_003235807.1	TERG_02907	actin-interacting protein	166	-25.89	2 20	377 403	24	0.75	0.75
Tru-miR-151-5p	226	XM_003235802.1	TERG_02902	hypothetical protein	158	-22.49	2 20	1953 1973	19	0.7368	0.7368
Tru-miR-151-5p	226	XM_003235767.1	TERG_02867	AAA family ATPase	167	-31.22	2 20	275 295	18	0.7778	0.8333
Tru-miR-151-5p	226	XM_003235767.1	TERG_02867	AAA family ATPase	165	-28.31	2 19	617 638	19	0.7895	0.7895
Tru-miR-151-5p	226	XM_003235750.1	TERG_02850	polyketide synthase	157	-24.83	2 18	2448 2471	19	0.7368	0.7368
Tru-miR-151-5p	226	XM_003235692.1	TERG_02795	Thi4 family protein	154	-24.61	2 19	964 985	18	0.6111	0.8333
Tru-miR-151-5p	226	XM_003235675.1	TERG_02778	SCF ubiquitin ligase subunit CulC	157	-20.39	2 19	1306 1325	17	0.7647	0.7647
Tru-miR-151-5p	226	XM_003235591.1	TERG_04696	hypothetical protein	154	-22.67	2 20	6 28	21	0.6667	0.7143
Tru-miR-151-5p	226	XM_003235554.1	TERG_04658	imidazole glycerol phosphate synthase	162	-25.39	2 19	176 196	17	0.7059	0.8824
Tru-miR-151-5p	226	XM_003235498.1	TERG_04600	hypothetical protein	154	-20.76	2 19	1357 1380	20	0.6	0.8
Tru-miR-151-5p	226	XM_003235492.1	TERG_04594	porin	144	-20.91	2 19	658 676	17	0.6471	0.7059
Tru-miR-151-5p	226	XM_003235485.1	TERG_04587	hypothetical protein	159	-26.91	2 18	64 85	18	0.7778	0.8333
Tru-miR-151-5p	226	XM_003235475.1	TERG_04576	phosphatidylinositol transfer protein sfh5	157	-20.89	2 20	478 496	18	0.7222	0.7778
Tru-miR-151-5p	226	XM_003235461.1	TERG_04563	phenol monooxygenase	153	-20.12	2 20	250 268	18	0.7222	0.7222
Tru-miR-151-5p	226	XM_003235454.1	TERG_04556	methylenetetrahydrofolate reductase	153	-26.18	2 20	1598 1616	18	0.6667	0.7778
Tru-miR-151-5p	226	XM_003235432.1	TERG_04532	hypothetical protein	163	-23.11	2 20	1124 1146	20	0.7	0.8
Tru-miR-151-5p	226	XM_003235394.1	TERG_04495	RNA polymerase TFIIH complex subunit Ssl1	177	-30.65	2 19	1192 1211	17	0.8824	0.9412
Tru-miR-151-5p	226	XM_003235394.1	TERG_04495	RNA polymerase TFIIH complex subunit Ssl1	154	-24.08	2 20	44 67	22	0.6818	0.6818
Tru-miR-151-5p	226	XM_003235330.1	TERG_04433	GPI-GlcNAc transferase subunit P	157	-21.65	2 14	553 575	14	0.8571	0.8571
Tru-miR-151-5p	226	XM_003235234.1	TERG_04338	serine protease	153	-20	2 20	389 409	20	0.7	0.7
Tru-miR-151-5p	226	XM_003235205.1	TERG_04310	zinc-binding dehydrogenase	167	-26.69	2 20	164 185	19	0.7368	0.8421
Tru-miR-151-5p	226	XM_003235190.1	TERG_04294	methylcrotonoyl-CoA carboxylase subunit beta	155	-21.1	2 20	350 376	24	0.6667	0.6667
Tru-miR-151-5p	226	XM_003235187.1	TERG_04291	3-methylcrotonyl-CoA carboxylase subunit alpha	145	-20.94	2 10	800 820	8	1	1
Tru-miR-151-5p	226	XM_003235156.1	TERG_04258	hypothetical protein	166	-21.63	2 20	9710 9732	21	0.7619	0.7619
Tru-miR-151-5p	226	XM_003235156.1	TERG_04258	hypothetical protein	150	-22.31	2 20	5572 5593	20	0.65	0.7
Tru-miR-151-5p	226	XM_003235101.1	TERG_04201	SET and WW domain-containing protein	160	-24.01	2 20	1692 1709	18	0.7778	0.7778
Tru-miR-151-5p	226	XM_003235054.1	TERG_04153	60S ribosome biogenesis protein Brx1	158	-26.68	2 19	424 445	18	0.6667	0.8333
Tru-miR-151-5p	226	XM_003235051.1	TERG_04150	hypothetical protein	158	-22.55	2 20	480 501	20	0.7	0.75
Tru-miR-151-5p	226	XM_003235042.1	TERG_04141	heat shock protein 60	146	-23.54	2 20	815 838	22	0.6364	0.6364
Tru-miR-151-5p	226	XM_003235009.1	TERG_04109	C3HC4 finger protein	162	-21.39	2 19	117 138	18	0.7222	0.8333
Tru-miR-151-5p	226	XM_003234983.1	TERG_04083	hypothetical protein	157	-28.78	2 20	671 694	22	0.7273	0.7273
Tru-miR-151-5p	226	XM_003234979.1	TERG_04079	4-aminobutyrate transaminase GatA	162	-23.19	2 19	398 421	20	0.75	0.75
Tru-miR-151-5p	226	XM_003234910.1	TERG_04009	hypothetical protein	155	-22.87	2 20	2629 2651	20	0.65	0.75
Tru-miR-151-5p	226	XM_003234889.1	TERG_03988	ATP-binding cassette sub-family F member 2	157	-25.69	2 20	569 589	20	0.7	0.75
Tru-miR-151-5p	226	XM_003234876.1	TERG_03975	hypothetical protein	170	-30.49	2 19	1006 1027	18	0.7778	0.8889
Tru-miR-151-5p	226	XM_003234743.1	TERG_05382	sorting nexin Mvp1	158	-26.78	2 20	1808 1828	19	0.7368	0.7368
Tru-miR-151-5p	226	XM_003234739.1	TERG_05378	cell division control protein Cdc48	158	-26.8	2 20	743 764	20	0.7	0.75
Tru-miR-151-5p	226	XM_003234738.1	TERG_05377	hypothetical protein	161	-27.24	2 20	239 263	23	0.7391	0.7391
Tru-miR-151-5p	226	XM_003234651.1	TERG_05290	C6 finger domain-containing protein	147	-22.31	2 20	599 621	20	0.6	0.7
Tru-miR-151-5p	226	XM_003234600.1	TERG_05241	hypothetical protein	148	-20.56	2 18	121 142	18	0.6667	0.7222
Tru-miR-151-5p	226	XM_003234513.1	TERG_05158	DNA mismatch repair protein Mlh1	161	-25.27	2 20	851 871	20	0.7	0.8
Tru-miR-151-5p	226	XM_003234499.1	TERG_05145	glycerophosphocholine phosphodiesterase	162	-22.95	2 19	795 817	19	0.7368	0.7895
Tru-miR-151-5p	226	XM_003234499.1	TERG_05145	glycerophosphocholine phosphodiesterase	150	-25.34	2 20	147 169	21	0.6667	0.6667
Tru-miR-151-5p	226	XM_003234475.1	TERG_05119	non-heme halogenase	174	-28.7	2 20	89 109	19	0.8421	0.8421
Tru-miR-151-5p	226	XM_003234475.1	TERG_05119	non-heme halogenase	170	-24.13	2 20	639 659	19	0.7895	0.8421
Tru-miR-1626-3p	95	XM_003236918.1	TERG_01691	hypothetical protein	155	-21.15	2 17	500 517	16	0.75	0.8125
Tru-miR-151-5p	226	XM_003234452.1	TERG_05096	hypothetical protein	158	-25.43	2 19	361 385	21	0.7143	0.7143
Tru-miR-151-5p	226	XM_003234390.1	TERG_08845	hypothetical protein	158	-22.84	2 20	71 91	19	0.6842	0.7895
Tru-miR-151-5p	226	XM_003234379.1	TERG_05022	hypothetical protein	148	-22.48	2 14	337 356	12	0.8333	0.8333
Tru-miR-151-5p	226	XM_003234351.1	TERG_04993	uridine kinase	157	-21.33	2 20	652 671	19	0.6842	0.7895
Tru-miR-151-5p	226	XM_003234351.1	TERG_04993	uridine kinase	154	-23.49	2 20	876 897	20	0.65	0.75
Tru-miR-151-5p	226	XM_003234169.1	TERG_04809	metalloprotease	153	-22.96	2 18	1248 1270	18	0.6667	0.7778
Tru-miR-151-5p	226	XM_003234143.1	TERG_04784	hypothetical protein	159	-28.45	2 20	73 97	22	0.6818	0.7273
Tru-miR-151-5p	226	XM_003234140.1	TERG_04781	cytochrome P450 monooxygenase	154	-23.36	2 20	477 499	20	0.7	0.75
Tru-miR-151-5p	226	XM_003233947.1	TERG_05864	eukaryotic translation initiation factor 4E-1	171	-27.33	2 20	638 658	18	0.8333	0.8333
Tru-miR-151-5p	226	XM_003233909.1	TERG_05826	hypothetical protein	141	-20.97	2 16	3057 3079	17	0.6471	0.7647
Tru-miR-151-5p	226	XM_003233829.1	TERG_05745	hypothetical protein	156	-20.63	2 18	1798 1817	16	0.75	0.8125
Tru-miR-151-5p	226	XM_003233790.1	TERG_05710	hypothetical protein	158	-23.79	2 20	656 679	22	0.6818	0.7273
Tru-miR-151-5p	226	XM_003233790.1	TERG_05710	hypothetical protein	143	-21.15	2 20	533 556	21	0.619	0.619
Tru-miR-151-5p	226	XM_003233769.1	TERG_05690	xanthine phosphoribosyltransferase	157	-27.04	2 18	52 76	20	0.7	0.75
Tru-miR-151-5p	226	XM_003233763.1	TERG_05684	hypothetical protein	142	-20.1	2 19	1023 1043	17	0.6471	0.6471
Tru-miR-151-5p	226	XM_003233738.1	TERG_05658	hypothetical protein	142	-21.44	2 20	1382 1405	22	0.5909	0.6364
Tru-miR-151-5p	226	XM_003233733.1	TERG_05654	hypothetical protein	149	-20.04	2 20	308 327	19	0.6842	0.6842
Tru-miR-151-5p	226	XM_003233726.1	TERG_05647	protein kinase activator Bem1	162	-28.47	2 20	677 697	19	0.7368	0.7895
Tru-miR2673a	236	XM_003236918.1	TERG_01691	hypothetical protein	188	-39.97	2 21	114 135	19	0.8947	0.9474
Tru-miR-151-5p	226	XM_003233711.1	TERG_05633	hypothetical protein	162	-22.94	2 20	54 73	18	0.7222	0.8333
Tru-miR-151-5p	226	XM_003233698.1	TERG_05620	RING finger protein	157	-22.31	2 19	211 231	18	0.7222	0.7778
Tru-miR-151-5p	226	XM_003233686.1	TERG_05608	hypothetical protein	157	-21.59	2 18	80 101	17	0.7059	0.8235
Tru-miR-151-5p	226	XM_003233652.1	TERG_05574	chitin synthase activator	167	-27.9	2 20	1644 1666	20	0.75	0.8
Tru-miR-151-5p	226	XM_003233623.1	TERG_05544	plk/plk-unclassified protein kinase	161	-24.05	2 18	3068 3088	16	0.8125	0.8125
Tru-miR-151-5p	226	XM_003233623.1	TERG_05544	plk/plk-unclassified protein kinase	145	-20.03	2 16	1027 1046	15	0.7333	0.7333
Tru-miR-151-5p	226	XM_003233570.1	TERG_05493	hypothetical protein	157	-25.42	2 18	484 505	17	0.7059	0.8235
Tru-miR-151-5p	226	XM_003233543.1	TERG_05466	MFS transporter	155	-25.45	2 20	413 436	21	0.6667	0.7143
Tru-miR-151-5p	226	XM_003233516.1	TERG_05439	hypothetical protein	150	-21.62	2 19	655 675	17	0.7059	0.7059
Tru-miR-151-5p	226	XM_003233370.1	TERG_06407	hypothetical protein	150	-21.16	2 19	275 296	18	0.6667	0.7222
Tru-miR-151-5p	226	XM_003233205.1	TERG_06246	hypothetical protein	158	-20.22	2 20	147 168	20	0.7	0.75
Tru-miR-151-5p	226	XM_003233187.1	TERG_06228	hypothetical protein	171	-26.67	2 20	983 1004	19	0.7895	0.8421
Tru-miR-151-5p	226	XM_003233146.1	TERG_06189	endo-1%2C3(4)-beta-glucanase	157	-23.61	2 18	46 70	20	0.7	0.75
Tru-miR-151-5p	226	XM_003233066.1	TERG_06109	hypothetical protein	148	-23.53	2 20	602 619	18	0.6667	0.7222
Tru-miR-151-5p	226	XM_003232957.1	TERG_06002	NIMA-interacting protein TinC	153	-23.54	2 19	891 916	22	0.6818	0.7273
Tru-miR-151-5p	226	XM_003232918.1	TERG_06957	lipase	148	-24.22	2 20	645 663	18	0.6667	0.7778
Tru-miR-151-5p	226	XM_003232889.1	TERG_06927	hypothetical protein	162	-24.84	2 20	561 580	18	0.7778	0.7778
Tru-miR-151-5p	226	XM_003232889.1	TERG_06927	hypothetical protein	150	-22.32	2 20	305 328	22	0.6364	0.6818
Tru-miR-151-5p	226	XM_003232886.1	TERG_06924	hypothetical protein	170	-31	2 19	256 276	17	0.7647	0.9412
Tru-miR-151-5p	226	XM_003232756.1	TERG_06793	hypothetical protein	169	-24.01	2 18	92 112	16	0.875	0.875
Tru-miR-151-5p	226	XM_003232675.1	TERG_06714	hypothetical protein	154	-21.27	2 19	1132 1157	22	0.6818	0.6818
Tru-miR-151-5p	226	XM_003232674.1	TERG_06713	hypothetical protein	152	-22	2 18	183 202	16	0.75	0.75
Tru-miR-151-5p	226	XM_003232658.1	TERG_06698	hypothetical protein	162	-26.03	2 20	158 179	20	0.7	0.8
Tru-miR-151-5p	226	XM_003232618.1	TERG_06657	hypothetical protein	142	-22.24	2 16	402 421	14	0.6429	0.7857
Tru-miR-151-5p	226	XM_003232606.1	TERG_06646	hypothetical protein	154	-21.15	2 20	314 334	19	0.6842	0.7368
Tru-miR-151-5p	226	XM_003232573.1	TERG_06614	formate dehydrogenase	159	-21.78	2 20	472 493	19	0.7368	0.7368
Tru-miR-151-5p	226	XM_003232562.1	TERG_06602	hypothetical protein	163	-20.89	2 20	1984 2008	22	0.6818	0.7727
Tru-miR-151-5p	226	XM_003232480.1	TERG_06519	6-phosphofructo-2-kinase	165	-23.34	2 19	1233 1255	20	0.75	0.8
Tru-miR-151-5p	226	XM_003232453.1	TERG_07346	tRNA ligase	166	-24.51	2 20	1637 1659	21	0.7619	0.7619
Tru-miR-151-5p	226	XM_003232437.1	TERG_07330	chromatin regulatory protein sir2	147	-22.9	2 20	945 968	21	0.619	0.6667
Tru-miR-151-5p	226	XM_003232409.1	TERG_07303	TIM complex component Tim54	156	-22.64	2 19	1257 1275	17	0.7059	0.8235
Tru-miR-151-5p	226	XM_003232392.1	TERG_07286	leucine rich repeat domain-containing protein	149	-20.95	2 20	1404 1423	19	0.6842	0.6842
Tru-miR-151-5p	226	XM_003232383.1	TERG_07277	hypothetical protein	166	-25.47	2 20	125 144	18	0.7778	0.8333
Tru-miR-151-5p	226	XM_003232243.1	TERG_07140	serine/threonine protein kinase	158	-26.57	2 20	1298 1318	19	0.7368	0.7368
Tru-miR-151-5p	226	XM_003232241.1	TERG_07138	polyubiquitin	161	-25.29	2 20	31 49	18	0.7778	0.7778
Tru-miR-151-5p	226	XM_003232213.1	TERG_07110	kelch domain-containing protein domain-containing protein	148	-21.63	2 13	1733 1753	11	0.8182	0.9091
Tru-miR-151-5p	226	XM_003232175.1	TERG_07073	hypothetical protein	163	-20.49	2 20	1760 1781	19	0.7368	0.7895
Tru-miR-151-5p	226	XM_003232108.1	TERG_07008	acetylornithine deacetylase	147	-20.97	2 12	1534 1554	10	0.9	0.9
Tru-miR-151-5p	226	XM_003232037.1	TERG_07703	DENN domain-containing protein	160	-20.7	2 20	1407 1426	20	0.75	0.75
Tru-miR-151-5p	226	XM_003231936.1	TERG_07600	hypothetical protein	151	-22.16	2 20	94 117	21	0.6667	0.6667
Tru-miR-151-5p	226	XM_003231932.1	TERG_07597	hypothetical protein	162	-22.21	2 19	1837 1858	18	0.7778	0.7778
Tru-miR-151-5p	226	XM_003231853.1	TERG_07520	ubiquitin C-terminal hydrolase CreB	165	-21.13	2 19	487 508	19	0.7895	0.7895
Tru-miR-151-5p	226	XM_003231678.1	TERG_08025	sulfate transporter	164	-23.4	2 20	1175 1193	19	0.7895	0.7895
Tru-miR-151-5p	226	XM_003231646.1	TERG_07993	hypothetical protein	157	-24.79	2 14	656 678	14	0.8571	0.8571
Tru-miR-151-5p	226	XM_003231611.1	TERG_07958	hypothetical protein	151	-22.5	2 13	2194 2213	11	0.9091	0.9091
Tru-miR-151-5p	226	XM_003231552.1	TERG_08961	hypothetical protein	157	-20.74	2 19	4299 4318	17	0.7059	0.8235
Tru-miR-151-5p	226	XM_003231534.1	TERG_07882	myosin type II heavy chain	162	-22.95	2 20	1455 1475	19	0.7368	0.7895
Tru-miR-151-5p	226	XM_003231475.1	TERG_07822	U3 small nucleolar ribonucleoprotein IMP4	162	-22.19	2 19	653 674	18	0.7778	0.7778
Tru-miR-151-5p	226	XM_003231448.1	TERG_07795	hypothetical protein	151	-22.35	2 20	350 374	22	0.5909	0.7273
Tru-miR-151-5p	226	XM_003231442.1	TERG_07788	lysophospholipase	161	-22	2 19	116 136	18	0.7222	0.8333
Tru-miR-151-5p	226	XM_003231442.1	TERG_07788	lysophospholipase	149	-22.44	2 19	162 181	17	0.6471	0.7647
Tru-miR-151-5p	226	XM_003231430.1	TERG_08952	hypothetical protein	151	-21.1	2 20	1679 1702	21	0.6667	0.6667
Tru-miR-151-5p	226	XM_003231339.1	TERG_08172	hypothetical protein	162	-21.76	2 19	993 1014	18	0.7222	0.8333
Tru-miR-151-5p	226	XM_003231334.1	TERG_08978	hypothetical protein	158	-21.06	2 20	1487 1507	19	0.7368	0.7368
Tru-miR-151-5p	226	XM_003231318.1	TERG_08151	hypothetical protein	154	-21.53	2 19	31 52	18	0.7222	0.7222
Tru-miR-151-5p	226	XM_003231307.1	TERG_08141	hypothetical protein	151	-22.11	2 20	80 103	21	0.6667	0.6667
Tru-miR-151-5p	226	XM_003231299.1	TERG_08133	40S ribosomal protein S25	155	-21.1	2 18	180 199	17	0.7647	0.7647
Tru-miR-151-5p	226	XM_003231293.1	TERG_08127	molybdenum cofactor biosynthesis protein	164	-23.35	2 18	1136 1156	17	0.8235	0.8235
Tru-miR-151-5p	226	XM_003231292.1	TERG_08126	hypothetical protein	151	-24.44	2 20	129 152	21	0.619	0.7143
Tru-miR-151-5p	226	XM_003231270.1	TERG_08103	hypothetical protein	151	-25.15	2 20	648 673	23	0.6087	0.6957
Tru-miR-151-5p	226	XM_003231205.1	TERG_08340	hypothetical protein	154	-23.04	2 20	1174 1196	21	0.619	0.7619
Tru-miR-151-5p	226	XM_003231168.1	TERG_08303	NEDD8-activating enzyme E1 regulatory subunit	161	-20.56	2 18	696 718	18	0.7222	0.8333
Tru-miR-151-5p	226	XM_003231126.1	TERG_08264	mannitol dehydrogenase	167	-26.26	2 20	335 355	18	0.7778	0.8333
Tru-miR-151-5p	226	XM_003231117.1	TERG_08255	serine carboxypeptidase	158	-21.1	2 20	544 565	20	0.7	0.75
Tru-miR-151-5p	226	XM_003231083.1	TERG_08430	hypothetical protein	163	-21.93	2 20	5580 5604	22	0.7273	0.7273
Tru-miR-151-5p	226	XM_003231024.1	TERG_08369	PWI domain mRNA processing protein	165	-29.64	2 19	152 172	18	0.7778	0.8333
Tru-miR-151-5p	226	XM_003231024.1	TERG_08369	PWI domain mRNA processing protein	158	-21.25	2 19	916 939	20	0.7	0.75
Tru-miR-151-5p	226	XM_003231015.1	TERG_08361	C6 transcription factor	151	-22.44	2 20	138 161	21	0.619	0.7143
Tru-miR-151-5p	226	XM_003230974.1	TERG_08498	triosephosphate isomerase	154	-20.11	2 20	372 394	21	0.6667	0.7143
Tru-miR-151-5p	226	XM_003230963.1	TERG_08487	hypothetical protein	162	-20.89	2 20	1179 1199	19	0.7368	0.7895
Tru-miR-151-5p	226	XM_003230901.1	TERG_08554	riboflavin-specific deaminase	154	-21.01	2 20	389 415	24	0.6667	0.7083
Tru-miR-151-5p	226	XM_003230895.1	TERG_08548	hypothetical protein	157	-21.35	2 19	921 942	19	0.6842	0.7895
Tru-miR-151-5p	226	XM_003230868.1	TERG_08521	Ser/Thr protein phosphatase	166	-24.64	2 20	1504 1525	20	0.75	0.8
Tru-miR-151-5p	226	XM_003230856.1	TERG_08610	hypothetical protein	154	-21.28	2 19	303 325	19	0.6842	0.7368
Tru-miR-151b	93	XM_003239421.1	TERG_01455	hypothetical protein	145	-20.86	2 14	1824 1844	15	0.7333	0.7333
Tru-miR-151b	93	XM_003239143.1	TERG_01173	hypothetical protein	152	-22.79	2 14	931 948	13	0.8462	0.8462
Tru-miR-151b	93	XM_003239083.1	TERG_01114	RING finger protein	151	-23.82	2 12	1037 1054	10	0.9	1
Tru-miR-151b	93	XM_003239064.1	TERG_01096	hypothetical protein	167	-28.19	2 16	82 101	16	0.875	0.875
Tru-miR-151b	93	XM_003239027.1	TERG_01060	acetamidase/formamidase	172	-31.96	2 17	771 788	15	0.9333	0.9333
Tru-miR-151b	93	XM_003238841.1	TERG_00876	CBS domain-containing protein	162	-23.74	2 16	92 109	15	0.8667	0.8667
Tru-miR-151b	93	XM_003238822.1	TERG_00857	polyketide synthase	148	-21.01	2 17	827 848	19	0.6842	0.6842
Tru-miR-151b	93	XM_003238768.1	TERG_00803	hypothetical protein	159	-20.47	2 16	1046 1064	15	0.8	0.8667
Tru-miR-151b	93	XM_003238767.1	TERG_00802	hypothetical protein	162	-22.21	2 17	1456 1471	15	0.8667	0.8667
Tru-miR-151b	93	XM_003238767.1	TERG_00802	hypothetical protein	152	-23.09	2 14	935 952	13	0.8462	0.8462
Tru-miR-151b	93	XM_003238523.1	TERG_00562	hypothetical protein	155	-21.18	2 16	2374 2392	15	0.7333	0.8667
Tru-miR-151b	93	XM_003238523.1	TERG_00562	hypothetical protein	152	-20.75	2 14	7246 7262	12	0.8333	0.9167
Tru-miR-151b	93	XM_003238509.1	TERG_00548	elongation factor 1-alpha	164	-25.06	2 17	1111 1130	17	0.7647	0.8824
Tru-miR-151b	93	XM_003238444.1	TERG_00481	beta-glucosidase	152	-23.67	2 17	2050 2068	16	0.75	0.75
Tru-miR-151b	93	XM_003238332.1	TERG_00369	zinc knuckle transcription factor/splicing factor MSL5/ZFM1	156	-20.23	2 17	80 97	15	0.8	0.8
Tru-miR-151b	93	XM_003238322.1	TERG_00360	hypothetical protein	158	-21.68	2 17	1071 1086	15	0.8	0.8667
Tru-miR-151b	93	XM_003238205.1	TERG_00241	hypothetical protein	160	-21.02	2 17	2043 2061	16	0.75	0.875
Tru-miR-151b	93	XM_003238058.1	TERG_00098	high affinity methionine permease	145	-22.17	2 17	1016 1030	15	0.7333	0.7333
Tru-miR-151b	93	XM_003238048.1	TERG_00088	beta-1%2C4-glucosidase	160	-20.72	2 17	887 907	18	0.7778	0.7778
Tru-miR-151b	93	XM_003237971.1	TERG_00013	ThiJ/PfpI family protein	163	-24.71	2 16	50 68	15	0.8667	0.8667
Tru-miR-151b	93	XM_003237816.1	TERG_02572	hypothetical protein	158	-22.84	2 16	1246 1262	14	0.8571	0.8571
Tru-miR-151b	93	XM_003237796.1	TERG_02553	hypothetical protein	155	-23.92	2 17	247 269	20	0.75	0.75
Tru-miR-151b	93	XM_003237765.1	TERG_02523	phospholipase	156	-21.67	2 17	3549 3566	15	0.8	0.8
Tru-miR-151b	93	XM_003237761.1	TERG_02519	chitin synthase activator	159	-24	2 17	227 244	16	0.8125	0.8125
Tru-miR-151b	93	XM_003237733.1	TERG_02493	hypothetical protein	146	-21.12	2 15	745 764	15	0.7333	0.7333
Tru-miR-151b	93	XM_003237689.1	TERG_02450	phosphoserine phosphatase	157	-22.51	2 14	4 21	12	0.9167	0.9167
Tru-miR-151b	93	XM_003237607.1	TERG_02372	hypothetical protein	156	-21.33	2 17	1533 1550	15	0.8	0.8
Tru-miR-151b	93	XM_003237497.1	TERG_02262	hypothetical protein	155	-21.39	2 17	348 367	18	0.7222	0.7778
Tru-miR-151b	93	XM_003237448.1	TERG_02214	zinc carboxypeptidase	159	-21.09	2 17	436 452	15	0.8	0.8667
Tru-miR-151b	93	XM_003237370.1	TERG_02139	translation initiation factor eIF3	163	-22.88	2 16	819 837	15	0.8667	0.8667
Tru-miR-151b	93	XM_003237363.1	TERG_02132	hypothetical protein	163	-23.09	2 17	1786 1802	15	0.8667	0.8667
Tru-miR-151b	93	XM_003237355.1	TERG_02124	rho GTPase activator	163	-21.68	2 17	1213 1229	15	0.8667	0.8667
Tru-miR-151b	93	XM_003237218.1	TERG_01988	hypothetical protein	149	-20.77	2 14	213 230	12	0.8333	0.8333
Tru-miR-151b	93	XM_003237176.1	TERG_01945	hypothetical protein	155	-20.18	2 16	413 430	14	0.7857	0.8571
Tru-miR-151b	93	XM_003237148.1	TERG_01918	CMGC/CK2 protein kinase	158	-23.74	2 16	574 590	14	0.8571	0.8571
Tru-miR-151b	93	XM_003236937.1	TERG_01708	ARF GTPase activator	167	-31.81	2 17	1210 1226	15	0.8667	0.9333
Tru-miR-151b	93	XM_003236796.1	TERG_01569	hypothetical protein	164	-24.11	2 17	1488 1507	17	0.8235	0.8235
Tru-miR-151b	93	XM_003236636.1	TERG_03730	RTA1 domain-containing protein	148	-20.11	2 17	765 782	15	0.7333	0.7333
Tru-miR-151b	93	XM_003236566.1	TERG_03659	hypothetical protein	172	-24.42	2 17	1481 1500	17	0.8824	0.8824
Tru-miR-151b	93	XM_003236414.1	TERG_03507	hypothetical protein	152	-23.34	2 17	6292 6311	17	0.7059	0.7647
Tru-miR-151b	93	XM_003236389.1	TERG_03482	hypothetical protein	155	-20.86	2 17	349 366	16	0.75	0.8125
Tru-miR-151b	93	XM_003236274.1	TERG_03367	hypothetical protein	144	-23.17	2 17	27 49	20	0.65	0.65
Tru-miR-151b	93	XM_003236223.1	TERG_03317	hypothetical protein	159	-22.95	2 16	22 40	15	0.8	0.8667
Tru-miR-151b	93	XM_003236125.1	TERG_03222	hypothetical protein	162	-20.7	2 16	934 951	15	0.8667	0.8667
Tru-miR-151b	93	XM_003236125.1	TERG_03222	hypothetical protein	154	-22.88	2 17	407 425	17	0.7647	0.8235
Tru-miR-151b	93	XM_003235870.1	TERG_02973	morphogenesis protein	147	-20.04	2 17	1053 1069	15	0.7333	0.7333
Tru-miR-151b	93	XM_003235844.1	TERG_02947	pre-rRNA processing protein	147	-20.06	2 17	528 546	17	0.7059	0.7059
Tru-miR-151b	93	XM_003235650.1	TERG_02754	hypothetical protein	154	-21.13	2 16	2149 2165	14	0.7857	0.8571
Tru-miR-151b	93	XM_003235394.1	TERG_04495	RNA polymerase TFIIH complex subunit Ssl1	159	-24.34	2 17	1193 1209	15	0.8	0.8667
Tru-miR-151b	93	XM_003235098.1	TERG_04198	glycyl-tRNA synthetase	152	-20	2 17	675 695	18	0.7222	0.7222
Tru-miR-151b	93	XM_003235050.1	TERG_04149	ATP-dependent Clp protease	157	-25.29	2 15	887 904	14	0.8571	0.8571
Tru-miR-151b	93	XM_003235036.1	TERG_04135	DNA-directed RNA polymerase III	155	-24.85	2 17	186 206	18	0.7778	0.7778
Tru-miR-151b	93	XM_003234910.1	TERG_04009	hypothetical protein	160	-20.36	2 17	1211 1230	17	0.7647	0.8235
Tru-miR-151b	93	XM_003234876.1	TERG_03975	hypothetical protein	156	-22.09	2 17	1007 1025	16	0.75	0.8125
Tru-miR-151b	93	XM_003234734.1	TERG_05373	hypothetical protein	162	-26.89	2 16	399 415	14	0.8571	0.9286
Tru-miR-151b	93	XM_003234725.1	TERG_05364	hypothetical protein	155	-22.8	2 16	287 305	15	0.7333	0.8667
Tru-miR-151b	93	XM_003234610.1	TERG_05251	phosphoglycerate kinase	160	-23.99	2 17	250 269	17	0.7647	0.8235
Tru-miR-151b	93	XM_003234569.1	TERG_05211	origin recognition complex subunit Orc1	154	-20.22	2 17	1820 1839	18	0.7778	0.7778
Tru-miR-151b	93	XM_003234475.1	TERG_05119	non-heme halogenase	159	-20.73	2 17	641 657	15	0.8	0.8667
Tru-miR-151b	93	XM_003234396.1	TERG_05040	hypothetical protein	152	-20.07	2 17	1715 1733	16	0.75	0.75
Tru-miR-151b	93	XM_003234324.1	TERG_04964	nrd1	152	-21.78	2 17	1728 1749	19	0.6842	0.7368
Tru-miR-151b	93	XM_003233947.1	TERG_05864	eukaryotic translation initiation factor 4E-1	164	-28.55	2 17	639 656	15	0.8667	0.8667
Tru-miR-151b	93	XM_003233938.1	TERG_05855	ZIP zinc transporter	160	-22.73	2 17	130 148	16	0.75	0.875
Tru-miR-151b	93	XM_003233839.1	TERG_05755	hypothetical protein	158	-22.63	2 17	1153 1168	15	0.8	0.8667
Tru-miR-151b	93	XM_003233732.1	TERG_05653	hypothetical protein	147	-21.56	2 17	995 1017	20	0.7	0.7
Tru-miR-151b	93	XM_003233649.1	TERG_05570	WD repeat protein	160	-26.59	2 17	387 407	18	0.7778	0.7778
Tru-miR-151b	93	XM_003233647.1	TERG_05568	autophagy protein	156	-21.94	2 14	1301 1317	12	0.9167	0.9167
Tru-miR-151b	93	XM_003233628.1	TERG_05549	hypothetical protein	147	-20.63	2 17	317 338	19	0.6842	0.7368
Tru-miR-151b	93	XM_003233506.1	TERG_05429	MFS transporter	157	-20.44	2 16	928 943	14	0.8571	0.8571
Tru-miR-151b	93	XM_003233488.1	TERG_05409	FAD dependent oxidoreductase	156	-25.13	2 17	682 699	15	0.7333	0.8667
Tru-miR-151b	93	XM_003233461.1	TERG_06495	microtubule binding protein HOOK3	150	-20.17	2 11	1893 1910	9	1	1
Tru-miR-151b	93	XM_003233404.1	TERG_06441	MIZ zinc finger protein	152	-20.65	2 13	1345 1362	11	0.9091	0.9091
Tru-miR-151b	93	XM_003233187.1	TERG_06228	hypothetical protein	156	-23.35	2 17	984 1002	16	0.75	0.8125
Tru-miR-151b	93	XM_003233162.1	TERG_06205	integral membrane protein	154	-20.93	2 17	845 860	15	0.8	0.8
Tru-miR-151b	93	XM_003232966.1	TERG_06011	hypothetical protein	148	-20.29	2 17	331 351	18	0.6667	0.7222
Tru-miR-151b	93	XM_003232849.1	TERG_06887	hypothetical protein	157	-22.83	2 16	2101 2116	14	0.8571	0.8571
Tru-miR-151b	93	XM_003232740.1	TERG_06779	hypothetical protein	156	-20.36	2 17	532 554	20	0.7	0.75
Tru-miR-151b	93	XM_003232575.1	TERG_06616	cytokinesis protein sepA	147	-21.69	2 12	914 932	11	0.8182	0.9091
Tru-miR-151b	93	XM_003232321.1	TERG_07217	histone acetyltransferase	163	-21.75	2 17	2357 2373	15	0.8667	0.8667
Tru-miR-151b	93	XM_003232291.1	TERG_07187	L-aminoadipate-semialdehyde dehydrogenase large subunit	151	-20.49	2 17	2558 2574	15	0.7333	0.8
Tru-miR-151b	93	XM_003232239.1	TERG_07136	CaaX farnesyltransferase beta subunit	159	-21.04	2 17	474 490	15	0.8	0.8667
Tru-miR-151b	93	XM_003232067.1	TERG_07732	mitochondrial fusion protein	164	-21.52	2 17	174 193	17	0.8235	0.8235
Tru-miR-151b	93	XM_003231824.1	TERG_07492	sugar transporter	155	-22.2	2 16	625 645	17	0.7647	0.7647
Tru-miR-151b	93	XM_003231805.1	TERG_07473	DNA-directed RNA polymerase I	163	-21.51	2 17	4165 4183	17	0.8235	0.8235
Tru-miR-151b	93	XM_003231758.1	TERG_07425	hypothetical protein	158	-21.29	2 16	431 447	14	0.8571	0.8571
Tru-miR-151b	93	XM_003231749.1	TERG_07416	peroxisome targeting signal receptor Pex7	163	-23.11	2 17	714 732	17	0.8235	0.8235
Tru-miR-151b	93	XM_003231606.1	TERG_07953	cell wall biogenesis protein phosphatase Ssd1	164	-24.28	2 17	1574 1592	16	0.8125	0.875
Tru-miR-151b	93	XM_003231425.1	TERG_07773	tubulin alpha-1 subunit	152	-20.52	2 17	44 61	15	0.7333	0.8
Tru-miR-151b	93	XM_003231339.1	TERG_08172	hypothetical protein	158	-21.33	2 16	1005 1021	14	0.8571	0.8571
Tru-miR-151b	93	XM_003231328.1	TERG_08161	hypothetical protein	156	-22.61	2 17	177 195	16	0.75	0.8125
Tru-miR-151b	93	XM_003231197.1	TERG_08332	hypothetical protein	151	-20.16	2 12	851 869	11	0.9091	0.9091
Tru-miR-151b	93	XM_003231034.1	TERG_08379	alpha-mannosidase	158	-22.29	2 16	1761 1777	14	0.8571	0.8571
Tru-miR-151b	93	XM_003230964.1	TERG_08488	FHA domain-containing protein	164	-25.53	2 17	485 502	15	0.8	0.9333
Tru-miR-151b	93	XM_003230963.1	TERG_08487	hypothetical protein	155	-20.44	2 17	1181 1197	15	0.8	0.8
Tru-miR-151b	93	XM_003230891.1	TERG_08991	hypothetical protein	152	-24.36	2 17	1757 1775	16	0.6875	0.8125
Tru-miR-151b	93	XM_003230874.1	TERG_08527	fatty acid synthase alpha subunit	168	-23.86	2 17	37 56	17	0.8235	0.8824
Tru-miR156e-3p	75	XM_003239355.1	TERG_01384	hypothetical protein	164	-27.81	2 18	278 295	16	0.8125	0.875
Tru-miR156e-3p	75	XM_003239250.1	TERG_01279	flavin-binding monooxygenase	164	-23.41	2 17	608 627	16	0.8125	0.875
Tru-miR156e-3p	75	XM_003239201.1	TERG_01231	ribosomal large subunit biogenesis protein MAK16	160	-23.89	2 18	812 833	19	0.7368	0.8421
Tru-miR156e-3p	75	XM_003239001.1	TERG_01034	hypothetical protein	156	-20.68	2 18	806 824	17	0.7059	0.8235
Tru-miR156e-3p	75	XM_003238975.1	TERG_01010	hypothetical protein	156	-20.96	2 13	128 146	11	0.9091	1
Tru-miR156e-3p	75	XM_003238867.1	TERG_00901	hypothetical protein	165	-21.8	2 18	1757 1778	19	0.7895	0.7895
Tru-miR156e-3p	75	XM_003238737.1	TERG_00772	hypothetical protein	164	-23.7	2 17	1081 1099	15	0.8	0.9333
Tru-miR156e-3p	75	XM_003238668.1	TERG_00703	hypothetical protein	163	-22.33	2 16	1256 1276	16	0.8125	0.875
Tru-miR156e-3p	75	XM_003238612.1	TERG_00649	hypothetical protein	156	-20.66	2 18	650 667	16	0.75	0.8125
Tru-miR156e-3p	75	XM_003238562.1	TERG_00601	CMGC/DYRK/DYRK2 protein kinase	160	-22.56	2 13	365 383	11	1	1
Tru-miR156e-3p	75	XM_003238512.1	TERG_00551	hypothetical protein	152	-21.21	2 18	2445 2462	16	0.75	0.75
Tru-miR156e-3p	75	XM_003238381.1	TERG_00420	hypothetical protein	156	-22.84	2 18	1076 1097	19	0.7368	0.7895
Tru-miR156e-3p	75	XM_003238226.1	TERG_08647	hypothetical protein	165	-23.29	2 18	873 893	18	0.7222	0.8889
Tru-miR156e-3p	75	XM_003238068.1	TERG_00108	WD repeat protein	160	-22.37	2 18	1269 1286	16	0.8125	0.8125
Tru-miR156e-3p	75	XM_003237892.1	TERG_02648	hypothetical protein	160	-23.15	2 18	3233 3250	16	0.75	0.875
Tru-miR156e-3p	75	XM_003237860.1	TERG_02616	hypothetical protein	165	-25.04	2 18	77 95	16	0.8125	0.875
Tru-miR156e-3p	75	XM_003237860.1	TERG_02616	hypothetical protein	165	-20.18	2 18	125 146	19	0.7895	0.7895
Tru-miR156e-3p	75	XM_003237542.1	TERG_02307	hypothetical protein	161	-21.75	2 18	542 564	20	0.75	0.75
Tru-miR156e-3p	75	XM_003237355.1	TERG_02124	rho GTPase activator	163	-21.65	2 16	1996 2015	15	0.8667	0.8667
Tru-miR156e-3p	75	XM_003237148.1	TERG_01918	CMGC/CK2 protein kinase	144	-20.05	2 17	845 866	18	0.6667	0.6667
Tru-miR156e-3p	75	XM_003237090.1	TERG_01859	hypothetical protein	156	-21.24	2 18	34 55	19	0.7368	0.7895
Tru-miR156e-3p	75	XM_003237075.1	TERG_01845	amidase	160	-21.31	2 18	627 646	18	0.7778	0.7778
Tru-miR156e-3p	75	XM_003237065.1	TERG_01835	hypothetical protein	163	-21.1	2 17	1072 1089	15	0.8667	0.8667
Tru-miR156e-3p	75	XM_003236796.1	TERG_01569	hypothetical protein	164	-21.18	2 18	2141 2160	18	0.7778	0.8333
Tru-miR156e-3p	75	XM_003236770.1	TERG_01544	hypothetical protein	161	-21.5	2 18	1986 2004	16	0.75	0.875
Tru-miR156e-3p	75	XM_003236710.1	TERG_03800	hypothetical protein	157	-21.29	2 18	292 310	16	0.75	0.8125
Tru-miR156e-3p	75	XM_003236671.1	TERG_03763	AAA family ATPase	157	-21.05	2 18	421 440	17	0.7647	0.7647
Tru-miR156e-3p	75	XM_003236599.1	TERG_03693	midasin	169	-23.96	2 18	6379 6398	17	0.8235	0.8824
Tru-miR156e-3p	75	XM_003236204.1	TERG_03301	hypothetical protein	164	-27.5	2 18	624 645	19	0.7895	0.8421
Tru-miR156e-3p	75	XM_003236103.1	TERG_03200	DNA repair protein Rhp26/Rad26	164	-20.25	2 18	3496 3514	17	0.7647	0.8824
Tru-miR156e-3p	75	XM_003236035.1	TERG_03132	hypothetical protein	157	-24.7	2 18	2536 2556	18	0.7222	0.7778
Tru-miR156e-3p	75	XM_003235832.1	TERG_08760	hypothetical protein	156	-20.35	2 18	251 268	16	0.75	0.8125
Tru-miR156e-3p	75	XM_003235816.1	TERG_02916	DNA repair protein Rtt107	161	-20.23	2 18	2367 2387	18	0.7778	0.7778
Tru-miR156e-3p	75	XM_003235727.1	TERG_02827	oxidoreductase	149	-20.15	2 18	980 999	17	0.6471	0.7647
Tru-miR156e-3p	75	XM_003235658.1	TERG_02762	DNA lyase	161	-21.75	2 18	1438 1457	17	0.7647	0.8235
Tru-miR156e-3p	75	XM_003235619.1	TERG_02722	hypothetical protein	160	-20.64	2 17	1531 1552	18	0.7222	0.8333
Tru-miR156e-3p	75	XM_003235292.1	TERG_04396	hypothetical protein	153	-22.67	2 18	1244 1266	20	0.7	0.7
Tru-miR156e-3p	75	XM_003235141.1	TERG_04242	hypothetical protein	160	-23.03	2 18	2636 2654	17	0.7647	0.8235
Tru-miR156e-3p	75	XM_003235070.1	TERG_04171	hypothetical protein	159	-20.3	2 17	1126 1143	15	0.8	0.8667
Tru-miR156e-3p	75	XM_003235054.1	TERG_04153	60S ribosome biogenesis protein Brx1	160	-21.81	2 18	101 119	17	0.7647	0.8235
Tru-miR156e-3p	75	XM_003235003.1	TERG_04103	hypothetical protein	168	-23.2	2 17	1288 1307	16	0.875	0.875
Tru-miR156e-3p	75	XM_003234992.1	TERG_04092	peroxisomal matrix protein importer Pex3	164	-21.41	2 18	891 909	17	0.7647	0.8824
Tru-miR156e-3p	75	XM_003234992.1	TERG_04092	peroxisomal matrix protein importer Pex3	161	-21.1	2 18	120 140	18	0.7778	0.7778
Tru-miR156e-3p	75	XM_003234802.1	TERG_03902	ARP2/3 complex subunit Arp2	152	-23.08	2 17	431 449	15	0.7333	0.8
Tru-miR156e-3p	75	XM_003234768.1	TERG_03868	cupin domain-containing protein	160	-20.77	2 18	397 414	16	0.75	0.875
Tru-miR156e-3p	75	XM_003234765.1	TERG_03865	actin cytoskeleton-regulatory complex protein END3	168	-21.15	2 18	10 27	16	0.875	0.875
Tru-miR156e-3p	75	XM_003234756.1	TERG_05394	Cullin binding protein CanA	145	-20.09	2 18	515 536	19	0.6316	0.6842
Tru-miR156e-3p	75	XM_003234666.1	TERG_05304	cyanate hydratase	160	-20.5	2 17	119 139	17	0.7647	0.8235
Tru-miR156e-3p	75	XM_003234610.1	TERG_05251	phosphoglycerate kinase	157	-23.16	2 18	157 178	19	0.6842	0.7895
Tru-miR156e-3p	75	XM_003234509.1	TERG_05155	hypothetical protein	164	-24.16	2 18	1970 1987	16	0.75	0.9375
Tru-miR156e-3p	75	XM_003234253.1	TERG_04892	hypothetical protein	156	-20.88	2 18	1 18	16	0.6875	0.875
Tru-miR156e-3p	75	XM_003234214.1	TERG_04856	triosephosphate isomerase	159	-20.95	2 16	573 592	15	0.8	0.8667
Tru-miR156e-3p	75	XM_003234169.1	TERG_04809	metalloprotease	156	-21.04	2 17	905 924	16	0.6875	0.875
Tru-miR156e-3p	75	XM_003234136.1	TERG_04777	hypothetical protein	157	-21.42	2 18	1421 1441	18	0.7222	0.7778
Tru-miR156e-3p	75	XM_003234076.1	TERG_04722	C2H2 finger domain-containing protein	156	-21.12	2 18	476 494	17	0.7059	0.8235
Tru-miR156e-3p	75	XM_003233963.1	TERG_05878	hypothetical protein	165	-24.35	2 18	712 730	16	0.75	0.9375
Tru-miR156e-3p	75	XM_003233829.1	TERG_05745	hypothetical protein	157	-20.46	2 18	2967 2988	19	0.6842	0.7895
Tru-miR156e-3p	75	XM_003233504.1	TERG_05427	hypothetical protein	157	-28.67	2 18	1327 1345	16	0.6875	0.875
Tru-miR156e-3p	75	XM_003233430.1	TERG_06465	O-mannosyl transferase	173	-27.97	2 18	72 92	18	0.8333	0.8889
Tru-miR156e-3p	75	XM_003233323.1	TERG_06362	hypothetical protein	159	-23.35	2 18	506 522	16	0.75	0.875
Tru-miR156e-3p	75	XM_003233317.1	TERG_06357	protein kinase subdomain-containing protein	161	-24.12	2 18	128 146	16	0.8125	0.8125
Tru-miR156e-3p	75	XM_003233266.1	TERG_06307	ubiquitin conjugating enzyme	160	-21.46	2 18	80 99	18	0.7778	0.7778
Tru-miR156e-3p	75	XM_003233216.1	TERG_08898	hypothetical protein	160	-21.32	2 17	795 816	18	0.7778	0.7778
Tru-miR156e-3p	75	XM_003233110.1	TERG_06155	phosphotransferase	164	-20.19	2 18	975 992	16	0.8125	0.875
Tru-miR156e-3p	75	XM_003232932.1	TERG_06971	hypothetical protein	161	-23.73	2 18	279 298	17	0.7647	0.8235
Tru-miR156e-3p	75	XM_003232847.1	TERG_06885	FYVE zinc finger protein	165	-23.9	2 18	97 119	20	0.75	0.8
Tru-miR156e-3p	75	XM_003232752.1	TERG_06790	hypothetical protein	172	-25.42	2 17	103 122	16	0.875	0.9375
Tru-miR156e-3p	75	XM_003232727.1	TERG_06766	high affinity methionine permease	160	-20.41	2 18	737 754	16	0.8125	0.8125
Tru-miR156e-3p	75	XM_003232184.1	TERG_07083	hypothetical protein	165	-21.31	2 18	690 710	18	0.7778	0.8333
Tru-miR156e-3p	75	XM_003232175.1	TERG_07073	hypothetical protein	152	-20.53	2 17	47 66	16	0.6875	0.8125
Tru-miR156e-3p	75	XM_003232135.1	TERG_07035	hypothetical protein	165	-28.51	2 18	424 443	17	0.8235	0.8235
Tru-miR156e-3p	75	XM_003232125.1	TERG_07025	ATP-dependent RNA helicase ROK1	160	-24.59	2 18	299 317	17	0.7647	0.8235
Tru-miR156e-3p	75	XM_003231809.1	TERG_07477	hypothetical protein	167	-28.69	2 16	1273 1291	14	0.8571	1
Tru-miR156e-3p	75	XM_003231646.1	TERG_07993	hypothetical protein	173	-25.5	2 18	319 337	16	0.875	0.9375
Tru-miR156e-3p	75	XM_003231549.1	TERG_07897	CCAAT-box-binding transcription factor	156	-21.65	2 18	64 83	18	0.7222	0.7778
Tru-miR156e-3p	75	XM_003231450.1	TERG_07797	isoflavone reductase	155	-21.22	2 16	1561 1581	16	0.75	0.8125
Tru-miR156e-3p	75	XM_003230885.1	TERG_08537	inositol monophosphatase	154	-20.07	2 16	548 569	17	0.7647	0.8235
Tru-miR156h-3p	28	XM_003239425.1	TERG_01459	hypothetical protein	168	-24.65	2 17	5152 5171	16	0.875	0.875
Tru-miR156h-3p	28	XM_003239355.1	TERG_01384	hypothetical protein	157	-20.8	2 18	274 296	20	0.65	0.8
Tru-miR156h-3p	28	XM_003239351.1	TERG_01380	hypothetical protein	152	-20.5	2 17	9 29	17	0.7059	0.7647
Tru-miR156h-3p	28	XM_003237962.1	TERG_00003	26S proteasome regulatory subunit	157	-23.71	2 18	1468 1488	18	0.6667	0.8333
Tru-miR156h-3p	28	XM_003237920.1	TERG_02676	condensin complex subunit 1	161	-20.27	2 18	2543 2561	16	0.75	0.875
Tru-miR156h-3p	28	XM_003237811.1	TERG_02568	small nucleolar ribonucleoprotein complex subunit Utp15	160	-22	2 18	642 659	16	0.8125	0.8125
Tru-miR156h-3p	28	XM_003237640.1	TERG_08730	hypothetical protein	165	-28.65	2 18	189 207	16	0.8125	0.875
Tru-miR156h-3p	28	XM_003237497.1	TERG_02262	hypothetical protein	164	-21.46	2 18	4624 4644	18	0.7778	0.8889
Tru-miR156h-3p	28	XM_003237414.1	TERG_02183	hypothetical protein	156	-20.17	2 13	920 939	12	0.9167	0.9167
Tru-miR156h-3p	28	XM_003236862.1	TERG_01635	N-acetylmuramic acid-6-phosphate etherase	160	-22.32	2 18	1424 1445	19	0.7895	0.7895
Tru-miR156h-3p	28	XM_003236653.1	TERG_03745	hypothetical protein	160	-21.32	2 18	3308 3327	18	0.7778	0.7778
Tru-miR156h-3p	28	XM_003236407.1	TERG_03500	CobW/P47K family protein	151	-21.13	2 17	542 564	19	0.7368	0.7368
Tru-miR156h-3p	28	XM_003236202.1	TERG_03299	hypothetical protein	172	-32.16	2 17	1181 1200	16	0.875	0.9375
Tru-miR156h-3p	28	XM_003235906.1	TERG_03008	hypothetical protein	173	-25.01	2 18	33 51	16	0.875	0.9375
Tru-miR156h-3p	28	XM_003235880.1	TERG_02983	hypothetical protein	161	-20.92	2 18	2015 2036	19	0.7368	0.7895
Tru-miR156h-3p	28	XM_003235415.1	TERG_04515	WD domain-containing protein	153	-20.91	2 14	810 828	12	0.8333	0.9167
Tru-miR156h-3p	28	XM_003234930.1	TERG_04029	hypothetical protein	149	-20.26	2 18	1047 1068	19	0.6842	0.6842
Tru-miR156h-3p	28	XM_003234859.1	TERG_03958	hypothetical protein	152	-20.74	2 17	123 143	17	0.7059	0.7647
Tru-miR156h-3p	28	XM_003234674.1	TERG_05313	PEK protein kinase	153	-23.53	2 18	907 926	17	0.7059	0.7647
Tru-miR156h-3p	28	XM_003234175.1	TERG_08835	hypothetical protein	165	-21.61	2 18	1510 1529	17	0.8235	0.8235
Tru-miR156h-3p	28	XM_003234003.1	TERG_05918	hypothetical protein	165	-32.64	2 18	1739 1761	20	0.75	0.8
Tru-miR156h-3p	28	XM_003233697.1	TERG_05619	hypothetical protein	165	-28.11	2 18	407 426	17	0.8235	0.8235
Tru-miR156h-3p	28	XM_003233274.1	TERG_06315	hypothetical protein	153	-22.82	2 18	884 902	16	0.625	0.875
Tru-miR156h-3p	28	XM_003232630.1	TERG_06669	C2H2 finger domain-containing protein	157	-23.21	2 18	277 297	18	0.7222	0.7778
Tru-miR156h-3p	28	XM_003232468.1	TERG_06508	hypothetical protein	150	-24.11	2 11	641 659	9	1	1
Tru-miR156h-3p	28	XM_003231809.1	TERG_07477	hypothetical protein	164	-21.8	2 17	1273 1292	16	0.8125	0.875
Tru-miR156h-3p	28	XM_003231754.1	TERG_07421	GTP-binding protein Obg	161	-22.57	2 18	1244 1262	16	0.75	0.875
Tru-miR156h-3p	28	XM_003231228.1	TERG_08062	alpha-glucosidase	144	-20.18	2 17	1050 1073	20	0.65	0.65
Tru-miR-1626-3p	95	XM_003239482.1	TERG_01515	zinc transporter zitB	159	-21.01	2 17	469 485	15	0.8	0.8667
Tru-miR-1626-3p	95	XM_003239425.1	TERG_01459	hypothetical protein	155	-23.59	2 17	2979 2995	15	0.8	0.8
Tru-miR-1626-3p	95	XM_003239306.1	TERG_01337	hypothetical protein	150	-21.75	2 11	475 492	9	1	1
Tru-miR-1626-3p	95	XM_003239184.1	TERG_08687	hypothetical protein	152	-22.84	2 17	1847 1868	19	0.6316	0.7895
Tru-miR-1626-3p	95	XM_003238995.1	TERG_01028	hypothetical protein	154	-20.83	2 16	684 701	15	0.8	0.8
Tru-miR-1626-3p	95	XM_003238954.1	TERG_00989	prenylcysteine lyase	162	-22.33	2 15	1216 1234	14	0.8571	0.9286
Tru-miR-1626-3p	95	XM_003238867.1	TERG_00901	hypothetical protein	150	-20.21	2 11	1512 1529	9	1	1
Tru-miR-1626-3p	95	XM_003238811.1	TERG_00846	hypothetical protein	148	-20.12	2 17	2088 2107	17	0.6471	0.7647
Tru-miR-1626-3p	95	XM_003238707.1	TERG_00742	oligopeptide transporter	156	-20.05	2 17	1226 1244	16	0.75	0.8125
Tru-miR-1626-3p	95	XM_003238568.1	TERG_00607	mitochondrial carrier protein	150	-20.67	2 17	565 580	15	0.7333	0.8
Tru-miR-1626-3p	95	XM_003238536.1	TERG_00575	hypothetical protein	151	-20.53	2 17	553 569	15	0.7333	0.8
Tru-miR-1626-3p	95	XM_003238514.1	TERG_00553	hypothetical protein	157	-20.8	2 15	922 941	15	0.8667	0.8667
Tru-miR-1626-3p	95	XM_003238509.1	TERG_00548	elongation factor 1-alpha	152	-21.2	2 17	1073 1092	17	0.7059	0.7647
Tru-miR-1626-3p	95	XM_003238499.1	TERG_00538	oxidoreductase	159	-21.48	2 17	207 224	16	0.75	0.875
Tru-miR-1626-3p	95	XM_003238384.1	TERG_00424	F-box protein	150	-20.03	2 15	484 502	14	0.7143	0.8571
Tru-miR-1626-3p	95	XM_003238219.1	TERG_00255	trimethyllysine dioxygenase	168	-23.38	2 17	289 308	17	0.8235	0.8824
Tru-miR-1626-3p	95	XM_003238201.1	TERG_00237	U3 small nucleolar RNA associated protein	156	-20.57	2 17	635 653	16	0.6875	0.875
Tru-miR-1626-3p	95	XM_003238168.1	TERG_00208	hypothetical protein	149	-20.16	2 14	151 170	14	0.7857	0.7857
Tru-miR-1626-3p	95	XM_003238165.1	TERG_00205	alpha-tubulin suppressor protein Aats1	160	-21.09	2 17	913 932	17	0.7647	0.8235
Tru-miR-1626-3p	95	XM_003238068.1	TERG_00108	WD repeat protein	149	-20.08	2 17	2286 2300	15	0.7333	0.8
Tru-miR-1626-3p	95	XM_003238048.1	TERG_00088	beta-1%2C4-glucosidase	158	-20.94	2 16	1440 1460	17	0.8235	0.8235
Tru-miR-1626-3p	95	XM_003237860.1	TERG_02616	hypothetical protein	155	-24.9	2 17	261 277	15	0.7333	0.8667
Tru-miR-1626-3p	95	XM_003237829.1	TERG_08742	hypothetical protein	151	-20.15	2 17	860 877	16	0.75	0.75
Tru-miR-1626-3p	95	XM_003237819.1	TERG_02575	hypothetical protein	160	-28.7	2 17	241 262	19	0.7368	0.7895
Tru-miR-1626-3p	95	XM_003237782.1	TERG_02540	hypothetical protein	152	-20.24	2 17	330 349	17	0.7059	0.7647
Tru-miR-1626-3p	95	XM_003237700.1	TERG_02461	hypothetical protein	160	-28.87	2 17	167 184	15	0.8	0.8667
Tru-miR-1626-3p	95	XM_003237499.1	TERG_02264	hypothetical protein	152	-21.37	2 17	612 630	16	0.6875	0.8125
Tru-miR-1626-3p	95	XM_003237486.1	TERG_02251	hypothetical protein	167	-24.64	2 17	107 124	16	0.875	0.875
Tru-miR-1626-3p	95	XM_003237466.1	TERG_02232	rho GTPase activator	164	-21.74	2 17	212 230	16	0.8125	0.875
Tru-miR-1626-3p	95	XM_003237457.1	TERG_02223	hypothetical protein	160	-21.76	2 17	1891 1908	15	0.8	0.8667
Tru-miR-1626-3p	95	XM_003237417.1	TERG_02186	ABC transporter	152	-22.59	2 17	791 811	18	0.7222	0.7222
Tru-miR-1626-3p	95	XM_003237392.1	TERG_02160	hypothetical protein	163	-21	2 17	2044 2060	15	0.8667	0.8667
Tru-miR-1626-3p	95	XM_003237285.1	TERG_02055	hypothetical protein	160	-21.33	2 17	630 650	18	0.7778	0.7778
Tru-miR-1626-3p	95	XM_003237187.1	TERG_01956	hypothetical protein	155	-21.32	2 16	1904 1923	16	0.6875	0.875
Tru-miR-1626-3p	95	XM_003237156.1	TERG_01926	5'/3'-nucleotidase SurE family protein	156	-24.01	2 17	792 809	15	0.7333	0.8667
Tru-miR-1626-3p	95	XM_003237145.1	TERG_01915	hypothetical protein	146	-23.46	2 11	30 47	9	0.8889	1
Tru-miR-2715	310	XM_003236918.1	TERG_01691	hypothetical protein	169	-28.23	2 18	149 167	16	0.8125	0.9375
Tru-miR-1626-3p	95	XM_003236896.1	TERG_01667	hypothetical protein	163	-21.57	2 17	1995 2011	15	0.8667	0.8667
Tru-miR-1626-3p	95	XM_003236818.1	TERG_01592	hypothetical protein	156	-23.55	2 17	1358 1375	15	0.8	0.8
Tru-miR-1626-3p	95	XM_003236643.1	TERG_03736	transcriptional corepressor Cyc8	163	-22.98	2 17	1547 1564	16	0.8125	0.875
Tru-miR-1626-3p	95	XM_003236599.1	TERG_03693	midasin	152	-22.03	2 17	12918 12938	18	0.7222	0.7222
Tru-miR-1626-3p	95	XM_003236263.1	TERG_03356	hypothetical protein	167	-23.97	2 16	866 884	15	0.8667	0.9333
Tru-miR-1626-3p	95	XM_003236226.1	TERG_03320	hypothetical protein	148	-22.71	2 17	1313 1336	21	0.619	0.7143
Tru-miR-1626-3p	95	XM_003236140.1	TERG_03238	hypothetical protein	155	-24.77	2 17	817 833	15	0.8	0.8
Tru-miR-1626-3p	95	XM_003236047.1	TERG_03145	hypothetical protein	160	-21.72	2 17	522 539	15	0.8	0.8667
Tru-miR-1626-3p	95	XM_003236003.1	TERG_03101	hypothetical protein	156	-20.9	2 17	540 557	15	0.8	0.8
Tru-miR-1626-3p	95	XM_003235944.1	TERG_08768	hypothetical protein	162	-21.58	2 17	2594 2609	15	0.8667	0.8667
Tru-miR-1626-3p	95	XM_003235944.1	TERG_08768	hypothetical protein	150	-20.39	2 11	2454 2471	9	1	1
Tru-miR-1626-3p	95	XM_003235878.1	TERG_02981	hypothetical protein	172	-28.68	2 17	532 551	17	0.8824	0.8824
Tru-miR-1626-3p	95	XM_003235809.1	TERG_02909	acyl-CoA oxidase	152	-20.15	2 17	574 593	17	0.7059	0.7647
Tru-miR-1626-3p	95	XM_003235657.1	TERG_02761	BUB protein kinase	151	-21.67	2 12	2751 2768	10	0.9	1
Tru-miR-1626-3p	95	XM_003235582.1	TERG_04687	acetyltransferase	158	-25.36	2 16	261 278	15	0.8	0.8667
Tru-miR-1626-3p	95	XM_003235554.1	TERG_04658	imidazole glycerol phosphate synthase	155	-22.85	2 16	63 81	15	0.7333	0.8667
Tru-miR-1626-3p	95	XM_003235492.1	TERG_04594	porin	164	-21.26	2 17	406 425	17	0.8235	0.8235
Tru-miR-1626-3p	95	XM_003235151.1	TERG_04253	hypothetical protein	159	-20.08	2 17	36 53	16	0.75	0.875
Tru-miR-1626-3p	95	XM_003235101.1	TERG_04201	SET and WW domain-containing protein	157	-21.91	2 14	536 555	14	0.8571	0.8571
Tru-miR-1626-3p	95	XM_003234927.1	TERG_04026	5-aminolevulinate synthase	156	-21.47	2 17	846 865	17	0.7059	0.8235
Tru-miR-1626-3p	95	XM_003234924.1	TERG_04023	hypothetical protein	160	-22.45	2 17	42 59	15	0.7333	0.9333
Tru-miR-1626-3p	95	XM_003234867.1	TERG_03966	hypothetical protein	156	-20.86	2 17	1026 1043	15	0.7333	0.8667
Tru-miR-1626-3p	95	XM_003234867.1	TERG_03966	hypothetical protein	151	-20.47	2 13	614 630	11	0.9091	0.9091
Tru-miR-1626-3p	95	XM_003234744.1	TERG_05383	hypothetical protein	155	-20.77	2 17	1429 1445	15	0.7333	0.8667
Tru-miR-1626-3p	95	XM_003234743.1	TERG_05382	sorting nexin Mvp1	156	-20.93	2 17	1743 1760	15	0.7333	0.8667
Tru-miR-1626-3p	95	XM_003234737.1	TERG_05376	hypothetical protein	153	-20.45	2 16	1740 1756	15	0.8	0.8
Tru-miR-1626-3p	95	XM_003234735.1	TERG_05374	hypothetical protein	150	-27.97	2 17	134 156	20	0.75	0.75
Tru-miR-1626-3p	95	XM_003234672.1	TERG_05311	DNA polymerase subunit delta large	159	-20.21	2 17	844 861	16	0.8125	0.8125
Tru-miR-1626-3p	95	XM_003234587.1	TERG_05228	hypothetical protein	150	-20.72	2 11	295 312	9	1	1
Tru-miR-1626-3p	95	XM_003234495.1	TERG_05141	NCS1 nucleoside transporter	159	-22.3	2 17	1086 1102	15	0.8	0.8667
Tru-miR-1626-3p	95	XM_003234201.1	TERG_04843	PHD finger and SET domain-containing protein	150	-21.31	2 17	2168 2183	15	0.7333	0.8
Tru-miR-1626-3p	95	XM_003234170.1	TERG_04810	long-chain fatty acid transporter	151	-25.71	2 17	33 55	20	0.7	0.75
Tru-miR-1626-3p	95	XM_003234115.1	TERG_04757	hypothetical protein	168	-23.59	2 17	309 326	15	0.8667	0.9333
Tru-miR-1626-3p	95	XM_003233904.1	TERG_05821	pyruvate kinase	156	-21.66	2 17	1029 1046	15	0.7333	0.8667
Tru-miR-1626-3p	95	XM_003233798.1	TERG_05718	hypothetical protein	155	-22.51	2 16	71 89	15	0.8	0.8
Tru-miR-1626-3p	95	XM_003233733.1	TERG_05654	hypothetical protein	150	-20.73	2 17	2320 2336	16	0.75	0.75
Tru-miR-1626-3p	95	XM_003233697.1	TERG_05619	hypothetical protein	156	-20.84	2 17	447 466	17	0.7059	0.8235
Tru-miR-1626-3p	95	XM_003233507.1	TERG_05430	hypothetical protein	151	-24.01	2 17	260 276	15	0.7333	0.8
Tru-miR-1626-3p	95	XM_003233385.1	TERG_06422	6-phosphofructo-2-kinase/fructose-2%2C6-bisphosphatase	156	-21.23	2 17	261 280	17	0.6471	0.8824
Tru-miR-1626-3p	95	XM_003233362.1	TERG_06399	ATP-dependent permease	156	-20.78	2 17	1853 1872	17	0.7647	0.7647
Tru-miR-1626-3p	95	XM_003233356.1	TERG_06393	SNARE complex subunit Tlg2	146	-21.06	2 11	376 393	9	0.8889	1
Tru-miR-1626-3p	95	XM_003233234.1	TERG_06275	40S ribosomal protein S13	156	-21.24	2 17	421 440	17	0.7647	0.7647
Tru-miR-1626-3p	95	XM_003233116.1	TERG_06161	multidrug resistance protein	156	-23.87	2 17	124 142	16	0.75	0.8125
Tru-miR-1626-3p	95	XM_003232667.1	TERG_08919	hypothetical protein	150	-21.31	2 11	277 294	9	1	1
Tru-miR-1626-3p	95	XM_003232630.1	TERG_06669	C2H2 finger domain-containing protein	154	-20.14	2 16	1932 1949	15	0.8	0.8
Tru-miR-1626-3p	95	XM_003232541.1	TERG_06581	hypothetical protein	155	-23.39	2 17	181 197	15	0.8	0.8
Tru-miR-1626-3p	95	XM_003232421.1	TERG_07315	hypothetical protein	151	-22.33	2 12	1445 1463	11	0.9091	0.9091
Tru-miR-1626-3p	95	XM_003232135.1	TERG_07035	hypothetical protein	147	-22.11	2 13	371 387	11	0.8182	0.9091
Tru-miR-1626-3p	95	XM_003232013.1	TERG_07679	hypothetical protein	153	-21.81	2 17	121 135	15	0.8	0.8
Tru-miR-1626-3p	95	XM_003231822.1	TERG_07490	hypothetical protein	150	-20.12	2 11	247 264	9	1	1
Tru-miR-1626-3p	95	XM_003231740.1	TERG_07407	C6 transcription factor	162	-24.33	2 16	175 192	15	0.8667	0.8667
Tru-miR-1626-3p	95	XM_003231737.1	TERG_07404	histidinol dehydrogenase	155	-23.16	2 17	850 866	15	0.8	0.8
Tru-miR-1626-3p	95	XM_003231346.1	TERG_08179	pseudouridine synthase	146	-20.33	2 17	1107 1122	15	0.6667	0.8
Tru-miR-1626-3p	95	XM_003231307.1	TERG_08141	hypothetical protein	148	-21.44	2 17	141 161	18	0.6667	0.7222
Tru-miR-1626-3p	95	XM_003231235.1	TERG_08069	glutathione reductase	161	-20.37	2 15	355 371	13	0.9231	0.9231
Tru-miR-1626-3p	95	XM_003231152.1	TERG_08287	ATP-citrate-lyase	156	-24.11	2 17	634 651	15	0.7333	0.8667
Tru-miR-1626-3p	95	XM_003231024.1	TERG_08369	PWI domain mRNA processing protein	154	-22.52	2 15	1360 1379	15	0.8	0.8
Tru-miR-1626-3p	95	XM_003230901.1	TERG_08554	riboflavin-specific deaminase	160	-20.85	2 17	298 316	16	0.8125	0.8125
Tru-miR-1626-3p	95	XM_003230840.1	TERG_08592	hypothetical protein	151	-21.04	2 12	87 104	10	0.9	1
Tru-miR-1626-3p	95	XM_003230836.1	TERG_08588	2%2C3-cyclic-nucleotide 2-phosphodiesterase	150	-20.71	2 17	461 477	16	0.75	0.75
Tru-miR-1691	222	XM_003239503.1	TERG_01536	hypothetical protein	160	-26.35	2 17	1759 1777	16	0.75	0.875
Tru-miR-1691	222	XM_003239489.1	TERG_01522	kinesin heavy chain	159	-21.48	2 17	1802 1821	17	0.8235	0.8235
Tru-miR-1691	222	XM_003239470.1	TERG_01503	hypothetical protein	149	-22.09	2 14	160 178	13	0.7692	0.8462
Tru-miR-1691	222	XM_003239425.1	TERG_01459	hypothetical protein	156	-21.35	2 17	1502 1521	17	0.7647	0.7647
Tru-miR-1691	222	XM_003239411.1	TERG_01444	nonribosomal peptide synthase	159	-25.03	2 17	2391 2407	15	0.8	0.8667
Tru-miR-1691	222	XM_003239410.1	TERG_01443	ABC multidrug transporter	151	-21.92	2 17	3088 3109	19	0.7368	0.7368
Tru-miR-1691	222	XM_003239391.1	TERG_01424	hypothetical protein	155	-21	2 17	1889 1905	15	0.7333	0.8667
Tru-miR-1691	222	XM_003239381.1	TERG_01414	hypothetical protein	159	-23.85	2 17	1032 1049	16	0.8125	0.8125
Tru-miR-1691	222	XM_003239379.1	TERG_01412	CCCH finger DNA binding protein	152	-22.04	2 14	99 115	12	0.8333	0.9167
Tru-miR-1691	222	XM_003239367.1	TERG_01400	hypothetical protein	162	-26.71	2 15	1613 1631	14	0.8571	0.9286
Tru-miR-1691	222	XM_003239252.1	TERG_01281	malate synthase	152	-20.29	2 17	1104 1121	15	0.7333	0.8
Tru-miR-1691	222	XM_003239184.1	TERG_08687	hypothetical protein	146	-21.86	2 16	1850 1872	19	0.6842	0.7368
Tru-miR-1691	222	XM_003239159.1	TERG_01189	hypothetical protein	155	-20.59	2 16	1675 1693	15	0.8	0.8
Tru-miR-1691	222	XM_003239148.1	TERG_01178	hypothetical protein	148	-21.26	2 17	138 158	18	0.6667	0.7222
Tru-miR-1691	222	XM_003239121.1	TERG_01151	hypothetical protein	155	-22.9	2 17	104 121	16	0.75	0.8125
Tru-miR-1691	222	XM_003239121.1	TERG_01151	hypothetical protein	148	-22.48	2 17	1083 1102	17	0.7059	0.7059
Tru-miR-1691	222	XM_003239113.1	TERG_01143	hypothetical protein	164	-21.48	2 17	303 322	17	0.8235	0.8235
Tru-miR-1691	222	XM_003239043.1	TERG_01076	aconitase	167	-29.97	2 17	393 409	15	0.8667	0.9333
Tru-miR-1691	222	XM_003239012.1	TERG_01045	threonyl-tRNA synthetase	147	-20.69	2 17	1813 1829	15	0.6667	0.8
Tru-miR-1691	222	XM_003239011.1	TERG_01044	hypothetical protein	163	-22.06	2 17	948 965	16	0.8125	0.875
Tru-miR-1691	222	XM_003238987.1	TERG_01021	hypothetical protein	158	-24.96	2 15	880 900	16	0.8125	0.8125
Tru-miR-1691	222	XM_003238982.1	TERG_01017	hypothetical protein	153	-25.5	2 14	313 330	12	0.8333	0.9167
Tru-miR-1691	222	XM_003238967.1	TERG_01002	chaperone dnaK	155	-24.65	2 17	1275 1291	15	0.7333	0.8667
Tru-miR-1691	222	XM_003238886.1	TERG_00919	Phospholipid:diacylglycerol acyltransferase	150	-20.3	2 11	1088 1105	9	1	1
Tru-miR-1691	222	XM_003238884.1	TERG_00917	hypothetical protein	160	-28.46	2 17	1176 1194	16	0.75	0.875
Tru-miR-1691	222	XM_003238870.1	TERG_00904	forkhead transcription factor	153	-22.01	2 14	3384 3404	15	0.8	0.8
Tru-miR-1691	222	XM_003238845.1	TERG_00880	hypothetical protein	152	-25.89	2 14	168 187	14	0.8571	0.8571
Tru-miR-1691	222	XM_003238802.1	TERG_00837	forkhead transcription factor	155	-20.85	2 17	1574 1592	17	0.7647	0.7647
Tru-miR-1691	222	XM_003238801.1	TERG_00836	hypothetical protein	161	-23.92	2 14	1626 1644	13	0.9231	0.9231
Tru-miR-1691	222	XM_003238777.1	TERG_00812	chromatin remodeling complex subunit Chd3	152	-21.76	2 17	354 372	16	0.75	0.75
Tru-miR-1691	222	XM_003238679.1	TERG_00714	cell pattern formation-associated protein	163	-21.35	2 17	1192 1208	15	0.8667	0.8667
Tru-miR-1691	222	XM_003238653.1	TERG_00689	AUR protein kinase	162	-24.06	2 16	103 119	14	0.8571	0.9286
Tru-miR-1691	222	XM_003238613.1	TERG_00650	40S ribosomal protein S17	152	-20.17	2 15	259 274	13	0.8462	0.8462
Tru-miR-1691	222	XM_003238562.1	TERG_00601	CMGC/DYRK/DYRK2 protein kinase	155	-22.52	2 17	3809 3825	15	0.8	0.8
Tru-miR-1691	222	XM_003238562.1	TERG_00601	CMGC/DYRK/DYRK2 protein kinase	142	-22.63	2 15	2850 2867	13	0.6923	0.7692
Tru-miR-1691	222	XM_003238500.1	TERG_00539	F-box and WD40 domain-containing protein	149	-20.73	2 14	1600 1618	13	0.7692	0.8462
Tru-miR-1691	222	XM_003238449.1	TERG_00486	hypothetical protein	148	-20.03	2 17	39 57	16	0.6875	0.75
Tru-miR-1691	222	XM_003238407.1	TERG_00447	hypothetical protein	160	-21.82	2 17	97 115	16	0.8125	0.8125
Tru-miR-1691	222	XM_003238253.1	TERG_00290	Ccr4-Not transcription complex subunit NOT1	154	-20.81	2 15	3876 3893	13	0.8462	0.8462
Tru-miR-1691	222	XM_003238245.1	TERG_00282	hypothetical protein	156	-24.16	2 17	1818 1838	18	0.7222	0.7778
Tru-miR-1691	222	XM_003238205.1	TERG_00241	hypothetical protein	156	-20.01	2 17	2125 2144	17	0.7647	0.7647
Tru-miR-1691	222	XM_003238068.1	TERG_00108	WD repeat protein	148	-22.34	2 17	4056 4076	18	0.6667	0.7222
Tru-miR-1691	222	XM_003238045.1	TERG_00085	hypothetical protein	155	-21.47	2 17	42 58	15	0.8	0.8
Tru-miR-1691	222	XM_003237990.1	TERG_00032	mitochondrial dicarboxylate carrier	154	-20.67	2 17	658 673	15	0.8	0.8
Tru-miR-1691	222	XM_003237908.1	TERG_02664	hypothetical protein	159	-23.53	2 16	155 174	16	0.8125	0.8125
Tru-miR-1691	222	XM_003237908.1	TERG_02664	hypothetical protein	159	-20.47	2 17	715 732	16	0.8125	0.8125
Tru-miR-1691	222	XM_003237822.1	TERG_02578	nuclear protein	168	-31.69	2 17	932 949	15	0.8667	0.9333
Tru-miR-1691	222	XM_003237802.1	TERG_02559	hypothetical protein	156	-22.09	2 17	724 743	17	0.7647	0.7647
Tru-miR-1691	222	XM_003237733.1	TERG_02493	hypothetical protein	157	-25.69	2 14	935 952	12	0.9167	0.9167
Tru-miR-1691	222	XM_003237729.1	TERG_02489	sister chromatid cohesion acetyltransferase Eco1	155	-24.08	2 17	386 408	20	0.75	0.75
Tru-miR-1691	222	XM_003237689.1	TERG_02450	phosphoserine phosphatase	159	-23.22	2 17	461 477	15	0.8	0.8667
Tru-miR-1691	222	XM_003237678.1	TERG_02441	hypothetical protein	160	-22.48	2 17	1725 1743	16	0.8125	0.8125
Tru-miR-1691	222	XM_003237644.1	TERG_02408	DNA lyase	159	-21.7	2 17	616 632	15	0.8	0.8667
Tru-miR-1691	222	XM_003237563.1	TERG_02329	glycoside hydrolase family 24 protein	155	-23.41	2 17	252 268	15	0.8	0.8
Tru-miR-1691	222	XM_003237547.1	TERG_02312	hypothetical protein	159	-24.05	2 17	65 82	16	0.8125	0.8125
Tru-miR-1691	222	XM_003237546.1	TERG_02311	hypothetical protein	155	-24.31	2 17	955 972	16	0.75	0.8125
Tru-miR-1691	222	XM_003237486.1	TERG_02251	hypothetical protein	152	-21.12	2 17	1038 1056	16	0.75	0.75
Tru-miR-1691	222	XM_003237447.1	TERG_02213	metalloprotease	159	-24.23	2 17	403 422	17	0.8235	0.8235
Tru-miR-1691	222	XM_003237420.1	TERG_02189	alpha tubulin	152	-22.76	2 17	510 527	15	0.7333	0.8
Tru-miR-1691	222	XM_003237352.1	TERG_02121	polymerase II polypeptide D	155	-21.96	2 17	69 85	15	0.8	0.8
Tru-miR-1691	222	XM_003237331.1	TERG_02099	hypothetical protein	151	-21.03	2 17	737 754	16	0.6875	0.8125
Tru-miR-1691	222	XM_003237307.1	TERG_02076	hypothetical protein	156	-24.66	2 17	1073 1094	19	0.7368	0.7368
Tru-miR-1691	222	XM_003237285.1	TERG_02055	hypothetical protein	155	-21.94	2 17	1467 1483	15	0.8	0.8
Tru-miR-1691	222	XM_003237268.1	TERG_02038	peroxisomal targeting signal-1 receptor	152	-20.44	2 13	1047 1064	11	0.9091	0.9091
Tru-miR-1691	222	XM_003237189.1	TERG_01958	hypothetical protein	151	-23.9	2 17	1827 1848	19	0.7368	0.7368
Tru-miR-1691	222	XM_003237034.1	TERG_01804	TBC domain-containing protein	148	-24.17	2 17	1623 1644	19	0.6842	0.6842
Tru-miR-1691	222	XM_003237022.1	TERG_01793	ATP-dependent RNA helicase DBP10	167	-29.45	2 17	756 772	15	0.8667	0.9333
Tru-miR-1691	222	XM_003236984.1	TERG_01754	hypothetical protein	159	-20.32	2 17	150 166	15	0.8	0.8667
Tru-miR-1691	222	XM_003236967.1	TERG_01738	hypothetical protein	156	-24.4	2 17	621 638	15	0.8	0.8
Tru-miR-1691	222	XM_003236934.1	TERG_01705	phosphatidylinositol 4-kinase	155	-21.92	2 17	2952 2972	18	0.7778	0.7778
Tru-miR-1691	222	XM_003236883.1	TERG_01655	MFS monocarboxylate transporter	156	-21.86	2 17	325 343	16	0.75	0.8125
Tru-miR-1691	222	XM_003236819.1	TERG_01593	snRNP assembly factor	152	-24.21	2 17	755 776	19	0.6842	0.7368
Tru-miR-1691	222	XM_003236794.1	TERG_01567	hypothetical protein	148	-22.65	2 17	2765 2784	17	0.7059	0.7059
Tru-miR-1691	222	XM_003236770.1	TERG_01544	hypothetical protein	151	-20.17	2 17	1363 1381	17	0.7059	0.7647
Tru-miR-1691	222	XM_003236736.1	TERG_03826	hypothetical protein	153	-20.21	2 16	328 343	14	0.7857	0.8571
Tru-miR-1691	222	XM_003236731.1	TERG_03821	golgi transporter Sly1	152	-21.94	2 17	1734 1752	16	0.6875	0.8125
Tru-miR-1691	222	XM_003236711.1	TERG_03801	CAMK protein kinase	155	-20.26	2 17	556 574	17	0.7647	0.7647
Tru-miR-1691	222	XM_003236678.1	TERG_03770	hyphal growth and polarity protein HbrB	159	-27.15	2 17	95 111	15	0.8	0.8667
Tru-miR-1691	222	XM_003236662.1	TERG_03754	MFS monocarboxylate transporter	146	-20.49	2 11	59 76	9	0.8889	1
Tru-miR-1691	222	XM_003236651.1	TERG_08794	hypothetical protein	157	-24.02	2 14	925 943	13	0.8462	0.9231
Tru-miR-1691	222	XM_003236622.1	TERG_03716	F-box and WD repeat-containing protein	158	-23.26	2 16	176 192	14	0.8571	0.8571
Tru-miR-1691	222	XM_003236617.1	TERG_03711	histone acetyltransferase type B catalytic subunit	156	-23.48	2 17	786 808	20	0.7	0.75
Tru-miR-1691	222	XM_003236584.1	TERG_03678	hypothetical protein	151	-20.5	2 17	665 682	16	0.75	0.75
Tru-miR-1691	222	XM_003236552.1	TERG_03645	sulfur metabolite repression control protein	153	-21.39	2 15	1672 1688	13	0.8462	0.8462
Tru-miR-1691	222	XM_003236530.1	TERG_03621	hypothetical protein	164	-25.5	2 17	102 119	15	0.7333	1
Tru-miR-1691	222	XM_003236520.1	TERG_03611	hypothetical protein	156	-22.98	2 17	246 267	19	0.7368	0.7368
Tru-miR-1691	222	XM_003236508.1	TERG_03599	hypothetical protein	156	-21.32	2 17	739 756	15	0.7333	0.8667
Tru-miR-1691	222	XM_003236467.1	TERG_03555	tryptophan synthase	155	-21.66	2 17	834 850	15	0.7333	0.8667
Tru-miR-1691	222	XM_003236399.1	TERG_03492	oxalate oxidase	155	-20.89	2 16	363 382	16	0.75	0.8125
Tru-miR-1691	222	XM_003236395.1	TERG_03488	hypothetical protein	156	-21.72	2 17	2090 2109	17	0.7647	0.7647
Tru-miR-1691	222	XM_003236389.1	TERG_03482	hypothetical protein	152	-23.38	2 17	1329 1347	16	0.6875	0.8125
Tru-miR-1691	222	XM_003236358.1	TERG_03451	hypothetical protein	151	-20.06	2 17	1348 1364	15	0.7333	0.8
Tru-miR-1691	222	XM_003236347.1	TERG_03440	ubiquitin carboxyl-terminal hydrolase	156	-24.23	2 17	6216 6236	18	0.7222	0.7778
Tru-miR-1691	222	XM_003236301.1	TERG_03394	WD repeat protein	154	-21.5	2 15	1497 1514	13	0.8462	0.8462
Tru-miR-1691	222	XM_003236256.1	TERG_03349	vacuolar fusion protein mon1	160	-27.35	2 17	880 898	16	0.8125	0.8125
Tru-miR-1691	222	XM_003236131.1	TERG_03228	transcriptional regulator PacG/VIB-1	153	-22.82	2 15	1418 1434	13	0.8462	0.8462
Tru-miR-1691	222	XM_003236083.1	TERG_03180	glycoside hydrolase family 24 protein	164	-27.25	2 17	134 153	17	0.8235	0.8235
Tru-miR-1691	222	XM_003235981.1	TERG_03082	5'-3' exoribonuclease	154	-23.7	2 15	1573 1590	13	0.8462	0.8462
Tru-miR-1691	222	XM_003235973.1	TERG_03073	hypothetical protein	158	-21.06	2 17	177 193	16	0.8125	0.8125
Tru-miR-1691	222	XM_003235970.1	TERG_03070	hypothetical protein	155	-21.48	2 17	690 706	15	0.8	0.8
Tru-miR-1691	222	XM_003235920.1	TERG_03020	hypothetical protein	155	-20.94	2 17	2094 2112	17	0.7647	0.7647
Tru-miR-1691	222	XM_003235886.1	TERG_02988	asparaginase	152	-21.8	2 17	838 858	18	0.7222	0.7222
Tru-miR-1691	222	XM_003235870.1	TERG_02973	morphogenesis protein	152	-25.01	2 17	128 148	18	0.7222	0.7222
Tru-miR-1691	222	XM_003235840.1	TERG_02942	hypothetical protein	148	-20.09	2 17	989 1008	17	0.6471	0.7647
Tru-miR-1691	222	XM_003235816.1	TERG_02916	DNA repair protein Rtt107	152	-20.47	2 14	763 780	13	0.8462	0.8462
Tru-miR-1691	222	XM_003235767.1	TERG_02867	AAA family ATPase	148	-23.11	2 17	1292 1306	15	0.8	0.8
Tru-miR-1691	222	XM_003235744.1	TERG_02844	hypothetical protein	152	-22.62	2 17	298 316	16	0.6875	0.8125
Tru-miR-1691	222	XM_003235685.1	TERG_02788	DNA-directed RNA polymerase I	151	-21.46	2 17	3417 3433	15	0.7333	0.8
Tru-miR-1691	222	XM_003235677.1	TERG_02780	HEAT repeat protein	149	-20.85	2 14	1225 1243	13	0.7692	0.8462
Tru-miR-1691	222	XM_003235591.1	TERG_04696	hypothetical protein	156	-20.51	2 17	1302 1321	17	0.7059	0.8235
Tru-miR-1691	222	XM_003235551.1	TERG_04655	cell division protein ftsj	158	-20.38	2 16	1 17	14	0.8571	0.8571
Tru-miR-1691	222	XM_003235515.1	TERG_04618	general stress response protein Whi2	148	-21.93	2 17	715 734	17	0.7059	0.7059
Tru-miR-1691	222	XM_003235485.1	TERG_04587	hypothetical protein	164	-21.92	2 17	385 402	15	0.8667	0.8667
Tru-miR-1691	222	XM_003235471.1	TERG_04573	hypothetical protein	153	-24.62	2 14	180 198	13	0.8462	0.8462
Tru-miR-1691	222	XM_003235447.1	TERG_04549	hypothetical protein	153	-21.72	2 14	497 515	13	0.8462	0.8462
Tru-miR-1691	222	XM_003235377.1	TERG_04479	mitochondrial hydrolase	159	-23.16	2 17	697 713	15	0.8	0.8667
Tru-miR-1691	222	XM_003235308.1	TERG_04411	microsomal dipeptidase	156	-23.06	2 17	140 157	15	0.8	0.8
Tru-miR-1691	222	XM_003235307.1	TERG_04410	hypothetical protein	152	-20.25	2 17	379 400	19	0.6842	0.7368
Tru-miR-1691	222	XM_003235297.1	TERG_04401	histone deacetylase	165	-26.95	2 14	51 68	12	1	1
Tru-miR-1691	222	XM_003235292.1	TERG_04396	hypothetical protein	150	-23.01	2 17	2886 2901	15	0.7333	0.8
Tru-miR-1691	222	XM_003235229.1	TERG_04333	transcription factor	149	-21.78	2 14	746 763	12	0.8333	0.8333
Tru-miR-1691	222	XM_003235209.1	TERG_04314	sister chromatid cohesion protein	152	-22.99	2 17	798 817	17	0.7059	0.7647
Tru-miR-1691	222	XM_003235181.1	TERG_04285	transcriptional regulator	155	-20.57	2 17	192 210	17	0.7647	0.7647
Tru-miR-1691	222	XM_003235181.1	TERG_04285	transcriptional regulator	155	-20.36	2 17	921 937	15	0.8	0.8
Tru-miR-1691	222	XM_003235132.1	TERG_04233	hypothetical protein	151	-20.1	2 17	456 473	16	0.75	0.75
Tru-miR-1691	222	XM_003235123.1	TERG_04223	vacuolar aspartyl aminopeptidase Lap4	156	-22.15	2 17	426 445	17	0.7059	0.8235
Tru-miR-1691	222	XM_003235110.1	TERG_04210	CAMKK/META protein kinase	156	-22.88	2 17	28 46	16	0.75	0.8125
Tru-miR-1691	222	XM_003235110.1	TERG_04210	CAMKK/META protein kinase	154	-20.4	2 17	1463 1478	15	0.8	0.8
Tru-miR-1691	222	XM_003235079.1	TERG_04179	hypothetical protein	160	-23.8	2 17	241 260	17	0.7647	0.8235
Tru-miR-1691	222	XM_003235079.1	TERG_04179	hypothetical protein	147	-21.92	2 16	1257 1274	14	0.7143	0.7857
Tru-miR-1691	222	XM_003235042.1	TERG_04141	heat shock protein 60	151	-22.36	2 17	1465 1484	18	0.7222	0.7222
Tru-miR-1691	222	XM_003235007.1	TERG_04107	hypothetical protein	155	-23.11	2 17	765 781	15	0.8	0.8
Tru-miR-1691	222	XM_003234994.1	TERG_04094	MFS transporter	159	-21.35	2 17	909 925	15	0.8	0.8667
Tru-miR-1691	222	XM_003234986.1	TERG_04086	GTP-binding protein	156	-20.69	2 17	859 880	19	0.7368	0.7368
Tru-miR-1691	222	XM_003234945.1	TERG_04044	vacuolar protein sorting protein DigA	166	-30.66	2 15	83 100	13	0.9231	1
Tru-miR-1691	222	XM_003234943.1	TERG_04042	serine/threonine protein kinase	160	-21.69	2 17	298 316	16	0.8125	0.8125
Tru-miR-1691	222	XM_003234943.1	TERG_04042	serine/threonine protein kinase	156	-22.72	2 17	1125 1142	15	0.8	0.8
Tru-miR-1691	222	XM_003234922.1	TERG_04021	hypothetical protein	147	-20.52	2 16	594 617	20	0.65	0.7
Tru-miR-1691	222	XM_003234910.1	TERG_04009	hypothetical protein	155	-22.59	2 16	2102 2119	14	0.7857	0.8571
Tru-miR-1691	222	XM_003234905.1	TERG_04004	hypothetical protein	151	-21.78	2 17	854 871	16	0.75	0.75
Tru-miR-1691	222	XM_003234830.1	TERG_03929	hypothetical protein	163	-26.12	2 17	220 238	17	0.8235	0.8235
Tru-miR-1691	222	XM_003234770.1	TERG_03870	hypothetical protein	156	-23.12	2 17	247 265	16	0.75	0.8125
Tru-miR-1691	222	XM_003234739.1	TERG_05378	cell division control protein Cdc48	167	-24.91	2 17	2015 2032	16	0.875	0.875
Tru-miR-1691	222	XM_003234739.1	TERG_05378	cell division control protein Cdc48	147	-20.96	2 17	1014 1030	15	0.6667	0.8
Tru-miR-1691	222	XM_003234624.1	TERG_05265	DEAD/DEAH box helicase	158	-20.22	2 16	3710 3726	14	0.8571	0.8571
Tru-miR-1691	222	XM_003234624.1	TERG_05265	DEAD/DEAH box helicase	150	-20.51	2 15	696 715	15	0.7333	0.8
Tru-miR-1691	222	XM_003234536.1	TERG_05180	glutamine amidotransferase	154	-22.36	2 15	492 510	14	0.7857	0.8571
Tru-miR-1691	222	XM_003234443.1	TERG_05087	AP-3 adaptor complex subunit beta	164	-26.37	2 17	1860 1878	16	0.8125	0.875
Tru-miR-1691	222	XM_003234443.1	TERG_05087	AP-3 adaptor complex subunit beta	154	-20.86	2 17	1873 1888	15	0.8	0.8
Tru-miR-1691	222	XM_003234438.1	TERG_05082	hypothetical protein	148	-21.11	2 17	1046 1060	15	0.8	0.8
Tru-miR-1691	222	XM_003234419.1	TERG_05063	hypothetical protein	148	-25.9	2 17	537 558	19	0.6842	0.6842
Tru-miR-1691	222	XM_003234362.1	TERG_05004	topisomerase II associated protein	151	-20.58	2 17	170 187	16	0.6875	0.8125
Tru-miR-1691	222	XM_003234324.1	TERG_04964	nrd1	149	-21.21	2 14	353 370	12	0.8333	0.8333
Tru-miR-1691	222	XM_003234313.1	TERG_04954	hypothetical protein	152	-20.79	2 17	709 728	17	0.7059	0.7647
Tru-miR-1691	222	XM_003234172.1	TERG_04812	hypothetical protein	160	-27.74	2 17	37 54	15	0.8	0.8667
Tru-miR-1691	222	XM_003234158.1	TERG_04798	hypothetical protein	160	-22.29	2 17	69 86	15	0.8	0.8667
Tru-miR-1691	222	XM_003234140.1	TERG_04781	cytochrome P450 monooxygenase	155	-20.4	2 17	432 448	15	0.8	0.8
Tru-miR-1691	222	XM_003234116.1	TERG_04758	SAGA complex subunit Ada2	160	-21.29	2 17	939 958	17	0.7647	0.8235
Tru-miR-1691	222	XM_003234100.1	TERG_04743	hypothetical protein	168	-30.73	2 17	2859 2877	16	0.8125	0.9375
Tru-miR-1691	222	XM_003234100.1	TERG_04743	hypothetical protein	165	-27.46	2 14	761 778	12	1	1
Tru-miR-1691	222	XM_003234039.1	TERG_05954	disulfide isomerase	162	-26.66	2 15	413 430	13	0.9231	0.9231
Tru-miR-1691	222	XM_003233873.1	TERG_05790	urease	160	-20.53	2 17	1032 1049	15	0.8	0.8667
Tru-miR-1691	222	XM_003233873.1	TERG_05790	urease	160	-20.75	2 17	1044 1061	15	0.8	0.8667
Tru-miR-1691	222	XM_003233793.1	TERG_05713	hypothetical protein	150	-21.42	2 15	1354 1372	14	0.7857	0.7857
Tru-miR-1691	222	XM_003233790.1	TERG_05710	hypothetical protein	155	-21.36	2 17	1631 1651	18	0.7778	0.7778
Tru-miR-1691	222	XM_003233781.1	TERG_05701	hypothetical protein	159	-20.07	2 17	236 253	16	0.8125	0.8125
Tru-miR-1691	222	XM_003233781.1	TERG_05701	hypothetical protein	150	-24.51	2 17	1110 1130	19	0.7368	0.7368
Tru-miR-1691	222	XM_003233751.1	TERG_05672	DEAD box helicase	144	-20.12	2 17	3547 3565	16	0.6875	0.6875
Tru-miR-1691	222	XM_003233623.1	TERG_05544	plk/plk-unclassified protein kinase	159	-24.37	2 17	1460 1477	16	0.8125	0.8125
Tru-miR-1691	222	XM_003233596.1	TERG_05518	short chain dehydrogenase	159	-21.81	2 17	96 112	15	0.8	0.8667
Tru-miR-1691	222	XM_003233543.1	TERG_05466	MFS transporter	163	-29.44	2 17	297 313	15	0.8667	0.8667
Tru-miR-1691	222	XM_003233403.1	TERG_06440	hypothetical protein	152	-20.44	2 17	819 836	15	0.7333	0.8
Tru-miR-1691	222	XM_003233385.1	TERG_06422	6-phosphofructo-2-kinase/fructose-2%2C6-bisphosphatase	153	-22.11	2 14	101 119	13	0.8462	0.8462
Tru-miR-1691	222	XM_003233362.1	TERG_06399	ATP-dependent permease	150	-21.75	2 17	627 642	15	0.7333	0.8
Tru-miR-1691	222	XM_003233357.1	TERG_06394	hypothetical protein	147	-20.61	2 17	989 1005	15	0.7333	0.7333
Tru-miR-1691	222	XM_003233262.1	TERG_06303	protein kinase subdomain-containing protein	159	-22.37	2 17	1372 1389	16	0.8125	0.8125
Tru-miR-1691	222	XM_003233248.1	TERG_06289	SAP domain-containing protein	155	-20.51	2 17	138 158	18	0.7778	0.7778
Tru-miR-1691	222	XM_003233205.1	TERG_06246	hypothetical protein	165	-26.64	2 14	603 620	12	1	1
Tru-miR-1691	222	XM_003233139.1	TERG_06182	topoisomerase I	155	-20.09	2 16	1326 1346	17	0.7647	0.7647
Tru-miR-1691	222	XM_003233120.1	TERG_08891	hypothetical protein	156	-22.25	2 17	159 178	17	0.7059	0.8235
Tru-miR-1691	222	XM_003233070.1	TERG_06113	hypothetical protein	142	-21.21	2 15	2636 2655	15	0.6667	0.7333
Tru-miR-1691	222	XM_003233019.1	TERG_06063	hypothetical protein	151	-24.28	2 17	315 335	18	0.7222	0.7778
Tru-miR-1691	222	XM_003232972.1	TERG_06017	translation repressor/antiviral protein Ski3	149	-20.52	2 15	3201 3218	14	0.7857	0.7857
Tru-miR-1691	222	XM_003232956.1	TERG_06001	hypothetical protein	159	-23.05	2 17	1101 1117	15	0.8	0.8667
Tru-miR-1691	222	XM_003232937.1	TERG_06976	hypothetical protein	160	-22.47	2 17	6050 6071	19	0.7368	0.7895
Tru-miR-1691	222	XM_003232891.1	TERG_06929	chitinase	164	-29.43	2 17	349 367	16	0.8125	0.875
Tru-miR-1691	222	XM_003232835.1	TERG_06873	hypothetical protein	160	-20.75	2 17	154 171	15	0.8	0.8667
Tru-miR-1691	222	XM_003232835.1	TERG_06873	hypothetical protein	160	-23.37	2 17	166 183	15	0.8	0.8667
Tru-miR-1691	222	XM_003232702.1	TERG_06741	ubiquitin C-terminal hydrolase	156	-23.41	2 17	889 910	19	0.6842	0.7895
Tru-miR-1691	222	XM_003232667.1	TERG_08919	hypothetical protein	160	-20.94	2 17	58 76	16	0.8125	0.8125
Tru-miR-1691	222	XM_003232575.1	TERG_06616	cytokinesis protein sepA	155	-20.86	2 17	587 603	15	0.8	0.8
Tru-miR-1691	222	XM_003232541.1	TERG_06581	hypothetical protein	159	-24.2	2 16	57 74	14	0.7857	0.9286
Tru-miR-1691	222	XM_003232469.1	TERG_06509	glutamate synthase	160	-22.81	2 17	1168 1187	17	0.7647	0.8235
Tru-miR-1691	222	XM_003232453.1	TERG_07346	tRNA ligase	159	-23.5	2 16	815 834	16	0.75	0.875
Tru-miR-1691	222	XM_003232417.1	TERG_07311	hypothetical protein	144	-20.35	2 17	1273 1295	20	0.65	0.65
Tru-miR-1691	222	XM_003232392.1	TERG_07286	leucine rich repeat domain-containing protein	164	-27.4	2 17	548 566	16	0.8125	0.875
Tru-miR-1691	222	XM_003232339.1	TERG_07235	fructose-1%2C6-bisphosphatase	154	-21.01	2 17	559 574	15	0.8	0.8
Tru-miR-1691	222	XM_003232301.1	TERG_07197	disintegrin isoform D-1	150	-20.82	2 17	1719 1734	15	0.7333	0.8
Tru-miR-1691	222	XM_003232262.1	TERG_07158	WD domain-containing protein	152	-20.06	2 17	392 413	19	0.6842	0.7368
Tru-miR-1691	222	XM_003232219.1	TERG_07116	aldehyde dehydrogenase	151	-20.98	2 17	1263 1279	15	0.7333	0.8
Tru-miR-1691	222	XM_003232215.1	TERG_07112	hypothetical protein	151	-21.47	2 17	173 189	15	0.7333	0.8
Tru-miR-1691	222	XM_003232213.1	TERG_07110	kelch domain-containing protein domain-containing protein	160	-24.11	2 17	1235 1254	17	0.7647	0.8235
Tru-miR-1691	222	XM_003232177.1	TERG_07075	hypothetical protein	168	-29.59	2 17	1084 1102	16	0.875	0.875
Tru-miR-1691	222	XM_003232149.1	TERG_07049	heat shock protein ClpA	149	-21.69	2 15	87 104	14	0.7143	0.8571
Tru-miR-1691	222	XM_003232107.1	TERG_07007	UBX domain-containing protein	150	-21.59	2 15	294 311	13	0.7692	0.8462
Tru-miR-1691	222	XM_003232048.1	TERG_07713	homoserine kinase	159	-24.85	2 16	104 123	16	0.8125	0.8125
Tru-miR-1691	222	XM_003231974.1	TERG_07637	hypothetical protein	157	-21.64	2 14	91 108	12	0.9167	0.9167
Tru-miR-1691	222	XM_003231941.1	TERG_07605	acetolactate synthase small subunit	150	-21.92	2 17	131 147	16	0.75	0.75
Tru-miR-1691	222	XM_003231824.1	TERG_07492	sugar transporter	151	-20.53	2 17	542 558	15	0.7333	0.8
Tru-miR-1691	222	XM_003231809.1	TERG_07477	hypothetical protein	162	-23.9	2 16	3332 3349	15	0.8667	0.8667
Tru-miR-1691	222	XM_003231809.1	TERG_07477	hypothetical protein	154	-20.75	2 15	3153 3172	15	0.7333	0.8667
Tru-miR-1691	222	XM_003231806.1	TERG_07474	U4/U6 small nuclear ribonucleoprotein	172	-33.19	2 17	728 745	15	0.9333	0.9333
Tru-miR-1691	222	XM_003231769.1	TERG_07436	hypothetical protein	156	-20.54	2 17	1487 1505	16	0.75	0.8125
Tru-miR-1691	222	XM_003231741.1	TERG_07408	hypothetical protein	156	-21.97	2 17	205 222	15	0.8	0.8
Tru-miR-1691	222	XM_003231675.1	TERG_08022	bZIP transcription factor	159	-21.19	2 17	387 404	16	0.8125	0.8125
Tru-miR-1691	222	XM_003231655.1	TERG_08002	hypothetical protein	156	-20.57	2 17	350 367	15	0.8	0.8
Tru-miR-1691	222	XM_003231611.1	TERG_07958	hypothetical protein	152	-20.84	2 17	6604 6622	16	0.75	0.75
Tru-miR-1691	222	XM_003231611.1	TERG_07958	hypothetical protein	147	-20.44	2 16	6680 6699	16	0.6875	0.75
Tru-miR-1691	222	XM_003231546.1	TERG_07894	hypothetical protein	152	-23.6	2 17	472 491	17	0.7059	0.7647
Tru-miR-1691	222	XM_003231535.1	TERG_07883	hypothetical protein	156	-24.54	2 17	2430 2448	16	0.75	0.8125
Tru-miR-1691	222	XM_003231478.1	TERG_07826	anthranilate synthase component II	154	-20.55	2 17	958 974	16	0.75	0.8125
Tru-miR-1691	222	XM_003231472.1	TERG_07819	hypothetical protein	160	-20.8	2 17	298 318	18	0.7778	0.7778
Tru-miR-1691	222	XM_003231415.1	TERG_07763	hypothetical protein	159	-24.25	2 16	615 633	15	0.8	0.8667
Tru-miR-1691	222	XM_003231413.1	TERG_07761	hypothetical protein	160	-25.38	2 17	16 37	19	0.7368	0.7895
Tru-miR-1691	222	XM_003231383.1	TERG_08216	ATP-dependent RNA helicase DBP6	154	-20.09	2 16	155 171	14	0.7857	0.8571
Tru-miR-1691	222	XM_003231346.1	TERG_08179	pseudouridine synthase	147	-20.31	2 17	111 128	16	0.6875	0.75
Tru-miR-1691	222	XM_003231275.1	TERG_08108	40S ribosomal protein S22	159	-20.65	2 17	76 93	16	0.8125	0.8125
Tru-miR-1691	222	XM_003231228.1	TERG_08062	alpha-glucosidase	150	-21.45	2 15	123 142	15	0.7333	0.8
Tru-miR-1691	222	XM_003231199.1	TERG_08334	hypothetical protein	152	-20.18	2 17	640 660	18	0.7222	0.7222
Tru-miR-1691	222	XM_003231160.1	TERG_08295	benzoate 4-monooxygenase cytochrome P450	162	-21.9	2 17	1137 1152	15	0.8667	0.8667
Tru-miR-1691	222	XM_003231150.1	TERG_08285	hypothetical protein	152	-22.27	2 17	306 325	17	0.7059	0.7647
Tru-miR-1691	222	XM_003231137.1	TERG_08273	hypothetical protein	159	-22.77	2 16	401 418	14	0.8571	0.8571
Tru-miR-1691	222	XM_003231114.1	TERG_08252	hypothetical protein	156	-22.5	2 17	1126 1144	16	0.75	0.8125
Tru-miR-1691	222	XM_003231002.1	TERG_08348	copalyl diphosphate synthase	151	-21.16	2 17	2299 2317	17	0.7059	0.7647
Tru-miR-1691	222	XM_003230981.1	TERG_08505	hypothetical protein	153	-20.61	2 15	1966 1983	14	0.7857	0.8571
Tru-miR-1691	222	XM_003230912.1	TERG_08565	tyrosine-protein phosphatase	156	-22.26	2 17	1538 1555	15	0.7333	0.8667
Tru-miR-1691	222	XM_003230827.1	TERG_08579	hypothetical protein	164	-28.7	2 17	200 217	15	0.8667	0.8667
Tru-miR-1691	222	XM_003230827.1	TERG_08579	hypothetical protein	150	-20.51	2 11	929 946	9	1	1
Tru-miR-1691	222	XM_003230810.1	TERG_08623	O-methyltransferase	154	-20.56	2 17	515 532	17	0.7647	0.7647
Tru-miR-1732	132	XM_003239474.1	TERG_01507	hypothetical protein	153	-25.15	2 19	161 182	19	0.6842	0.7368
Tru-miR-1732	132	XM_003239320.1	TERG_01350	hypothetical protein	158	-20.65	2 20	402 422	19	0.7368	0.7368
Tru-miR-1732	132	XM_003239247.1	TERG_01276	choline transporter	155	-23.02	2 20	1307 1328	19	0.6842	0.7368
Tru-miR-1732	132	XM_003239198.1	TERG_01228	hypothetical protein	158	-20.4	2 20	603 623	19	0.6842	0.7895
Tru-miR-1732	132	XM_003239066.1	TERG_08684	hypothetical protein	172	-29.95	2 17	375 395	15	0.9333	0.9333
Tru-miR-1732	132	XM_003238909.1	TERG_00943	hypothetical protein	158	-25.46	2 20	455 478	22	0.6364	0.7727
Tru-miR-1732	132	XM_003238893.1	TERG_00926	exosome complex exonuclease Rrp6	155	-22.3	2 18	841 865	20	0.75	0.8
Tru-miR-1732	132	XM_003238832.1	TERG_00867	hypothetical protein	159	-23.93	2 20	809 833	22	0.6818	0.7273
Tru-miR-1732	132	XM_003238779.1	TERG_00814	SNF2 family helicase/ATPase	152	-21.76	2 19	1987 2006	18	0.6667	0.7778
Tru-miR-1732	132	XM_003238767.1	TERG_00802	hypothetical protein	150	-21.41	2 20	2673 2693	19	0.6842	0.6842
Tru-miR-1732	132	XM_003238760.1	TERG_00795	hypothetical protein	143	-21.29	2 20	545 569	22	0.5909	0.6364
Tru-miR-1732	132	XM_003238695.1	TERG_00730	hypothetical protein	159	-23.57	2 17	1046 1065	15	0.8	0.8667
Tru-miR-1732	132	XM_003238575.1	TERG_00614	dihydrodipicolinate synthetase	151	-24.31	2 20	182 205	21	0.619	0.7143
Tru-miR-1732	132	XM_003238566.1	TERG_00605	zinc transporter YKE4	157	-24.78	2 14	561 581	12	0.9167	0.9167
Tru-miR-1732	132	XM_003238548.1	TERG_00587	nuclear pore complex protein SonA	161	-20.97	2 20	320 341	20	0.75	0.8
Tru-miR-1732	132	XM_003238334.1	TERG_00371	ferric-chelate reductase	151	-21.13	2 19	1562 1585	21	0.7143	0.7619
Tru-miR-1732	132	XM_003238226.1	TERG_08647	hypothetical protein	155	-26.33	2 20	296 319	21	0.6667	0.7143
Tru-miR-1732	132	XM_003238213.1	TERG_00249	ATP-dependent rRNA helicase RRP3	159	-25.73	2 20	1029 1053	22	0.6364	0.7727
Tru-miR-1732	132	XM_003238194.1	TERG_00230	RINT-1 family protein	158	-24.53	2 20	1707 1731	22	0.6818	0.7727
Tru-miR-1732	132	XM_003238054.1	TERG_00094	hypothetical protein	161	-21.77	2 20	534 552	18	0.7778	0.7778
Tru-miR-1732	132	XM_003238033.1	TERG_00073	NADH-dependent flavin oxidoreductase	163	-21.46	2 20	432 454	20	0.75	0.75
Tru-miR-1732	132	XM_003238028.1	TERG_00068	homogentisate 1%2C2-dioxygenase	146	-21.72	2 20	346 362	18	0.7222	0.7222
Tru-miR-1732	132	XM_003238000.1	TERG_00042	hypothetical protein	164	-21.66	2 17	955 976	16	0.8125	0.875
Tru-miR-1732	132	XM_003237942.1	TERG_02699	CMGC/SRPK protein kinase	162	-21.23	2 20	117 138	20	0.75	0.75
Tru-miR-1732	132	XM_003237916.1	TERG_02672	DEAD box ATP-dependent RNA helicase	158	-20.31	2 19	132 149	17	0.8235	0.8235
Tru-miR-1732	132	XM_003237892.1	TERG_02648	hypothetical protein	157	-24.17	2 19	1004 1027	21	0.6667	0.7619
Tru-miR-1732	132	XM_003237796.1	TERG_02553	hypothetical protein	155	-25.6	2 20	162 184	20	0.65	0.75
Tru-miR-1732	132	XM_003237733.1	TERG_02493	hypothetical protein	158	-20.73	2 20	656 676	19	0.7368	0.7368
Tru-miR-1732	132	XM_003237729.1	TERG_02489	sister chromatid cohesion acetyltransferase Eco1	156	-25.33	2 17	739 763	19	0.6842	0.7895
Tru-miR-1732	132	XM_003237710.1	TERG_02471	pre-mRNA splicing factor CWC25	155	-21.48	2 20	978 1002	22	0.6364	0.7273
Tru-miR-1732	132	XM_003237590.1	TERG_02355	hypothetical protein	158	-20.29	2 20	279 299	19	0.6842	0.7895
Tru-miR-1732	132	XM_003237553.1	TERG_02318	3' exoribonuclease	152	-27.23	2 20	657 679	21	0.6667	0.8095
Tru-miR-1732	132	XM_003237519.1	TERG_02285	ubiquitin-activating enzyme E1	155	-23.54	2 20	1357 1378	19	0.6316	0.7895
Tru-miR-1732	132	XM_003237392.1	TERG_02160	hypothetical protein	163	-24.94	2 16	2122 2142	14	0.8571	0.9286
Tru-miR-1732	132	XM_003237362.1	TERG_02131	hypothetical protein	152	-24.25	2 19	451 469	17	0.6471	0.8235
Tru-miR-1732	132	XM_003237190.1	TERG_01959	hypothetical protein	159	-20.67	2 20	3293 3317	22	0.6364	0.7727
Tru-miR-1732	132	XM_003237175.1	TERG_01944	G-patch domain-containing protein	162	-26.17	2 20	177 198	20	0.75	0.75
Tru-miR-1732	132	XM_003236757.1	TERG_03847	hypothetical protein	162	-24	2 20	76 98	20	0.75	0.8
Tru-miR-1732	132	XM_003236643.1	TERG_03736	transcriptional corepressor Cyc8	175	-27.11	2 20	1919 1940	19	0.8421	0.8421
Tru-miR-1732	132	XM_003236641.1	TERG_03735	hypothetical protein	163	-23.03	2 20	1233 1258	23	0.6957	0.7391
Tru-miR-1732	132	XM_003236599.1	TERG_03693	midasin	166	-23.64	2 20	11227 11247	19	0.7895	0.7895
Tru-miR-1732	132	XM_003236543.1	TERG_03636	hypothetical protein	160	-21.71	2 19	738 756	17	0.7647	0.8235
Tru-miR-1732	132	XM_003236536.1	TERG_03628	serine/threonine protein kinase	159	-20.09	2 20	377 398	19	0.6842	0.7895
Tru-miR-1732	132	XM_003236534.1	TERG_03625	hypothetical protein	163	-31.29	2 20	160 181	19	0.6842	0.8421
Tru-miR-1732	132	XM_003236395.1	TERG_03488	hypothetical protein	161	-22.54	2 20	149 167	18	0.7778	0.7778
Tru-miR-1732	132	XM_003236347.1	TERG_03440	ubiquitin carboxyl-terminal hydrolase	160	-25.09	2 19	7172 7191	18	0.7222	0.8333
Tru-miR-1732	132	XM_003236275.1	TERG_03368	hypothetical protein	157	-23.08	2 14	350 372	14	0.8571	0.8571
Tru-miR-1732	132	XM_003236150.1	TERG_03248	metalloprotease	166	-21.88	2 20	53 74	20	0.75	0.8
Tru-miR-1732	132	XM_003236115.1	TERG_03212	hypothetical protein	173	-25.87	2 19	53 72	17	0.8824	0.8824
Tru-miR-1732	132	XM_003236081.1	TERG_03178	hypothetical protein	155	-26.69	2 20	220 238	19	0.7368	0.7895
Tru-miR-1732	132	XM_003235958.1	TERG_03058	zinc-binding oxidoreductase ToxD	166	-31.83	2 20	468 487	18	0.7222	0.8889
Tru-miR-1732	132	XM_003235944.1	TERG_08768	hypothetical protein	166	-21.61	2 20	1921 1941	19	0.7895	0.7895
Tru-miR-1732	132	XM_003235880.1	TERG_02983	hypothetical protein	158	-24.7	2 20	1071 1092	20	0.7	0.75
Tru-miR-1732	132	XM_003235861.1	TERG_02964	hypothetical protein	154	-22.97	2 20	87 108	20	0.65	0.75
Tru-miR-1732	132	XM_003235825.1	TERG_02925	hypothetical protein	158	-22.86	2 19	272 293	18	0.7222	0.7778
Tru-miR-1732	132	XM_003235806.1	TERG_02906	PAB1 binding protein	162	-20.68	2 20	325 344	18	0.7222	0.8333
Tru-miR-1732	132	XM_003235646.1	TERG_02750	protoporphyrinogen oxidase	160	-20.28	2 20	131 148	18	0.7778	0.7778
Tru-miR-1732	132	XM_003235432.1	TERG_04532	hypothetical protein	151	-24.7	2 16	1725 1748	17	0.7059	0.7647
Tru-miR-1732	132	XM_003235239.1	TERG_04343	hypothetical protein	155	-22.74	2 20	1023 1049	24	0.6667	0.6667
Tru-miR-1732	132	XM_003235232.1	TERG_04336	transaldolase	150	-28.11	2 20	433 455	21	0.619	0.7143
Tru-miR-1732	132	XM_003235187.1	TERG_04291	3-methylcrotonyl-CoA carboxylase subunit alpha	157	-30.13	2 18	734 755	17	0.7059	0.8235
Tru-miR-1732	132	XM_003235187.1	TERG_04291	3-methylcrotonyl-CoA carboxylase subunit alpha	146	-20.21	2 20	1813 1835	21	0.619	0.6667
Tru-miR-1732	132	XM_003235181.1	TERG_04285	transcriptional regulator	158	-26.65	2 19	533 557	21	0.6667	0.7619
Tru-miR-1732	132	XM_003235177.1	TERG_04281	woronin body major protein	153	-22.31	2 14	30 50	12	0.8333	0.9167
Tru-miR-1732	132	XM_003235098.1	TERG_04198	glycyl-tRNA synthetase	158	-26.16	2 20	899 919	19	0.6842	0.7895
Tru-miR-1732	132	XM_003234867.1	TERG_03966	hypothetical protein	162	-23.4	2 20	948 970	20	0.75	0.8
Tru-miR-1732	132	XM_003234856.1	TERG_03955	RNA 3'-terminal phosphate cyclase	174	-26.85	2 20	5 25	19	0.7895	0.8947
Tru-miR-1732	132	XM_003234849.1	TERG_03947	hypothetical protein	166	-26.62	2 20	761 781	19	0.7895	0.7895
Tru-miR-1732	132	XM_003234812.1	TERG_03912	hypothetical protein	159	-25.49	2 20	317 337	18	0.6667	0.8333
Tru-miR-1732	132	XM_003234806.1	TERG_03906	tubulin gamma chain	142	-21.81	2 19	206 229	20	0.6	0.65
Tru-miR-1732	132	XM_003234756.1	TERG_05394	Cullin binding protein CanA	161	-25.71	2 18	2093 2113	16	0.8125	0.8125
Tru-miR-1732	132	XM_003234744.1	TERG_05383	hypothetical protein	149	-22.06	2 19	1625 1644	17	0.6471	0.7647
Tru-miR-1732	132	XM_003234727.1	TERG_05366	hypothetical protein	170	-23.92	2 20	1534 1553	18	0.8333	0.8333
Tru-miR-1732	132	XM_003234619.1	TERG_05260	fatty-acid amide hydrolase	163	-28.14	2 20	11 34	21	0.7143	0.7619
Tru-miR-1732	132	XM_003234591.1	TERG_05232	GTP-binding protein	159	-21.74	2 20	427 449	20	0.7	0.75
Tru-miR-1732	132	XM_003234509.1	TERG_05155	hypothetical protein	152	-21.75	2 19	1205 1224	18	0.7222	0.7222
Tru-miR-1732	132	XM_003234175.1	TERG_08835	hypothetical protein	163	-21.27	2 20	406 427	19	0.7368	0.7895
Tru-miR-1732	132	XM_003234108.1	TERG_04750	hypothetical protein	169	-30	2 20	1183 1202	19	0.7895	0.8421
Tru-miR-1732	132	XM_003234104.1	TERG_04746	nucleolar GTP-binding protein	160	-21.27	2 20	1713 1730	18	0.7778	0.7778
Tru-miR-1732	132	XM_003234100.1	TERG_04743	hypothetical protein	158	-25.21	2 19	1685 1708	20	0.7	0.75
Tru-miR-1732	132	XM_003233992.1	TERG_05909	hypothetical protein	162	-30.01	2 15	60 81	14	0.8571	0.9286
Tru-miR-1732	132	XM_003233873.1	TERG_05790	urease	148	-22.66	2 20	751 769	19	0.6316	0.7368
Tru-miR-1732	132	XM_003233779.1	TERG_05699	secreted serine protease	171	-26.48	2 20	484 506	20	0.75	0.85
Tru-miR-1732	132	XM_003233773.1	TERG_05693	hypothetical protein	157	-26.68	2 20	330 353	22	0.7273	0.7273
Tru-miR-1732	132	XM_003233734.1	TERG_05655	AN1 zinc finger protein	163	-26.43	2 20	718 744	24	0.6667	0.75
Tru-miR-1732	132	XM_003233652.1	TERG_05574	chitin synthase activator	145	-24.83	2 14	73 95	14	0.7143	0.7857
Tru-miR-1732	132	XM_003233549.1	TERG_05472	hypothetical protein	159	-28.11	2 20	473 493	18	0.6667	0.8333
Tru-miR-1732	132	XM_003233501.1	TERG_05424	hypothetical protein	159	-21.67	2 20	394 417	21	0.6667	0.7619
Tru-miR-1732	132	XM_003233459.1	TERG_06493	mRNA cleavage factor complex component Pcf11	162	-26.11	2 20	1817 1837	19	0.7368	0.7895
Tru-miR-1732	132	XM_003233379.1	TERG_06416	hypothetical protein	163	-22.3	2 20	82 102	18	0.7222	0.8333
Tru-miR-1732	132	XM_003233356.1	TERG_06393	SNARE complex subunit Tlg2	155	-25.61	2 20	482 504	20	0.65	0.75
Tru-miR-1732	132	XM_003233104.1	TERG_06149	hypothetical protein	157	-21.26	2 19	1079 1099	18	0.7222	0.7778
Tru-miR-1732	132	XM_003233091.1	TERG_06137	RNA binding protein	170	-29.53	2 19	896 916	17	0.7647	0.9412
Tru-miR-1732	132	XM_003233015.1	TERG_06059	serine/threonine protein kinase	169	-26.24	2 20	4761 4779	18	0.8333	0.8333
Tru-miR-1732	132	XM_003232971.1	TERG_06016	glycosyl hydrolase	148	-22.64	2 17	2101 2123	17	0.6471	0.7647
Tru-miR-1732	132	XM_003232933.1	TERG_06972	hypothetical protein	162	-23.35	2 20	628 648	19	0.7368	0.7895
Tru-miR-1732	132	XM_003232907.1	TERG_06947	hypothetical protein	150	-22.11	2 19	692 717	22	0.5909	0.7273
Tru-miR-1732	132	XM_003232883.1	TERG_06921	peptide N-myristoyl transferase	146	-23.03	2 20	123 145	21	0.619	0.6667
Tru-miR-1732	132	XM_003232869.1	TERG_06907	tyrosyl-tRNA synthetase	163	-24.77	2 20	304 324	18	0.7222	0.8333
Tru-miR-1732	132	XM_003232835.1	TERG_06873	hypothetical protein	150	-28.77	2 20	47 71	22	0.6364	0.7273
Tru-miR-1732	132	XM_003232687.1	TERG_06726	hypothetical protein	167	-23.28	2 20	76 97	19	0.7368	0.8421
Tru-miR-1732	132	XM_003232682.1	TERG_06721	hypothetical protein	164	-21.89	2 19	527 545	17	0.7647	0.8824
Tru-miR-1732	132	XM_003232676.1	TERG_06715	hypothetical protein	146	-22.06	2 20	243 266	22	0.5909	0.6818
Tru-miR-1732	132	XM_003232674.1	TERG_06713	hypothetical protein	151	-22.91	2 20	499 523	22	0.6364	0.6818
Tru-miR-1732	132	XM_003232652.1	TERG_06691	hypothetical protein	174	-30	2 20	270 289	18	0.7778	0.9444
Tru-miR-1732	132	XM_003232638.1	TERG_06677	hypothetical protein	161	-20.84	2 19	1235 1254	17	0.7647	0.8235
Tru-miR-1732	132	XM_003232615.1	TERG_06654	IRE protein kinase	145	-21.96	2 20	2407 2426	19	0.6316	0.6842
Tru-miR-1732	132	XM_003232562.1	TERG_06602	hypothetical protein	159	-27.9	2 16	2088 2108	14	0.8571	0.8571
Tru-miR-1732	132	XM_003232522.1	TERG_06562	hypothetical protein	156	-22.2	2 18	148 171	19	0.6842	0.8421
Tru-miR-1732	132	XM_003232494.1	TERG_06533	hypothetical protein	157	-22.71	2 20	236 256	20	0.7	0.75
Tru-miR-1732	132	XM_003232480.1	TERG_06519	6-phosphofructo-2-kinase	162	-24.3	2 20	748 767	18	0.7222	0.8333
Tru-miR-1732	132	XM_003232367.1	TERG_07263	G-patch domain-containing protein	152	-20.82	2 19	554 573	18	0.6667	0.7778
Tru-miR-1732	132	XM_003232364.1	TERG_07260	hypothetical protein	157	-23.55	2 18	896 917	17	0.7059	0.8235
Tru-miR-1732	132	XM_003232328.1	TERG_07224	hypothetical protein	159	-27.02	2 20	553 573	18	0.6667	0.8333
Tru-miR-1732	132	XM_003232133.1	TERG_07033	hypothetical protein	166	-24.63	2 19	493 514	18	0.7778	0.8333
Tru-miR-1732	132	XM_003232092.1	TERG_06992	pyridine nucleotide-disulfide oxidoreductase	140	-24.04	2 9	103 123	7	1	1
Tru-miR-1732	132	XM_003231760.1	TERG_07427	hypothetical protein	164	-21.11	2 19	2182 2200	17	0.8235	0.8235
Tru-miR-1732	132	XM_003231656.1	TERG_08003	hypothetical protein	162	-25.84	2 20	1093 1113	19	0.7368	0.7895
Tru-miR-1732	132	XM_003231574.1	TERG_07922	glycine cleavage system T protein	161	-21.93	2 18	155 175	16	0.75	0.875
Tru-miR-1732	132	XM_003231507.1	TERG_07855	response regulator	152	-20.86	2 20	723 740	18	0.7222	0.7222
Tru-miR-1732	132	XM_003231444.1	TERG_07790	subtilisin-like protease	171	-27.83	2 20	718 742	22	0.7273	0.8182
Tru-miR-1732	132	XM_003231336.1	TERG_08169	hypothetical protein	155	-21.62	2 20	953 974	19	0.6316	0.7895
Tru-miR-1732	132	XM_003231223.1	TERG_08057	hypothetical protein	165	-23.16	2 20	660 679	19	0.7895	0.7895
Tru-miR-1732	132	XM_003231197.1	TERG_08332	hypothetical protein	170	-27.96	2 20	165 184	18	0.7778	0.8889
Tru-miR-1732	132	XM_003231174.1	TERG_08309	hypothetical protein	155	-24.83	2 20	633 656	21	0.6667	0.7143
Tru-miR-1732	132	XM_003231156.1	TERG_08291	nuclear pore complex subunit	161	-23.22	2 19	737 758	19	0.7368	0.7895
Tru-miR-1732	132	XM_003231112.1	TERG_08250	hypothetical protein	158	-22.64	2 20	814 838	22	0.6818	0.7727
Tru-miR-1732	132	XM_003231034.1	TERG_08379	alpha-mannosidase	156	-27.19	2 14	3084 3103	12	0.9167	0.9167
Tru-miR-1732	132	XM_003231015.1	TERG_08361	C6 transcription factor	181	-33.88	2 19	1222 1241	17	0.9412	0.9412
Tru-miR-1732	132	XM_003230986.1	TERG_08510	hypothetical protein	158	-23.12	2 20	131 154	22	0.6818	0.7273
Tru-miR-1732	132	XM_003230891.1	TERG_08991	hypothetical protein	159	-24.58	2 20	1094 1115	19	0.7368	0.7368
Tru-miR-1732	132	XM_003230885.1	TERG_08537	inositol monophosphatase	162	-25.44	2 20	39 61	21	0.6667	0.8095
Tru-miR-1732	132	XM_003230827.1	TERG_08579	hypothetical protein	156	-21.45	2 19	2108 2126	17	0.7647	0.7647
Tru-miR-1737	107	XM_003239467.1	TERG_01500	hypothetical protein	159	-22.01	2 18	660 677	17	0.7647	0.8235
Tru-miR-1737	107	XM_003239397.1	TERG_01430	hypothetical protein	166	-27.46	2 16	153 170	14	0.9286	0.9286
Tru-miR-1737	107	XM_003239270.1	TERG_01300	hypothetical protein	165	-24.05	2 18	3425 3448	21	0.7619	0.7619
Tru-miR-1737	107	XM_003239270.1	TERG_01300	hypothetical protein	164	-25.83	2 18	1699 1718	18	0.7778	0.8333
Tru-miR-1737	107	XM_003239184.1	TERG_08687	hypothetical protein	151	-20.16	2 16	817 839	18	0.7222	0.7222
Tru-miR-1737	107	XM_003239114.1	TERG_01144	hypothetical protein	161	-21.11	2 18	76 97	19	0.7368	0.7895
Tru-miR-1737	107	XM_003239091.1	TERG_01121	golgi transport complex subunit Cog6	157	-23.41	2 18	1944 1964	18	0.7222	0.7778
Tru-miR-1737	107	XM_003238982.1	TERG_01017	hypothetical protein	155	-25.49	2 17	2264 2287	20	0.75	0.75
Tru-miR-1737	107	XM_003238832.1	TERG_00867	hypothetical protein	153	-23.79	2 18	1580 1598	16	0.625	0.875
Tru-miR-1737	107	XM_003238800.1	TERG_00835	hypothetical protein	150	-20.7	2 16	406 425	16	0.75	0.75
Tru-miR-1737	107	XM_003238779.1	TERG_00814	SNF2 family helicase/ATPase	160	-21.06	2 17	1388 1407	16	0.8125	0.8125
Tru-miR-1737	107	XM_003238778.1	TERG_00813	hypothetical protein	157	-23.01	2 15	1449 1466	13	0.8462	0.9231
Tru-miR-1737	107	XM_003238536.1	TERG_00575	hypothetical protein	156	-20.55	2 18	1485 1502	16	0.75	0.8125
Tru-miR-1737	107	XM_003238289.1	TERG_00327	hypothetical protein	163	-24.24	2 18	79 95	16	0.8125	0.875
Tru-miR-1737	107	XM_003238205.1	TERG_00241	hypothetical protein	157	-23.35	2 18	420 440	18	0.6667	0.8333
Tru-miR-1737	107	XM_003238126.1	TERG_00166	NF-X1 finger transcription factor	162	-23.25	2 15	656 675	14	0.8571	0.9286
Tru-miR-1737	107	XM_003238044.1	TERG_00084	hypothetical protein	148	-22.72	2 18	1934 1952	17	0.6471	0.7647
Tru-miR-1737	107	XM_003237961.1	TERG_00002	hypothetical protein	164	-22.45	2 18	435 452	16	0.8125	0.875
Tru-miR-1737	107	XM_003237863.1	TERG_02619	hypothetical protein	151	-24.5	2 16	402 422	16	0.75	0.75
Tru-miR-1737	107	XM_003237801.1	TERG_02558	oxysterol binding protein	159	-22.37	2 16	150 170	16	0.8125	0.8125
Tru-miR-1737	107	XM_003237779.1	TERG_02537	hypothetical protein	164	-23.5	2 18	270 289	18	0.7778	0.8333
Tru-miR-1737	107	XM_003237779.1	TERG_02537	hypothetical protein	152	-20.53	2 18	2282 2299	16	0.75	0.75
Tru-miR-1737	107	XM_003237756.1	TERG_02515	STE/STE7/MEK1 protein kinase	152	-20.05	2 18	734 752	17	0.7059	0.7647
Tru-miR-1737	107	XM_003237710.1	TERG_02471	pre-mRNA splicing factor CWC25	161	-21.3	2 18	25 46	19	0.7368	0.7895
Tru-miR-1737	107	XM_003237509.1	TERG_02274	aldehyde dehydrogenase	164	-28.67	2 18	77 94	16	0.8125	0.875
Tru-miR-1737	107	XM_003237485.1	TERG_02250	cyclopropane-fatty-acyl-phospholipid synthase	160	-23.4	2 17	40 59	16	0.8125	0.8125
Tru-miR-1737	107	XM_003237355.1	TERG_02124	rho GTPase activator	156	-22.49	2 13	3179 3197	11	0.9091	1
Tru-miR-1737	107	XM_003237276.1	TERG_02046	cysteine synthase	172	-28.12	2 17	1144 1163	16	0.875	0.9375
Tru-miR-1737	107	XM_003237215.1	TERG_01985	hypothetical protein	155	-21.05	2 17	167 187	17	0.7647	0.8235
Tru-miR-1737	107	XM_003237198.1	TERG_01968	nucleolar protein 12	166	-23.73	2 16	132 149	14	0.9286	0.9286
Tru-miR-1737	107	XM_003237155.1	TERG_01925	hypothetical protein	160	-23.26	2 17	676 696	17	0.7647	0.8235
Tru-miR-1737	107	XM_003237106.1	TERG_01875	chromate ion transporter	157	-22.25	2 18	1306 1327	19	0.6842	0.7895
Tru-miR-1737	107	XM_003237097.1	TERG_01866	hypothetical protein	159	-24.06	2 18	96 112	16	0.8125	0.8125
Tru-miR-1737	107	XM_003236858.1	TERG_01632	hypothetical protein	159	-21.28	2 17	599 617	16	0.75	0.875
Tru-miR-1737	107	XM_003236842.1	TERG_01616	endoplasmic reticulum calcium ATPase	159	-25.75	2 17	317 335	16	0.8125	0.8125
Tru-miR-1737	107	XM_003236818.1	TERG_01592	hypothetical protein	154	-23.03	2 17	2367 2384	16	0.75	0.8125
Tru-miR-1737	107	XM_003236584.1	TERG_03678	hypothetical protein	155	-21.16	2 17	264 281	15	0.7333	0.8667
Tru-miR-1737	107	XM_003236552.1	TERG_03645	sulfur metabolite repression control protein	158	-22.7	2 16	516 534	15	0.8	0.8667
Tru-miR-1737	107	XM_003236368.1	TERG_03461	voltage gated chloride channel	162	-28.56	2 18	1276 1292	16	0.875	0.875
Tru-miR-1737	107	XM_003236281.1	TERG_03374	mitochondrial intermediate peptidase	164	-22.85	2 18	1211 1229	17	0.7647	0.8824
Tru-miR-1737	107	XM_003236274.1	TERG_03367	hypothetical protein	160	-20.77	2 17	137 156	16	0.75	0.875
Tru-miR-1737	107	XM_003236234.1	TERG_03328	anaphase-promoting complex subunit ApcB	148	-20.1	2 18	707 725	17	0.7059	0.7059
Tru-miR-1737	107	XM_003236214.1	TERG_03309	hypothetical protein	160	-20.12	2 17	604 624	17	0.7647	0.8235
Tru-miR-1737	107	XM_003236204.1	TERG_03301	hypothetical protein	163	-21.41	2 18	1891 1907	16	0.8125	0.875
Tru-miR-1737	107	XM_003236097.1	TERG_03194	nonribosomal peptide synthase	161	-21.12	2 18	10567 10589	20	0.75	0.75
Tru-miR-1737	107	XM_003236045.1	TERG_03143	hypothetical protein	161	-26.29	2 18	1103 1121	16	0.75	0.875
Tru-miR-1737	107	XM_003235905.1	TERG_03007	hypothetical protein	154	-20.41	2 15	73 91	13	0.8462	0.8462
Tru-miR-1737	107	XM_003235863.1	TERG_02966	hypothetical protein	153	-22.15	2 15	2130 2147	13	0.8462	0.8462
Tru-miR-1737	107	XM_003235787.1	TERG_02887	aminotransferase	157	-22.49	2 18	832 850	16	0.75	0.8125
Tru-miR-1737	107	XM_003235749.1	TERG_02849	hypothetical protein	157	-26.72	2 18	642 661	17	0.6471	0.8824
Tru-miR-1737	107	XM_003235677.1	TERG_02780	HEAT repeat protein	160	-20.28	2 18	796 815	18	0.7222	0.8333
Tru-miR-1737	107	XM_003235622.1	TERG_02725	hypothetical protein	157	-22.15	2 15	310 328	14	0.8571	0.8571
Tru-miR-1737	107	XM_003235531.1	TERG_04635	JmjC domain-containing protein	156	-21.61	2 18	1814 1834	19	0.7368	0.7368
Tru-miR-1737	107	XM_003235498.1	TERG_04600	hypothetical protein	158	-22.79	2 15	1060 1079	14	0.7857	0.9286
Tru-miR-1737	107	XM_003235439.1	TERG_04541	hypothetical protein	160	-23.5	2 18	3241 3260	18	0.7778	0.7778
Tru-miR-1737	107	XM_003235278.1	TERG_04382	c-14 sterol reductase	159	-27.63	2 17	1215 1232	15	0.8	0.8667
Tru-miR-1737	107	XM_003235199.1	TERG_04303	hypothetical protein	161	-20.15	2 18	805 823	16	0.75	0.875
Tru-miR-1737	107	XM_003235190.1	TERG_04294	methylcrotonoyl-CoA carboxylase subunit beta	156	-20.85	2 18	1416 1433	16	0.75	0.8125
Tru-miR-1737	107	XM_003235156.1	TERG_04258	hypothetical protein	148	-21.34	2 17	189 211	19	0.6316	0.7368
Tru-miR-1737	107	XM_003235005.1	TERG_04105	cyclin domain-containing protein	161	-27.52	2 18	141 160	17	0.7647	0.8235
Tru-miR-1737	107	XM_003234914.1	TERG_04013	COP9 signalosome subunit 6	151	-20.57	2 18	784 800	16	0.75	0.75
Tru-miR-1737	107	XM_003234867.1	TERG_03966	hypothetical protein	148	-21.15	2 13	1012 1031	12	0.8333	0.8333
Tru-miR-1737	107	XM_003234793.1	TERG_03893	hypothetical protein	160	-22.6	2 18	1815 1833	17	0.7647	0.8235
Tru-miR-1737	107	XM_003234621.1	TERG_05262	hypothetical protein	168	-29.74	2 17	300 320	17	0.8235	0.8824
Tru-miR-1737	107	XM_003234520.1	TERG_05164	hypothetical protein	154	-21.99	2 16	1631 1649	15	0.8	0.8
Tru-miR-1737	107	XM_003234482.1	TERG_05127	hypothetical protein	149	-22.73	2 18	50 71	19	0.6316	0.7368
Tru-miR-1737	107	XM_003234438.1	TERG_05082	hypothetical protein	185	-41.6	2 18	650 668	16	1	1
Tru-miR-1737	107	XM_003234396.1	TERG_05040	hypothetical protein	151	-20.41	2 16	1551 1571	16	0.75	0.75
Tru-miR-1737	107	XM_003234307.1	TERG_04948	hypothetical protein	156	-24.17	2 18	418 437	18	0.6667	0.8333
Tru-miR-1737	107	XM_003234214.1	TERG_04856	triosephosphate isomerase	164	-23.55	2 18	576 595	18	0.7778	0.8333
Tru-miR-1737	107	XM_003234182.1	TERG_04823	diphthamide biosynthesis protein 2	158	-22.15	2 16	1299 1316	14	0.8571	0.8571
Tru-miR-1737	107	XM_003234005.1	TERG_05920	hypothetical protein	165	-23.66	2 18	74 94	18	0.7778	0.8333
Tru-miR-1737	107	XM_003233887.1	TERG_05804	EF hand domain-containing protein	164	-23.02	2 17	1568 1586	15	0.8667	0.8667
Tru-miR-1737	107	XM_003233756.1	TERG_05677	hypothetical protein	158	-24.51	2 17	757 773	15	0.8	0.8667
Tru-miR-1737	107	XM_003233729.1	TERG_05650	blasticidin-resistance protein	169	-29.01	2 18	93 113	18	0.7778	0.8889
Tru-miR-1737	107	XM_003233657.1	TERG_05579	fumarate reductase	150	-20.09	2 16	36 53	14	0.7857	0.7857
Tru-miR-1737	107	XM_003233623.1	TERG_05544	plk/plk-unclassified protein kinase	159	-21.25	2 17	2108 2125	15	0.8	0.8667
Tru-miR-1737	107	XM_003233549.1	TERG_05472	hypothetical protein	160	-26.83	2 18	197 218	19	0.7895	0.7895
Tru-miR-1737	107	XM_003233207.1	TERG_06248	hypothetical protein	160	-20.25	2 18	272 290	17	0.7647	0.8235
Tru-miR-1737	107	XM_003233197.1	TERG_06238	mitochondrial dihydroxy acid dehydratase	156	-23.3	2 18	1491 1511	19	0.7368	0.7368
Tru-miR-1737	107	XM_003233149.1	TERG_06192	hypothetical protein	164	-21.81	2 18	2615 2633	17	0.8235	0.8235
Tru-miR-1737	107	XM_003233139.1	TERG_06182	topoisomerase I	163	-20.11	2 18	1110 1127	17	0.8235	0.8235
Tru-miR-1737	107	XM_003232972.1	TERG_06017	translation repressor/antiviral protein Ski3	161	-23.09	2 18	330 349	17	0.7647	0.8235
Tru-miR-1737	107	XM_003232810.1	TERG_06847	Ras GTPase activating protein	150	-20.91	2 15	2488 2507	14	0.7143	0.8571
Tru-miR-1737	107	XM_003232756.1	TERG_06793	hypothetical protein	172	-27.67	2 17	697 715	15	0.9333	0.9333
Tru-miR-1737	107	XM_003232682.1	TERG_06721	hypothetical protein	154	-20.97	2 17	2186 2204	17	0.7647	0.7647
Tru-miR-1737	107	XM_003232638.1	TERG_06677	hypothetical protein	149	-20.5	2 18	1325 1346	19	0.6842	0.6842
Tru-miR-1737	107	XM_003232550.1	TERG_06590	molecular chaperone	164	-23.42	2 18	62 79	16	0.8125	0.875
Tru-miR-1737	107	XM_003232406.1	TERG_07300	hypothetical protein	163	-24.23	2 16	542 562	16	0.8125	0.875
Tru-miR-1737	107	XM_003232392.1	TERG_07286	leucine rich repeat domain-containing protein	155	-22.13	2 17	530 547	15	0.8	0.8
Tru-miR-1737	107	XM_003232383.1	TERG_07277	hypothetical protein	155	-24.2	2 18	619 635	16	0.75	0.8125
Tru-miR-1737	107	XM_003232228.1	TERG_07125	peptidyl-tRNA hydrolase	160	-21.36	2 17	508 529	18	0.7222	0.8333
Tru-miR-1737	107	XM_003232190.1	TERG_07089	GPI-anchored wall transfer protein 1	154	-21.19	2 15	225 244	14	0.7857	0.8571
Tru-miR-1737	107	XM_003232135.1	TERG_07035	hypothetical protein	153	-20.1	2 18	1649 1670	19	0.6316	0.7895
Tru-miR-1737	107	XM_003232095.1	TERG_06995	metalloreductase	153	-21.44	2 18	374 394	18	0.6667	0.7778
Tru-miR-1737	107	XM_003231979.1	TERG_07642	DNA-3-methyladenine glycosylase	159	-23.88	2 17	15 35	18	0.7778	0.7778
Tru-miR-1737	107	XM_003231955.1	TERG_07619	ATP-dependent RNA helicase DOB1	159	-20.44	2 16	519 539	16	0.8125	0.8125
Tru-miR-1737	107	XM_003231885.1	TERG_07553	C2H2 finger domain-containing protein	164	-21.74	2 17	663 683	17	0.8235	0.8235
Tru-miR-1737	107	XM_003231646.1	TERG_07993	hypothetical protein	157	-24.28	2 18	320 340	18	0.7222	0.7778
Tru-miR-1737	107	XM_003231535.1	TERG_07883	hypothetical protein	165	-23.17	2 18	1507 1526	17	0.8235	0.8235
Tru-miR-1737	107	XM_003231535.1	TERG_07883	hypothetical protein	159	-20.17	2 18	174 191	17	0.7647	0.8235
Tru-miR-1737	107	XM_003231413.1	TERG_07761	hypothetical protein	163	-26.2	2 17	348 365	15	0.8	0.9333
Tru-miR-1737	107	XM_003231346.1	TERG_08179	pseudouridine synthase	156	-25.49	2 18	1773 1793	19	0.7368	0.7368
Tru-miR-1737	107	XM_003231332.1	TERG_08164	hypothetical protein	165	-21.79	2 18	1833 1853	18	0.7778	0.8333
Tru-miR-1737	107	XM_003231283.1	TERG_08117	feruloyl esterase	165	-25.47	2 18	1248 1268	18	0.7222	0.8889
Tru-miR-1737	107	XM_003231223.1	TERG_08057	hypothetical protein	148	-22.46	2 18	471 491	19	0.6316	0.7368
Tru-miR-1737	107	XM_003231199.1	TERG_08334	hypothetical protein	160	-24.44	2 17	208 227	16	0.6875	0.9375
Tru-miR-1737	107	XM_003231087.1	TERG_08434	hypothetical protein	159	-21.73	2 17	154 171	15	0.8	0.8667
Tru-miR-1737	107	XM_003230965.1	TERG_08489	vacuolar protein 8	160	-26.16	2 17	308 329	18	0.7778	0.7778
Tru-miR-1737	107	XM_003230911.1	TERG_08564	hypothetical protein	151	-22.12	2 17	48 66	16	0.6875	0.8125
Tru-miR-1895	161	XM_003239438.1	TERG_01471	hypothetical protein	164	-25.93	2 17	758 776	15	0.8667	0.8667
Tru-miR-1895	161	XM_003239411.1	TERG_01444	nonribosomal peptide synthase	156	-21.68	2 14	2233 2250	12	0.9167	0.9167
Tru-miR-1895	161	XM_003239391.1	TERG_01424	hypothetical protein	149	-20.26	2 15	685 702	13	0.7692	0.8462
Tru-miR-1895	161	XM_003239379.1	TERG_01412	CCCH finger DNA binding protein	153	-23.28	2 18	689 707	16	0.75	0.75
Tru-miR-1895	161	XM_003239353.1	TERG_01382	hypothetical protein	156	-23.89	2 17	2369 2389	17	0.7647	0.7647
Tru-miR-1895	161	XM_003239325.1	TERG_01355	hypothetical protein	159	-23.85	2 18	65 85	19	0.7895	0.7895
Tru-miR-1895	161	XM_003239306.1	TERG_01337	hypothetical protein	161	-26.44	2 18	602 622	18	0.7222	0.8333
Tru-miR-1895	161	XM_003239240.1	TERG_01269	2-methylcitrate dehydratase	169	-24.05	2 18	273 293	18	0.8333	0.8333
Tru-miR-1895	161	XM_003239184.1	TERG_08687	hypothetical protein	160	-22.04	2 17	3113 3131	15	0.8	0.8667
Tru-miR-1895	161	XM_003239168.1	TERG_01198	pre-mRNA splicing factor rse1	157	-25.47	2 16	2092 2108	14	0.8571	0.8571
Tru-miR-1895	161	XM_003239166.1	TERG_01196	U3 small nucleolar RNA-associated protein 10	163	-20.83	2 18	1642 1658	16	0.8125	0.875
Tru-miR-1895	161	XM_003239166.1	TERG_01196	U3 small nucleolar RNA-associated protein 10	145	-20.05	2 15	1577 1598	16	0.75	0.75
Tru-miR-1895	161	XM_003239166.1	TERG_01196	U3 small nucleolar RNA-associated protein 10	145	-23.75	2 18	2577 2597	18	0.6111	0.7222
Tru-miR-1895	161	XM_003239156.1	TERG_01186	SWI/SNF family DNA-dependent ATPase Ris1	165	-31.68	2 18	150 169	17	0.8235	0.8235
Tru-miR-1895	161	XM_003239063.1	TERG_01095	hypothetical protein	169	-24.64	2 18	1443 1462	17	0.7647	0.9412
Tru-miR-1895	161	XM_003239035.1	TERG_01067	GTPase activating protein	157	-20.97	2 18	2425 2444	17	0.7647	0.7647
Tru-miR-1895	161	XM_003238963.1	TERG_00998	exosome complex exonuclease Rrp40	153	-20.6	2 18	300 320	18	0.7222	0.7222
Tru-miR-1895	161	XM_003238959.1	TERG_00994	UDP-glucose:glycoprotein glucosyltransferase	155	-20.69	2 16	1027 1046	15	0.8	0.8
Tru-miR-1895	161	XM_003238928.1	TERG_00962	protein kinase subdomain-containing protein	152	-20.07	2 18	1120 1139	18	0.7222	0.7222
Tru-miR-1895	161	XM_003238815.1	TERG_00850	hypothetical protein	170	-27.91	2 15	299 317	13	1	1
Tru-miR-1895	161	XM_003238811.1	TERG_00846	hypothetical protein	164	-30.16	2 18	1345 1363	17	0.8235	0.8235
Tru-miR-1895	161	XM_003238767.1	TERG_00802	hypothetical protein	160	-22.28	2 18	171 190	18	0.7778	0.7778
Tru-miR-1895	161	XM_003238732.1	TERG_00767	hypothetical protein	161	-22.4	2 18	381 401	18	0.7778	0.7778
Tru-miR-1895	161	XM_003238660.1	TERG_00696	WEE protein kinase	156	-21.94	2 13	834 853	12	0.9167	0.9167
Tru-miR-1895	161	XM_003238362.1	TERG_00399	hypothetical protein	156	-22.03	2 18	752 770	17	0.7647	0.7647
Tru-miR-1895	161	XM_003238345.1	TERG_00382	hypothetical protein	160	-20.9	2 18	279 296	16	0.8125	0.8125
Tru-miR-1895	161	XM_003238235.1	TERG_00272	cyclin	157	-21.15	2 18	391 410	17	0.7647	0.7647
Tru-miR-1895	161	XM_003238228.1	TERG_00265	hypothetical protein	153	-21.4	2 18	1512 1533	19	0.6842	0.7368
Tru-miR-1895	161	XM_003238156.1	TERG_00196	hypothetical protein	158	-23.25	2 16	521 538	14	0.8571	0.8571
Tru-miR-1895	161	XM_003238094.1	TERG_00134	hypothetical protein	155	-21.09	2 17	89 107	16	0.75	0.8125
Tru-miR-1895	161	XM_003238000.1	TERG_00042	hypothetical protein	157	-20.88	2 18	864 885	19	0.7368	0.7368
Tru-miR-1895	161	XM_003237966.1	TERG_00008	MFS phospholipid transporter	160	-25.78	2 18	424 443	18	0.7222	0.8333
Tru-miR-1895	161	XM_003237843.1	TERG_02599	dihydrolipoamide dehydrogenase	165	-20.39	2 18	2 24	20	0.75	0.8
Tru-miR-1895	161	XM_003237843.1	TERG_02599	dihydrolipoamide dehydrogenase	157	-28.07	2 18	733 752	17	0.7647	0.7647
Tru-miR-1895	161	XM_003237816.1	TERG_02572	hypothetical protein	152	-21.66	2 17	2950 2971	18	0.6667	0.7778
Tru-miR-1895	161	XM_003237757.1	TERG_02516	transcription elongation factor spt6	154	-23.32	2 15	3251 3269	13	0.7692	0.9231
Tru-miR-1895	161	XM_003237756.1	TERG_02515	STE/STE7/MEK1 protein kinase	153	-20.01	2 15	1327 1344	13	0.8462	0.8462
Tru-miR-1895	161	XM_003237733.1	TERG_02493	hypothetical protein	163	-21.15	2 17	1722 1741	17	0.8235	0.8235
Tru-miR-1895	161	XM_003237591.1	TERG_02356	hypothetical protein	169	-24.78	2 18	484 503	17	0.7647	0.9412
Tru-miR-1895	161	XM_003237509.1	TERG_02274	aldehyde dehydrogenase	160	-21.43	2 17	514 533	16	0.8125	0.8125
Tru-miR-1895	161	XM_003237436.1	TERG_02203	pH-signaling protein PalC	156	-24.54	2 18	1077 1094	16	0.75	0.8125
Tru-miR-1895	161	XM_003237243.1	TERG_08712	betaine lipid synthase	153	-21.88	2 15	126 143	13	0.8462	0.8462
Tru-miR-1895	161	XM_003237236.1	TERG_02006	RER1 protein	161	-21.48	2 18	197 215	16	0.8125	0.8125
Tru-miR-1895	161	XM_003237190.1	TERG_01959	hypothetical protein	160	-23.77	2 18	3806 3828	20	0.75	0.8
Tru-miR-1895	161	XM_003237155.1	TERG_01925	hypothetical protein	164	-24.3	2 18	324 342	17	0.8235	0.8235
Tru-miR-1895	161	XM_003237020.1	TERG_01791	FAD synthetase	173	-30.34	2 18	323 341	16	0.875	0.9375
Tru-miR-1895	161	XM_003236965.1	TERG_01736	hypothetical protein	149	-21.28	2 18	3510 3530	18	0.6111	0.7778
Tru-miR-1895	161	XM_003236947.1	TERG_01718	cell division control protein Cdc6	169	-28.45	2 18	393 411	16	0.875	0.875
Tru-miR-1895	161	XM_003236934.1	TERG_01705	phosphatidylinositol 4-kinase	169	-24.91	2 18	3097 3117	18	0.8333	0.8333
Tru-miR-1895	161	XM_003236905.1	TERG_01677	glucosamine-fructose-6-phosphate aminotransferase	163	-22.83	2 16	1237 1256	15	0.8667	0.8667
Tru-miR-1895	161	XM_003236896.1	TERG_01667	hypothetical protein	164	-21.43	2 18	565 582	16	0.8125	0.875
Tru-miR-1895	161	XM_003236888.1	TERG_01659	hypothetical protein	151	-20.38	2 18	1068 1085	17	0.7059	0.7647
Tru-miR-1895	161	XM_003236835.1	TERG_01609	Na/K ATPase alpha 1 subunit	169	-26.33	2 18	389 408	17	0.8235	0.8824
Tru-miR-1895	161	XM_003236565.1	TERG_03658	hypothetical protein	163	-21.59	2 17	413 431	16	0.8125	0.875
Tru-miR-1895	161	XM_003236414.1	TERG_03507	hypothetical protein	164	-24.31	2 17	882 901	16	0.8125	0.875
Tru-miR-1895	161	XM_003236414.1	TERG_03507	hypothetical protein	157	-22.82	2 18	4551 4572	19	0.7368	0.7368
Tru-miR-1895	161	XM_003236341.1	TERG_03434	GTP binding protein	160	-21.54	2 17	2931 2949	15	0.8	0.8667
Tru-miR-1895	161	XM_003236340.1	TERG_03433	ATP-dependent RNA helicase MRH4	165	-23.39	2 18	1292 1311	17	0.8235	0.8235
Tru-miR-1895	161	XM_003236270.1	TERG_03363	GABA permease	165	-25.88	2 18	666 685	17	0.8235	0.8235
Tru-miR-1895	161	XM_003236168.1	TERG_03266	hypothetical protein	156	-20.84	2 17	4084 4102	15	0.8	0.8
Tru-miR-1895	161	XM_003236138.1	TERG_03236	hypothetical protein	159	-22.58	2 17	755 773	16	0.8125	0.8125
Tru-miR-1895	161	XM_003236026.1	TERG_03124	hypothetical protein	156	-20.74	2 18	281 299	17	0.7647	0.7647
Tru-miR-1895	161	XM_003235992.1	TERG_03093	hypothetical protein	154	-20.15	2 15	1266 1284	13	0.8462	0.8462
Tru-miR-1895	161	XM_003235955.1	TERG_03055	MFS allantoate transporter	153	-29.48	2 18	1073 1091	16	0.75	0.75
Tru-miR-1895	161	XM_003235920.1	TERG_03020	hypothetical protein	161	-28.06	2 18	718 740	20	0.7	0.8
Tru-miR-1895	161	XM_003235890.1	TERG_02992	MFS multidrug transporter	153	-20.51	2 14	731 749	12	0.8333	0.9167
Tru-miR-1895	161	XM_003235867.1	TERG_02970	hypothetical protein	157	-25.43	2 18	1125 1146	19	0.7368	0.7368
Tru-miR-1895	161	XM_003235836.1	TERG_02938	patched sphingolipid transporter	152	-21.69	2 13	2473 2492	12	0.8333	0.9167
Tru-miR-1895	161	XM_003235818.1	TERG_02918	hypothetical protein	156	-24.86	2 18	647 665	17	0.7647	0.7647
Tru-miR-1895	161	XM_003235750.1	TERG_02850	polyketide synthase	151	-21.73	2 16	3475 3494	15	0.7333	0.8
Tru-miR-1895	161	XM_003235744.1	TERG_02844	hypothetical protein	164	-22.51	2 18	175 194	18	0.7778	0.8333
Tru-miR-1895	161	XM_003235692.1	TERG_02795	Thi4 family protein	156	-23.35	2 18	417 437	19	0.7368	0.7368
Tru-miR-1895	161	XM_003235650.1	TERG_02754	hypothetical protein	156	-20.42	2 18	2063 2082	18	0.7222	0.7778
Tru-miR-1895	161	XM_003235563.1	TERG_04667	oligosaccharyl transferase subunit gamma	164	-22.27	2 17	306 326	17	0.8235	0.8235
Tru-miR-1895	161	XM_003235483.1	TERG_08820	hypothetical protein	165	-22.54	2 18	1512 1532	18	0.7778	0.8333
Tru-miR-1895	161	XM_003235459.1	TERG_04561	hypothetical protein	153	-22.96	2 18	526 548	20	0.65	0.75
Tru-miR-1895	161	XM_003235454.1	TERG_04556	methylenetetrahydrofolate reductase	150	-22.32	2 15	1049 1069	15	0.7333	0.8
Tru-miR-1895	161	XM_003235390.1	TERG_04491	Tpt phosphate/phosphoenolpyruvate translocator family protein	156	-23.41	2 18	1302 1319	16	0.75	0.8125
Tru-miR-1895	161	XM_003235339.1	TERG_04442	hypothetical protein	176	-33.94	2 17	334 353	16	0.9375	0.9375
Tru-miR-1895	161	XM_003235234.1	TERG_04338	serine protease	152	-22.21	2 18	294 311	16	0.75	0.75
Tru-miR-1895	161	XM_003235203.1	TERG_04308	MFS sugar transporter	157	-23.16	2 18	195 214	17	0.7647	0.7647
Tru-miR-1895	161	XM_003235190.1	TERG_04294	methylcrotonoyl-CoA carboxylase subunit beta	154	-21.9	2 18	358 374	16	0.8125	0.8125
Tru-miR-1895	161	XM_003235141.1	TERG_04242	hypothetical protein	157	-25.38	2 18	994 1016	20	0.7	0.75
Tru-miR-1895	161	XM_003235138.1	TERG_04239	hypothetical protein	152	-30.8	2 18	801 822	19	0.6842	0.7895
Tru-miR-1895	161	XM_003235050.1	TERG_04149	ATP-dependent Clp protease	161	-21.22	2 18	190 210	18	0.7222	0.8333
Tru-miR-1895	161	XM_003235020.1	TERG_04120	DNA-directed RNA polymerase III subunit Rpc3	141	-21.77	2 18	1631 1650	17	0.6471	0.6471
Tru-miR-1895	161	XM_003234994.1	TERG_04094	MFS transporter	164	-27.09	2 18	402 419	16	0.8125	0.875
Tru-miR-1895	161	XM_003234930.1	TERG_04029	hypothetical protein	150	-20.89	2 16	2101 2119	15	0.7333	0.8
Tru-miR-1895	161	XM_003234927.1	TERG_04026	5-aminolevulinate synthase	146	-21.41	2 12	568 585	10	0.9	0.9
Tru-miR-1895	161	XM_003234920.1	TERG_04019	hypothetical protein	159	-22.53	2 16	632 650	14	0.8571	0.8571
Tru-miR-1895	161	XM_003234876.1	TERG_03975	hypothetical protein	151	-20.47	2 17	421 439	16	0.75	0.75
Tru-miR-1895	161	XM_003234842.1	TERG_03940	hypothetical protein	157	-25.34	2 18	52 74	20	0.7	0.75
Tru-miR-1895	161	XM_003234835.1	TERG_03933	ABC metal ion transporter	150	-23.35	2 15	3590 3608	13	0.7692	0.8462
Tru-miR-1895	161	XM_003234813.1	TERG_03913	hypothetical protein	154	-20.74	2 15	555 573	13	0.8462	0.8462
Tru-miR-1895	161	XM_003234770.1	TERG_03870	hypothetical protein	157	-25.91	2 18	2106 2125	17	0.7647	0.7647
Tru-miR-1895	161	XM_003234741.1	TERG_05380	mapkkk cascade protein kinase regulator ste50	157	-23.56	2 18	696 716	18	0.7222	0.7778
Tru-miR-1895	161	XM_003234701.1	TERG_05340	SWI-SNF complex subunit Snf5	156	-21.44	2 14	1604 1621	12	0.9167	0.9167
Tru-miR-1895	161	XM_003234332.1	TERG_04972	ubiquitin hydrolase L3	152	-22.93	2 18	152 171	18	0.7222	0.7222
Tru-miR-1895	161	XM_003234282.1	TERG_04923	dynactin	160	-23.16	2 18	480 499	18	0.7778	0.7778
Tru-miR-1895	161	XM_003234183.1	TERG_04824	hypothetical protein	164	-22.05	2 18	2023 2041	17	0.8235	0.8235
Tru-miR-1895	161	XM_003234175.1	TERG_08835	hypothetical protein	153	-20.09	2 18	671 691	18	0.6667	0.7778
Tru-miR-1895	161	XM_003234089.1	TERG_04734	rRNA processing protein RRP8	157	-21.06	2 18	394 412	16	0.75	0.8125
Tru-miR-1895	161	XM_003234011.1	TERG_05926	C2H2 finger domain-containing protein	161	-23.14	2 18	3190 3209	17	0.7647	0.8235
Tru-miR-1895	161	XM_003233871.1	TERG_05788	ribosomal L18ae protein family	164	-25.62	2 17	118 137	16	0.8125	0.875
Tru-miR-1895	161	XM_003233845.1	TERG_05761	hypothetical protein	169	-29.44	2 18	548 566	16	0.8125	0.9375
Tru-miR-1895	161	XM_003233816.1	TERG_05735	dipeptidylpeptidase 4	161	-22.45	2 18	1736 1754	16	0.75	0.875
Tru-miR-1895	161	XM_003233806.1	TERG_05726	cytochrome c heme lyase	155	-20.27	2 16	867 887	16	0.75	0.8125
Tru-miR-1895	161	XM_003233800.1	TERG_05720	ferrochelatase	145	-20.42	2 18	15 36	19	0.6316	0.6842
Tru-miR-1895	161	XM_003233798.1	TERG_05718	hypothetical protein	149	-20.08	2 18	1331 1352	19	0.6316	0.7368
Tru-miR-1895	161	XM_003233797.1	TERG_05717	squalene epoxidase	165	-22.89	2 18	1324 1343	17	0.8235	0.8235
Tru-miR-1895	161	XM_003233783.1	TERG_05703	hypothetical protein	152	-20.96	2 18	297 316	18	0.7222	0.7222
Tru-miR-1895	161	XM_003233711.1	TERG_05633	hypothetical protein	153	-21.2	2 18	53 71	16	0.75	0.75
Tru-miR-1895	161	XM_003233649.1	TERG_05570	WD repeat protein	173	-26.88	2 18	207 226	17	0.8824	0.8824
Tru-miR-1895	161	XM_003233639.1	TERG_05560	hypothetical protein	157	-21.37	2 18	459 479	18	0.6667	0.8333
Tru-miR-1895	161	XM_003233570.1	TERG_05493	hypothetical protein	153	-24.14	2 18	482 503	19	0.6842	0.7368
Tru-miR-1895	161	XM_003233558.1	TERG_05481	plasma membrane channel protein	157	-23.63	2 18	610 629	17	0.7647	0.7647
Tru-miR-1895	161	XM_003233549.1	TERG_05472	hypothetical protein	164	-23.42	2 17	1282 1302	17	0.7647	0.8824
Tru-miR-1895	161	XM_003233543.1	TERG_05466	MFS transporter	163	-24.63	2 18	100 116	16	0.8125	0.875
Tru-miR-1895	161	XM_003233496.1	TERG_05418	hypothetical protein	159	-22.7	2 18	371 388	17	0.7647	0.8235
Tru-miR-1895	161	XM_003233435.1	TERG_06469	hypothetical protein	168	-31.18	2 18	1398 1415	16	0.875	0.875
Tru-miR-1895	161	XM_003233392.1	TERG_06430	hypothetical protein	169	-24.3	2 18	411 429	16	0.8125	0.9375
Tru-miR-1895	161	XM_003233330.1	TERG_06367	hypothetical protein	163	-28.29	2 16	1655 1674	15	0.8667	0.8667
Tru-miR-1895	161	XM_003233287.1	TERG_06328	rRNA methyltransferase	157	-21.13	2 18	2070 2090	18	0.7222	0.7778
Tru-miR-1895	161	XM_003233230.1	TERG_06271	PHD finger domain-containing protein	167	-24.11	2 18	294 310	16	0.875	0.875
Tru-miR-1895	161	XM_003233148.1	TERG_06191	golgi complex component	158	-21.19	2 17	4619 4636	16	0.8125	0.8125
Tru-miR-1895	161	XM_003233096.1	TERG_06142	hypothetical protein	152	-23.17	2 18	545 564	18	0.7222	0.7222
Tru-miR-1895	161	XM_003233069.1	TERG_06112	ran-binding protein	151	-20.8	2 12	1270 1289	11	0.9091	0.9091
Tru-miR-1895	161	XM_003232931.1	TERG_06970	Sir2 family protein	164	-25.13	2 18	95 113	17	0.8235	0.8235
Tru-miR-1895	161	XM_003232912.1	TERG_06952	rRNA processing protein Pwp1	161	-21.73	2 18	1273 1292	17	0.7647	0.8235
Tru-miR-1895	161	XM_003232886.1	TERG_06924	hypothetical protein	161	-22.57	2 18	255 274	17	0.7059	0.8824
Tru-miR-1895	161	XM_003232821.1	TERG_06859	exosome complex endonuclease 1/ribosomal RNA processing protein	153	-20.61	2 14	391 412	15	0.8	0.8
Tru-miR-1895	161	XM_003232794.1	TERG_06831	hypothetical protein	160	-26.29	2 18	159 177	17	0.7647	0.8235
Tru-miR-1895	161	XM_003232728.1	TERG_06767	aminopeptidase	177	-31.85	2 18	297 315	16	0.9375	0.9375
Tru-miR-1895	161	XM_003232727.1	TERG_06766	high affinity methionine permease	149	-23.04	2 18	514 536	20	0.6	0.75
Tru-miR-1895	161	XM_003232704.1	TERG_06744	fructose 1%2C6-biphosphate aldolase	166	-26.3	2 16	774 791	14	0.9286	0.9286
Tru-miR-1895	161	XM_003232702.1	TERG_06741	ubiquitin C-terminal hydrolase	161	-24.56	2 18	1674 1693	17	0.7647	0.8235
Tru-miR-1895	161	XM_003232675.1	TERG_06714	hypothetical protein	154	-22.33	2 17	1137 1155	17	0.7647	0.7647
Tru-miR-1895	161	XM_003232633.1	TERG_06672	secretion pathway protein Sls2/Rcy1	144	-20.35	2 15	555 571	13	0.7692	0.7692
Tru-miR-1895	161	XM_003232601.1	TERG_06641	mitochondrial mRNA processing protein PET127	145	-20.43	2 18	1821 1843	20	0.65	0.65
Tru-miR-1895	161	XM_003232600.1	TERG_06640	phosphoribosylformylglycinamidine cyclo-ligase	157	-21.19	2 18	1677 1695	16	0.75	0.8125
Tru-miR-1895	161	XM_003232454.1	TERG_07347	hypothetical protein	155	-28.84	2 16	1114 1135	17	0.7647	0.7647
Tru-miR-1895	161	XM_003232367.1	TERG_07263	G-patch domain-containing protein	167	-27.47	2 18	1962 1978	16	0.875	0.875
Tru-miR-1895	161	XM_003232339.1	TERG_07235	fructose-1%2C6-bisphosphatase	150	-20.36	2 11	998 1016	9	1	1
Tru-miR-1895	161	XM_003232301.1	TERG_07197	disintegrin isoform D-1	155	-21.18	2 16	2003 2021	14	0.7857	0.8571
Tru-miR-1895	161	XM_003232190.1	TERG_07089	GPI-anchored wall transfer protein 1	161	-26.53	2 18	463 483	18	0.7222	0.8333
Tru-miR-1895	161	XM_003232184.1	TERG_07083	hypothetical protein	161	-20.48	2 18	479 501	20	0.7	0.8
Tru-miR-1895	161	XM_003232107.1	TERG_07007	UBX domain-containing protein	156	-22.96	2 18	918 935	16	0.75	0.8125
Tru-miR-1895	161	XM_003232077.1	TERG_07742	hypothetical protein	165	-23.53	2 18	2739 2760	19	0.7895	0.7895
Tru-miR-1895	161	XM_003232077.1	TERG_07742	hypothetical protein	157	-20.43	2 18	2214 2233	17	0.7647	0.7647
Tru-miR-1895	161	XM_003231824.1	TERG_07492	sugar transporter	154	-20.24	2 16	530 548	15	0.7333	0.8667
Tru-miR-1895	161	XM_003231739.1	TERG_07406	mannosyl-oligosaccharide 1%2C2-alpha-mannosidase	153	-22.53	2 18	14 34	18	0.6667	0.7778
Tru-miR-1895	161	XM_003231513.1	TERG_07861	subtilase	169	-26.36	2 18	763 782	17	0.8235	0.8824
Tru-miR-1895	161	XM_003231461.1	TERG_07808	hypothetical protein	148	-23.36	2 18	831 851	19	0.6842	0.6842
Tru-miR-1895	161	XM_003231292.1	TERG_08126	hypothetical protein	161	-21.18	2 18	1883 1902	17	0.7647	0.8235
Tru-miR-1895	161	XM_003231249.1	TERG_08084	SacI domain-containing protein	149	-21.67	2 18	2560 2579	17	0.7059	0.7059
Tru-miR-1895	161	XM_003231228.1	TERG_08062	alpha-glucosidase	155	-20.54	2 17	268 285	15	0.7333	0.8667
Tru-miR-1895	161	XM_003231175.1	TERG_08310	hypothetical protein	149	-20.47	2 18	447 468	19	0.6316	0.7368
Tru-miR-1895	161	XM_003231170.1	TERG_08305	hypothetical protein	153	-22.61	2 18	325 346	19	0.6842	0.7368
Tru-miR-1895	161	XM_003231152.1	TERG_08287	ATP-citrate-lyase	165	-26.7	2 18	709 728	17	0.8235	0.8235
Tru-miR-1895	161	XM_003231152.1	TERG_08287	ATP-citrate-lyase	161	-25.28	2 18	355 377	20	0.75	0.75
Tru-miR-1895	161	XM_003231151.1	TERG_08286	hypothetical protein	161	-21.38	2 18	76 98	20	0.75	0.75
Tru-miR-1895	161	XM_003231143.1	TERG_08278	serine/threonine protein kinase	150	-20.26	2 16	1251 1272	17	0.7647	0.7647
Tru-miR-1895	161	XM_003231109.1	TERG_08246	G1/S-specific cyclin Pcl5	161	-20.82	2 18	1377 1399	20	0.75	0.75
Tru-miR-1895	161	XM_003231099.1	TERG_08236	hypothetical protein	152	-21.43	2 15	4005 4021	13	0.8462	0.8462
Tru-miR-1895	161	XM_003230993.1	TERG_08517	pH signal transduction protein PalH	147	-22.65	2 12	329 347	10	0.9	0.9
Tru-miR-1895	161	XM_003230868.1	TERG_08521	Ser/Thr protein phosphatase	164	-23.24	2 17	1504 1523	16	0.8125	0.875
Tru-miR-1895	161	XM_003230807.1	TERG_08620	siderophore iron transporter mirB	160	-22.93	2 17	649 668	16	0.8125	0.8125
Tru-miR-196b	42	XM_003239420.1	TERG_01454	microsomal dipeptidase	161	-22.69	2 18	860 880	17	0.7059	0.8824
Tru-miR-196b	42	XM_003239325.1	TERG_01355	hypothetical protein	166	-20.4	2 19	125 146	19	0.7368	0.8421
[truncated: 13,909 more rows]
