# Supplementary material for: Genome-wide identification and functional analysis of circRNAs in Trichophyton rubrum conidial and mycelial stages
Source: BMC Genomics. 2022 Jan 4;23:21. doi: 10.1186/s12864-021-08184-y (PMC8725419; doi:10.1186/s12864-021-08184-y)
Supplement: Supplementary file 11 — Additional file 11: Table S10. GO enrichment of target genes for DE-circRNAs. [file 12864_2021_8184_MOESM11_ESM.xlsx]

## Sheet: Sheet1
Table S10. GO enrichment of target genes for DE-circRNAs.
Ontology	ID	Description	P-value	-log10(p value)	p.adjust	Q-value	GeneRatio	BgRatio	Gene ID	Count
BP	GO:0042254	ribosome biogenesis	7.87e-06	5.10403	0.00408215	0.00407346	44/533	78/1634	10373775/10377443/10375225/10379598/10375414/10376714/10376887/10378983/10373527/10378675/10376240/10378264/10376710/10376747/10377576/10375489/10376919/10375248/10379420/10372236/10375131/10378738/10379815/10379425/10375761/10376313/10373327/10373321/10374481/10377922/10378894/10373531/10372678/10378186/10372716/10376848/10378459/10377814/10374256/10379819/10379258/10372149/10377138/10373689	44
BP	GO:0022613	ribonucleoprotein complex biogenesis	4.6e-05	4.33724	0.0119472	0.0119217	51/533	99/1634	10373775/10377443/10375225/10379598/10375414/10376714/10376338/10376887/10378983/10373527/10378675/10376240/10375851/10378796/10378264/10376710/10376747/10377576/10375489/10373323/10376919/10375248/10379420/10372236/10375131/10378738/10379815/10379425/10375761/10376313/10373327/10373321/10374506/10374481/10377922/10378894/10373531/10372678/10378186/10372716/10376848/10378459/10377814/10374256/103…	51
BP	GO:0090304	nucleic acid metabolic process	0.000219997	3.65758	0.0260485	0.0259931	155/533	386/1634	10374781/10376820/10375212/10377878/10377434/10377337/10372727/10372939/10378147/10379687/10372324/10379447/10374355/10375225/10377610/10379061/10373451/10379598/10376358/10372485/10371117/10374811/10375414/10379152/10378030/10376714/10376338/10375908/10374677/10371957/10371949/10371576/10376887/10378983/10373527/10379300/10375319/10373237/10373310/10375713/10374865/10379188/10378767/10379875/103…	155
BP	GO:0006364	rRNA processing	0.000250949	3.60041	0.0260485	0.0259931	29/533	51/1634	10375225/10379598/10375414/10376714/10376887/10378983/10373527/10378264/10376747/10377576/10375489/10376919/10375248/10379420/10372236/10375131/10378738/10379815/10379425/10373327/10373321/10374481/10377922/10373531/10378186/10376848/10377814/10374256/10373689	29
BP	GO:0016072	rRNA metabolic process	0.000250949	3.60041	0.0260485	0.0259931	29/533	51/1634	10375225/10379598/10375414/10376714/10376887/10378983/10373527/10378264/10376747/10377576/10375489/10376919/10375248/10379420/10372236/10375131/10378738/10379815/10379425/10373327/10373321/10374481/10377922/10373531/10378186/10376848/10377814/10374256/10373689	29
BP	GO:0016070	RNA metabolic process	0.00101308	2.99435	0.0876319	0.0874453	128/533	319/1634	10374781/10376820/10375212/10377878/10377434/10377337/10372727/10372939/10372324/10379447/10375225/10377610/10379061/10379598/10376358/10372485/10371117/10374811/10375414/10379152/10378030/10376714/10376338/10371957/10371949/10376887/10378983/10373527/10375319/10373237/10375713/10379188/10379875/10375851/10377869/10378264/10376452/10376390/10372165/10374291/10372634/10376747/10377576/10375489/103…	128
BP	GO:0044282	small molecule catabolic process	0.00143792	2.84227	0.106611	0.106384	23/533	41/1634	10373760/10374908/10377519/10373729/10374359/10377236/10373707/10376991/10375274/10378928/10375808/10371234/10376781/10375151/10371335/10377624/10379626/10377040/10373308/10372111/10372665/10373637/10378878	23
BP	GO:0006139	nucleobase-containing compound metabolic process	0.0020503	2.68818	0.133013	0.13273	182/533	480/1634	10374781/10379329/10376820/10375212/10377878/10377434/10377337/10372727/10372939/10378147/10379687/10372324/10379447/10374429/10374355/10375225/10377610/10379061/10373451/10379598/10376358/10372485/10371117/10374811/10375414/10379152/10378030/10376714/10376338/10375908/10374677/10371957/10371949/10371576/10376887/10378983/10373527/10379300/10375319/10373237/10373310/10375713/10374865/10379188/103…	182
BP	GO:0019752	carboxylic acid metabolic process	0.00449955	2.34683	0.234141	0.233643	68/533	161/1634	10379329/10373760/10378085/10374908/10371187/10377999/10377980/10379736/10377519/10374429/10371296/10371896/10373729/10374215/10377456/10374359/10374052/10377236/10379114/10373183/10379530/10376332/10373707/10376452/10372815/10375274/10375808/10375413/10371799/10371728/10371234/10378702/10376781/10372133/10371534/10371335/10377624/10375401/10373152/10373120/10374301/10373674/10377005/10371971/103…	68
BP	GO:0032787	monocarboxylic acid metabolic process	0.0045114	2.34569	0.234141	0.233643	21/533	39/1634	10379329/10373760/10378085/10377999/10374429/10373729/10377456/10374359/10373183/10376332/10373707/10372815/10375808/10376781/10377005/10371971/10379427/10378469/10377245/10378322/10376020	21
BP	GO:0043436	oxoacid metabolic process	0.00539466	2.26804	0.25453	0.253988	68/533	162/1634	10379329/10373760/10378085/10374908/10371187/10377999/10377980/10379736/10377519/10374429/10371296/10371896/10373729/10374215/10377456/10374359/10374052/10377236/10379114/10373183/10379530/10376332/10373707/10376452/10372815/10375274/10375808/10375413/10371799/10371728/10371234/10378702/10376781/10372133/10371534/10371335/10377624/10375401/10373152/10373120/10374301/10373674/10377005/10371971/103…	68
BP	GO:0006082	organic acid metabolic process	0.00672862	2.17207	0.291013	0.290393	69/533	166/1634	10379329/10373760/10378085/10374908/10371187/10377999/10377980/10379736/10377519/10374429/10371296/10371896/10373729/10374215/10377456/10374359/10374052/10377236/10379114/10373183/10379530/10376332/10373707/10376452/10379385/10372815/10375274/10375808/10375413/10371799/10371728/10371234/10378702/10376781/10372133/10371534/10371335/10377624/10375401/10373152/10373120/10374301/10373674/10377005/103…	69
BP	GO:0051640	organelle localization	0.0117148	1.93127	0.442514	0.441572	11/533	18/1634	10373775/10374151/10372727/10377873/10376240/10378042/10376313/10372248/10372678/10376848/10375299	11
BP	GO:0016054	organic acid catabolic process	0.0127894	1.89315	0.442514	0.441572	14/533	25/1634	10373760/10374908/10377519/10373729/10374359/10377236/10373707/10375274/10371234/10376781/10371335/10377624/10373308/10372665	14
BP	GO:0046395	carboxylic acid catabolic process	0.0127894	1.89315	0.442514	0.441572	14/533	25/1634	10373760/10374908/10377519/10373729/10374359/10377236/10373707/10375274/10371234/10376781/10371335/10377624/10373308/10372665	14
BP	GO:0009063	cellular amino acid catabolic process	0.0171328	1.76617	0.555746	0.554563	12/533	21/1634	10373760/10374908/10377519/10373729/10377236/10375274/10371234/10376781/10371335/10377624/10373308/10372665	12
BP	GO:0006351	transcription, DNA-templated	0.0193681	1.71291	0.558448	0.557258	50/533	120/1634	10376820/10377878/10377434/10377337/10372727/10372324/10379447/10377610/10376358/10372485/10379152/10371949/10375713/10379188/10379875/10376390/10372165/10374291/10378778/10376728/10378105/10374693/10371483/10371363/10379615/10374267/10371686/10378053/10375246/10373338/10375616/10375261/10376773/10376651/10378110/10374971/10371254/10374993/10379708/10374253/10378921/10376241/10374977/10376278/103…	50
BP	GO:0097659	nucleic acid-templated transcription	0.0193681	1.71291	0.558448	0.557258	50/533	120/1634	10376820/10377878/10377434/10377337/10372727/10372324/10379447/10377610/10376358/10372485/10379152/10371949/10375713/10379188/10379875/10376390/10372165/10374291/10378778/10376728/10378105/10374693/10371483/10371363/10379615/10374267/10371686/10378053/10375246/10373338/10375616/10375261/10376773/10376651/10378110/10374971/10371254/10374993/10379708/10374253/10378921/10376241/10374977/10376278/103…	50
BP	GO:0010467	gene expression	0.0269194	1.56993	0.703092	0.701595	163/533	448/1634	10373775/10374781/10376820/10375212/10377878/10377443/10377434/10377337/10372727/10374280/10372324/10379447/10372783/10375225/10377610/10379061/10379598/10376358/10372485/10373737/10371117/10374811/10375414/10379152/10378030/10376714/10376338/10371957/10371949/10377168/10376887/10378983/10373527/10373614/10373237/10375713/10374823/10379188/10373142/10379875/10372577/10375851/10377869/10378796/103…	163
BP	GO:0032774	RNA biosynthetic process	0.0271144	1.5668	0.703092	0.701595	50/533	122/1634	10376820/10377878/10377434/10377337/10372727/10372324/10379447/10377610/10376358/10372485/10379152/10371949/10375713/10379188/10379875/10376390/10372165/10374291/10378778/10376728/10378105/10374693/10371483/10371363/10379615/10374267/10371686/10378053/10375246/10373338/10375616/10375261/10376773/10376651/10378110/10374971/10371254/10374993/10379708/10374253/10378921/10376241/10374977/10376278/103…	50
BP	GO:0016052	carbohydrate catabolic process	0.0295306	1.52973	0.703092	0.701595	18/533	37/1634	10373795/10379329/10373760/10374429/10376637/10374400/10372400/10374368/10372815/10378928/10375808/10375151/10379626/10377040/10372111/10378469/10373637/10378878	18
BP	GO:0044281	small molecule metabolic process	0.0307286	1.51246	0.703092	0.701595	107/533	285/1634	10379329/10373760/10378085/10374908/10371187/10377999/10377980/10379736/10377519/10374429/10371296/10371896/10373523/10376517/10373729/10374215/10377456/10374359/10374052/10377236/10379114/10378735/10373481/10373183/10378112/10379530/10376332/10372953/10376032/10372403/10373707/10373968/10376879/10376966/10373084/10376452/10379385/10372815/10376991/10375274/10378928/10375808/10376841/10375413/103…	107
BP	GO:0006366	transcription by RNA polymerase II	0.0326274	1.48642	0.703092	0.701595	21/533	45/1634	10377878/10372727/10379447/10377610/10376358/10372485/10379188/10374291/10374693/10379615/10374267/10371686/10378053/10373338/10375261/10378110/10374253/10376241/10374214/10374938/10376307	21
BP	GO:0006520	cellular amino acid metabolic process	0.0333927	1.47635	0.703092	0.701595	47/533	115/1634	10373760/10374908/10371187/10379736/10377519/10371296/10371896/10373729/10374215/10374052/10377236/10379114/10379530/10376332/10376452/10375274/10375413/10371799/10371728/10371234/10378702/10376781/10372133/10371534/10371335/10377624/10375401/10373152/10374301/10373674/10371216/10377260/10378400/10372154/10378854/10371140/10373308/10378879/10372212/10377240/10372665/10373014/10372321/10373774/103…	47
BP	GO:0051656	establishment of organelle localization	0.0338676	1.47022	0.703092	0.701595	7/533	11/1634	10373775/10374151/10372727/10376240/10376313/10372678/10376848	7
BP	GO:1901575	organic substance catabolic process	0.0484355	1.31484	0.944892	0.94288	60/533	154/1634	10373795/10379329/10373760/10374908/10372727/10372939/10374427/10377519/10374429/10376637/10374400/10374811/10372400/10375319/10374368/10378109/10373729/10374359/10377236/10379196/10375851/10373707/10371526/10377675/10376966/10372815/10376991/10375274/10378928/10375808/10376841/10378507/10371234/10373095/10376781/10373397/10375151/10373338/10372421/10373930/10371335/10377624/10377577/10379626/103…	60
BP	GO:0006790	sulfur compound metabolic process	0.0491562	1.30842	0.944892	0.94288	20/533	44/1634	10371187/10379118/10379736/10379114/10378735/10373183/10378112/10375274/10378702/10371534/10379125/10379575/10371971/10377260/10372138/10372142/10379561/10372321/10377245/10372761	20
MF	GO:0016407	acetyltransferase activity	9.8e-05	4.00877	0.0201604	0.0201604	25/829	38/2365	10377999/10376274/10377456/10377647/10372165/10379160/10376728/10371572/10378326/10379615/10375131/10374469/10375246/10377005/10379189/10378667/10378221/10371140/10375877/10371620/10371984/10371354/10379219/10376307/10372538	25
MF	GO:0016410	N-acyltransferase activity	0.000192922	3.71462	0.0201604	0.0201604	23/829	35/2365	10376279/10376274/10377647/10372165/10376728/10371572/10374230/10378326/10379615/10375131/10374469/10375246/10379189/10378667/10378221/10371140/10375877/10371620/10371984/10371354/10379219/10376307/10372538	23
MF	GO:0008080	N-acetyltransferase activity	0.000704895	3.15188	0.0491077	0.0491077	21/829	33/2365	10376274/10377647/10372165/10376728/10371572/10378326/10379615/10375131/10374469/10375246/10379189/10378667/10378221/10371140/10375877/10371620/10371984/10371354/10379219/10376307/10372538	21
MF	GO:0016811	hydrolase activity	0.0123498	1.90834	0.516222	0.516222	10/829	15/2365	10377484/10372244/10379338/10375428/10379530/10371229/10375907/10378238/10373192/10378550	10
MF	GO:0016746	transferase activity (transferring acyl groups)	0.0164618	1.78352	0.573418	0.573418	36/829	76/2365	10376448/10377999/10376279/10376274/10377456/10371932/10377647/10372165/10377471/10379160/10376728/10371572/10374230/10378326/10379615/10375131/10374469/10375246/10377005/10379189/10378667/10379143/10378221/10372154/10371140/10375877/10371620/10371984/10371354/10378958/10373429/10379219/10376307/10372538/10379640/10372059	36
CC	GO:0005730	nucleolus	0.0015935	2.79765	0.199188	0.19122	30/676	58/2083	10375212/10379598/10375414/10378917/10374318/10376887/10373527/10376747/10377576/10376919/10375248/10379420/10377376/10375131/10378738/10379815/10379425/10376011/10375761/10376651/10373321/10374481/10373531/10378186/10372716/10376848/10377814/10376278/10377138/10372677	30
CC	GO:0018995	host cellular component	0.0147385	1.83155	0.300757	0.288727	31/676	68/2083	10376820/10371946/10377337/10375239/10373028/10375742/10378448/10372324/10377610/10376358/10371949/10375713/10373012/10378767/10374637/10378507/10371363/10375616/10372317/10371867/10377370/10376773/10374971/10379708/10373529/10378142/10376241/10375833/10376278/10374214/10376513	31
CC	GO:0033643	host cell part	0.0147385	1.83155	0.300757	0.288727	31/676	68/2083	10376820/10371946/10377337/10375239/10373028/10375742/10378448/10372324/10377610/10376358/10371949/10375713/10373012/10378767/10374637/10378507/10371363/10375616/10372317/10371867/10377370/10376773/10374971/10379708/10373529/10378142/10376241/10375833/10376278/10374214/10376513	31
CC	GO:0033646	host intracellular part	0.0147385	1.83155	0.300757	0.288727	31/676	68/2083	10376820/10371946/10377337/10375239/10373028/10375742/10378448/10372324/10377610/10376358/10371949/10375713/10373012/10378767/10374637/10378507/10371363/10375616/10372317/10371867/10377370/10376773/10374971/10379708/10373529/10378142/10376241/10375833/10376278/10374214/10376513	31
CC	GO:0043656	host intracellular region	0.0147385	1.83155	0.300757	0.288727	31/676	68/2083	10376820/10371946/10377337/10375239/10373028/10375742/10378448/10372324/10377610/10376358/10371949/10375713/10373012/10378767/10374637/10378507/10371363/10375616/10372317/10371867/10377370/10376773/10374971/10379708/10373529/10378142/10376241/10375833/10376278/10374214/10376513	31
CC	GO:0043657	host cell	0.0147385	1.83155	0.300757	0.288727	31/676	68/2083	10376820/10371946/10377337/10375239/10373028/10375742/10378448/10372324/10377610/10376358/10371949/10375713/10373012/10378767/10374637/10378507/10371363/10375616/10372317/10371867/10377370/10376773/10374971/10379708/10373529/10378142/10376241/10375833/10376278/10374214/10376513	31
CC	GO:0033647	host intracellular organelle	0.0216545	1.66445	0.300757	0.288727	30/676	67/2083	10376820/10371946/10377337/10375239/10373028/10375742/10378448/10372324/10377610/10376358/10371949/10375713/10373012/10378767/10374637/10371363/10375616/10372317/10371867/10377370/10376773/10374971/10379708/10373529/10378142/10376241/10375833/10376278/10374214/10376513	30
CC	GO:0033648	host intracellular membrane-bounded organelle	0.0216545	1.66445	0.300757	0.288727	30/676	67/2083	10376820/10371946/10377337/10375239/10373028/10375742/10378448/10372324/10377610/10376358/10371949/10375713/10373012/10378767/10374637/10371363/10375616/10372317/10371867/10377370/10376773/10374971/10379708/10373529/10378142/10376241/10375833/10376278/10374214/10376513	30
CC	GO:0042025	host cell nucleus	0.0216545	1.66445	0.300757	0.288727	30/676	67/2083	10376820/10371946/10377337/10375239/10373028/10375742/10378448/10372324/10377610/10376358/10371949/10375713/10373012/10378767/10374637/10371363/10375616/10372317/10371867/10377370/10376773/10374971/10379708/10373529/10378142/10376241/10375833/10376278/10374214/10376513	30
CC	GO:1990204	oxidoreductase complex	0.0330336	1.48104	0.41292	0.396403	7/676	11/2083	10377999/10371124/10373707/10376781/10373291/10372665/10379606	7
CC	GO:0031981	nuclear lumen	0.039536	1.40301	0.449273	0.431302	54/676	136/2083	10375212/10377878/10372727/10372689/10379598/10372485/10375414/10379152/10378917/10374318/10376887/10373527/10378711/10373310/10379875/10379227/10376747/10377576/10376919/10374693/10375248/10379420/10377376/10375131/10374267/10378738/10379815/10379425/10376011/10374469/10371686/10371431/10375761/10378524/10379572/10375261/10376651/10373321/10378110/10374481/10373531/10371254/10378186/10372716/103…	54
