# Supplementary material for: Genome-wide identification and functional analysis of circRNAs in Trichophyton rubrum conidial and mycelial stages
Source: BMC Genomics. 2022 Jan 4;23:21. doi: 10.1186/s12864-021-08184-y (PMC8725419; doi:10.1186/s12864-021-08184-y)
Supplement: Supplementary file 12 — Additional file 12: Table S11. KEGG pathways analysis of target genes for DE-circRNAs. [file 12864_2021_8184_MOESM12_ESM.xlsx]

## Sheet: Sheet1
Table S11. KEGG pathways analysis of target genes for DE-circRNAs.
Pathway	Count	P-value	Q-value	Pathway ID	Level 1	Level 2	Genes
Ribosome biogenesis in eukaryotes	46	0.00593749	0.753182	ko03008	Genetic Information Processing	Translation	10377434, 10373032, 10375225, 10379598, 10375414, 10376523, 10378402, 10378378, 10379310, 10372484, 10376887, 10372066, 10378187, 10371274, 10373655, 10376710, 10376747, 10379437, 10374119, 10375248, 10375506, 10376793, 10377376, 10375131, 10377489, 10375538, 10376313, 10372141, 10378852, 10373321, 10375831, 10371650, 10374481, 10372678, 10372894, 10372364, 10377485, 10376104, 10379862, 10376848,…
RNA degradation	39	0.0113261	0.753182	ko03018	Genetic Information Processing	Folding, sorting and degradation	10375212, 10374716, 10374314, 10379363, 10376891, 10377937, 10376646, 10377265, 10378402, 10378365, 10378231, 10375337, 10378983, 10375319, 10373562, 10372471, 10376396, 10379227, 10377709, 10372964, 10371817, 10375364, 10372236, 10377490, 10377774, 10373141, 10371805, 10371430, 10376773, 10379098, 10371650, 10379675, 10372937, 10375780, 10372856, 10376549, 10374256, 10379185, 10377140
Arginine and proline metabolism	25	0.0427206	0.875298	ko00330	Metabolism	Amino acid metabolism	0377484, 10377519, 10378147, 10375280, 10376557, 10379338, 10373581, 10377521, 10373596, 10371851, 10372307, 10372109, 10374252, 10378938, 10372133, 10371335, 10377624, 10373152, 10372312, 10375943, 10373128, 10372212, 10379629, 10374542, 10374789
Alanine, aspartate and glutamate metabolism	23	0.0439945	0.875298	ko00250	Metabolism	Amino acid metabolism	10373409, 10377519, 10375280, 10375932, 10373729, 10376332, 10373063, 10373124, 10378564, 10378306, 10372354, 10378207, 10374105, 10372133, 10377119, 10371335, 10377624, 10373152, 10373120, 10374588, 10379028, 10374357, 10371488
Aflatoxin biosynthesis	8	0.0354956	0.875298	ko00254	Metabolism	Biosynthesis of other secondary metabolites	10376722, 10373183, 10373673, 10373652, 10375326, 10371871, 10376319, 10373780
Vitamin B6 metabolism	8	0.0354956	0.875298	ko00750	Metabolism	Metabolism of cofactors and vitamins	10372985, 10374215, 10372992, 10371169, 10373192, 10374709, 10373004, 10371148
