# Supplementary material for: Genome-wide identification and functional analysis of circRNAs in Trichophyton rubrum conidial and mycelial stages
Source: BMC Genomics. 2022 Jan 4;23:21. doi: 10.1186/s12864-021-08184-y (PMC8725419; doi:10.1186/s12864-021-08184-y)
Supplement: Supplementary file 13 — Additional file 13: Table S12. The target genes related to fungal pathogenicity. [file 12864_2021_8184_MOESM13_ESM.xlsx]

## Sheet: Sheet1
Table S12. The target genes related to fungal pathogenicity.
Categories	Target gene	Function annotation
Secreted protease	TERG_04149	ATP-dependent Clp protease, serine-type endopeptidase putative
	TERG_01805	metallopeptidase activity; peptidase activity;
	TERG_06552	Aspartic-type endopeptidase (OpsB), putative
	TERG_08255	Carboxypeptidase Y homolog A
	TERG_04411	Dipeptidase
	TERG_04614	Dipeptidyl peptidase, putative
	TERG_02315	Extracellular aspartic endopeptidase, putative
	TERG_02221	proteasome component PRE3 ,threonine-type endopeptidase activity
	TERG_01664	Proteasome component Prs3, putative ,threonine-type endopeptidase activity
	TERG_04735	proteasome component PUP2 ,threonine-type endopeptidase activity
	TERG_02990	subtilisin-like protease 6
	TERG_04338	subtilisin-like serine protease pepC
	TERG_06625	Tripeptidyl peptidase SED3
	TERG_04396	A-pheromone processing metallopeptidase Ste23
	TERG_08393	aspartyl aminopeptidase
	TERG_01544	Pitrilysin family metalloprotease (Cym1), putative
	TERG_00686	Probable Xaa-Pro aminopeptidase pepP
	TERG_08060	Aspartic-type endopeptidase, putative
	TERG_02199	Glutamate carboxypeptidase, putative
	TERG_03681	Leucine aminopeptidase 1
	TERG_08011	metallocarboxypeptidase A-like protein
	TERG_08260	subtilisin-like protease 2
	TERG_05735	dipeptidyl peptidase 4
	TERG_02213	extracellular metalloproteinase 1 (1908 nt)
	TERG_04809	extracellular metalloproteinase 2 (1899 nt)
	TERG_03248	extracellular metalloproteinase 3 (1902 nt)
	TERG_04324	extracellular metalloproteinase 4 (1932 nt)
	TERG_02214	carboxypeptidase 2
	TERG_07197	disintegrin and metalloproteinase domain-containing protein B
	TERG_06372	Mitochondrial processing peptidase alpha subunit, putative
	TERG_03360	Proline iminopeptidase
ABC and MFS transporters	TERG_03988	ABC transporter ATP-binding protein ARB1
	TERG_03933	ABC metal ion transporter, putative
	TERG_06399	ABC multidrug transporter Mdr2
	TERG_01443	ABC multidrug transporter, putative
	TERG_08751	ABC multidrug transporter, putative
	TERG_06419	ABC transporter, putative
	TERG_02616	MFS transporter, putative
	TERG_04400	MFS monosaccharide transporter, putative
	TERG_05891	MFS phosphate transporter, putative
