# Supplementary material for: Genome-wide identification and functional analysis of circRNAs in Trichophyton rubrum conidial and mycelial stages
Source: BMC Genomics. 2022 Jan 4;23:21. doi: 10.1186/s12864-021-08184-y (PMC8725419; doi:10.1186/s12864-021-08184-y)
Supplement: Supplementary file 14 — Additional file 14: Table S13. Primers used in this study. [file 12864_2021_8184_MOESM14_ESM.xlsx]

## Sheet: Sheet1
Table S13. Primers used in this study.
Validation of circRNA circularization			Validation of circRNA relative expression level			Relative expression levels of two circRNA-miRNA-mRNA axes
CircRNA	Primer name	Primer sequence (5’-3’)	CircRNA	Primer name	Primer sequence (5’-3’)	CircRNA, miRNA and target gene	Primer name	Primer sequence (5’-3’)
Tru_circ08130_001	Divergent F	ATGGGACAGGGAAGTCAACC	Tru_circ08130_001	Divergent F	CCTGCAAAGTGATACGTCACGG	Tru_circ_sc2.7_00077	Divergent F	GTGGGCGTCCTGTTCAGCTT
	Divergent R	GATGGGCGAGAGGCAATAAG		Divergent R	ATCGATCTCGCCTGAACCCTT		Divergent R	ACCACGACGTCAACGACGAA
	Convergent F	GACATACTTATTGCCTCTCGC	Tru_circ05540_001	Divergent F	CCCCCGCAGGGAGCAATGAT	Tru_circ_sc2.6_00029	Divergent F	AGCGACAGTGCCTGTGACTTG
	Convergent R	TTCTTGTGACCTCATTCCG		Divergent R	GCAGACGGAGCCGTAGCCAT		Divergent R	TGCGGGGAGGGTTACAAACT
	genomic DNA F	TCCTTGGCTCCTTCTTTG	Tru_circ00222_004	Divergent F	GTGGGTCGGCCAGTGTGAC	Tru-miR2673a	miRNA-F	CGCTTCCTCTTCCTCTTCC
	genomic DNA R	GACATACTTATTGCCTCTCGC		Divergent R	TCTTGTGGGATCGTGCTGCTC	Tru-miR-3113-3p	miRNA-F	AGTGCTTGTCCTGGTCCTGGTCCT
Tru_circ05540_001	Divergent F	ATGGATTCCTGGAGACACGA	Tru_circ_sc2.6_00052	Divergent F	CATCACCCACCAGCTGAAAGTCA	XM_003237312.1	Target gene-F	CATCCGTCTGCCCACTGACC
	Divergent R	AAGAGGAAATGAGGGTTGCC		Divergent R	GTGATCGCCGTCAGCCTCAT		Target gene-R	ACGCCACAAGGTAAGCACCC
	Convergent F	GCATTGAGCGAGTATGAGC	Tru_circ_sc2.5_00073	Divergent F	CCTAACACCGACGACGAGCCAA	XM_003231143.1	Target gene-F	ACATGTGCCTGCAATCGCCA
	Convergent R	AGGACTGTCGTCAGGTTGAG		Divergent R	TCCGGGTTTCCGCTTGTGGAT		Target gene-R	GGCGGGCTGGATCTCTTTGG
	genomic DNA F	TCCAGATGACCAGAGACAAG	Tru_circ_sc2.2_00045	Divergent F	GGCTGTCTGCATGCGTGTCT	XM_003235649.1	Target gene-F	TCTGCTTCAAGCCGCTCGCT
	genomic DNA R	GGAAGAGAATGAAGAGCCAG		Divergent R	CTGTGGTCGATGGTTGGCCT		Target gene-R	AGGTGGGCGAAAAGTGGCGA
Tru_circ00222_004	Divergent F	GCCACATGCATTCCCTCCAA	Tru_circ_sc2.1_00115	Divergent F	CAAGGCACACCCCTTTCCCC	XM_003239168.1	Target gene-F	ACGTTTGGCAAGTCCGGCGT
	Divergent R	ACCTGAGTTGACAACCCCCA		Divergent R	CGTTCGGCGGGTTTTGCTG		Target gene-R	CAGACAGGCCCTGCCCTTGG
	Convergent F	ACCTGCTGCCACTACTTCTG	chs1	Internal control F	GGCCACAACGAAGCCTATGA	U6	Internal control F	CGGTGCTCCAGTCACCGTCA
	Convergent R	TGTTATCTTGACTGAGAGGGC		Internal control R	CAATCGGCCTGGGAGATG		Internal control R	CCTCGGTCTTCTCCAGCGCA
	genomic DNA F	TCATGGGTTGGCCATAGGGT	rpb2	Internal control F	TGCAGGAGCTGGTGGAAGA	chs1	Internal control F	GGCCACAACGAAGCCTATGA
	genomic DNA R	TGCATCACGAGAGAGAGCGT		Internal control R	GCTGGGAGGTACTGTTTGATCAA		Internal control R	CAATCGGCCTGGGAGATG
Tru_circ_sc2.6_00052	Divergent F	TGCACAGCTTTTGTGTCCCC				rpb2	Internal control F	TGCAGGAGCTGGTGGAAGA
	Divergent R	CCCTTCCCGAACATCCCAGA					Internal control R	GCTGGGAGGTACTGTTTGATCAA
	Convergent F	GGCTGGTGGACTCTCTTGTC
	Convergent R	TGTGCAAGGTCCCCGATAAA
	genomic DNA F	ACGACCCAAATGCCGAAACA
	genomic DNA R	TTTGAAGTGTGCAGTGGGGG
Tru_circ_sc2.5_00073	Divergent F	TCTCACTGTGCTCCGTACCC
	Divergent R	TTTCCGGGTTTCCGCTTGTG
	Convergent F	TCGATAAGTGAAGCAGCGCA
	Convergent R	TCGTTCACGAAGGGAGTTGG
	genomic DNA F	CGTCGGTGTTAGGTGTTATTC
	genomic DNA R	TTTCAGAGCAAGGGTCAGC
Tru_circ_sc2.2_00045	Divergent F	ATGGAGGAAGACGGACAGCA
	Divergent R	AACGATCTCCAGGGACAGGC
	Convergent F	GAGAGCAAAAAGCGCCTGTC
	Convergent R	GAGTCCTGTCTGCGTCTTCC
	genomic DNA F	CCTGTCTGCGTCTTCCTTTAC
	genomic DNA R	ACTGGTTGCTTGTTGCTCC
Tru_circ_sc2.1_00115	Divergent F	TAGACAACAGAAAGGCGGGC
	Divergent R	GTTGGCGAAGAGCCTAGCAG
	Convergent F	TTTGGATTCGTCCTCACCCG
	Convergent R	GGGTGTGCCTTGTTCTACGA
	genomic DNA F	TTCGGTGTGCGAGCCAATAC
	genomic DNA R	GCCTTGTTCTACGACTCCGC
